# Supplementary material for: The rapid detection of procalcitonin in septic serum using immunoaffinity MALDI chips
Source: Clin Proteomics. 2023 May 11;20:20. doi: 10.1186/s12014-023-09410-3 (PMC10176672; doi:10.1186/s12014-023-09410-3)
Supplement: Supplementary file 3 — Additional file 3: Figure S3. In-situ detection of PCT in 13 septic patients. Detailed spectra of singly and doubly charged ions of PCT measured by MALDI-TOF (left and center) and detailed spectra of PCT measured by MALDI FT-ICR (right). [file 12014_2023_9410_MOESM3_ESM.zip]

Archive with 3 entries (2 files):
- Fig. S2/
- Fig. S2/Fig. S2A_revised.tif
- Fig. S2/Fig. S2B_revised.tif
