# Supplementary material for: The rapid detection of procalcitonin in septic serum using immunoaffinity MALDI chips
Source: Clin Proteomics. 2023 May 11;20:20. doi: 10.1186/s12014-023-09410-3 (PMC10176672; doi:10.1186/s12014-023-09410-3)
Supplement: Supplementary file 6 — Additional file 6: Table S1. The list of proteins identified in the patient's samples analyzed by LC–MS/MS. [file 12014_2023_9410_MOESM6_ESM.xlsx]

## Sheet: Patient_1
Protein Group,Protein ID,Accession,-10lgP,Coverage (%),Coverage (%) Proc_01,Area Proc_01,#Peptides,#Unique,#Spec Proc_01,PTM,Avg. Mass,Description
2,25136,tr|H6VRG0|H6VRG0_HUMAN,234.09,53,53,1.47E7,62,2,110,Carbamidomethylation	Oxidation (M),65970,Cytokeratin-1 OS=Homo sapiens OX=9606 GN=KRT1 PE=3 SV=1
2,13,P04264|K2C1_HUMAN,234.09,53,53,1.47E7,62,2,110,Carbamidomethylation	Oxidation (M),66039,Keratin type II cytoskeletal 1 OS=Homo sapiens OX=9606 GN=KRT1 PE=1 SV=6
2,25137,tr|H6VRF8|H6VRF8_HUMAN,234.09,53,53,1.47E7,62,2,110,Carbamidomethylation	Oxidation (M),66053,Cytokeratin-1 OS=Homo sapiens OX=9606 GN=KRT1 PE=3 SV=1
2,25138,tr|H6VRG1|H6VRG1_HUMAN,234.09,53,53,1.47E7,62,2,110,Carbamidomethylation	Oxidation (M),66126,Cytokeratin-1 OS=Homo sapiens OX=9606 GN=KRT1 PE=1 SV=1
2,25139,tr|H6VRG3|H6VRG3_HUMAN,234.09,53,53,1.47E7,62,2,110,Carbamidomethylation	Oxidation (M),66111,Cytokeratin-1 OS=Homo sapiens OX=9606 GN=KRT1 PE=3 SV=1
3,25141,tr|H6VRG2|H6VRG2_HUMAN,228.43,53,53,,61,0,105,Carbamidomethylation	Oxidation (M),66066,Cytokeratin-1 OS=Homo sapiens OX=9606 GN=KRT1 PE=3 SV=1
9,16926,P55128|RTX11_ACTPL,222.70,48,48,1.95E7,58,4,73,,110194,RTX-I toxin determinant A from serotypes 1/9 OS=Actinobacillus pleuropneumoniae OX=715 GN=apxIA PE=1 SV=1
10,16928,P55129|RTX12_ACTPL,221.13,46,46,3.01E6,56,2,72,Oxidation (M),110130,RTX-I toxin determinant A from serotypes 5/10 OS=Actinobacillus pleuropneumoniae OX=715 GN=apxIA PE=3 SV=1
7,42,P35908|K22E_HUMAN,216.59,69,69,6.92E7,55,39,77,Carbamidomethylation	Oxidation (M),65433,Keratin type II cytoskeletal 2 epidermal OS=Homo sapiens OX=9606 GN=KRT2 PE=1 SV=2
11,36,P08779|K1C16_HUMAN,215.39,72,72,8.21E7,43,22,66,Carbamidomethylation	Oxidation (M),51268,Keratin type I cytoskeletal 16 OS=Homo sapiens OX=9606 GN=KRT16 PE=1 SV=4
12,25142,tr|B4DRR0|B4DRR0_HUMAN,212.43,61,61,4.31E6,47,3,61,Carbamidomethylation	Oxidation (M),57839,cDNA FLJ53910 highly similar to Keratin type II cytoskeletal 6A OS=Homo sapiens OX=9606 PE=2 SV=1
12,49,P02538|K2C6A_HUMAN,212.43,58,58,4.31E6,47,3,61,Carbamidomethylation	Oxidation (M),60045,Keratin type II cytoskeletal 6A OS=Homo sapiens OX=9606 GN=KRT6A PE=1 SV=3
12,25144,tr|A8K2I0|A8K2I0_HUMAN,212.43,58,58,4.31E6,47,3,61,Carbamidomethylation	Oxidation (M),60031,cDNA FLJ78504 highly similar to Homo sapiens keratin 6A (KRT6A) mRNA OS=Homo sapiens OX=9606 PE=2 SV=1
12,25145,tr|A0A0S2Z428|A0A0S2Z428_HUMAN,212.43,58,58,4.31E6,47,3,61,Carbamidomethylation	Oxidation (M),60045,HCG2039812 isoform CRA_b (Fragment) OS=Homo sapiens OX=9606 GN=KRT6A PE=2 SV=1
1,3,P02768|ALBU_HUMAN,211.94,67,67,2.86E7,49,24,66,Carbamidomethylation	Oxidation (M),69367,Albumin OS=Homo sapiens OX=9606 GN=ALB PE=1 SV=2
13,59,P04259|K2C6B_HUMAN,210.64,60,60,4.68E5,46,2,60,Carbamidomethylation	Oxidation (M),60067,Keratin type II cytoskeletal 6B OS=Homo sapiens OX=9606 GN=KRT6B PE=1 SV=5
14,50,P48668|K2C6C_HUMAN,208.69,57,57,,46,0,60,Carbamidomethylation	Oxidation (M),60025,Keratin type II cytoskeletal 6C OS=Homo sapiens OX=9606 GN=KRT6C PE=1 SV=3
6,16941,P15924|DESP_HUMAN,201.61,25,25,1.81E7,69,69,83,Carbamidomethylation	Oxidation (M),331774,Desmoplakin OS=Homo sapiens OX=9606 GN=DSP PE=1 SV=3
8,23,P35527|K1C9_HUMAN,198.49,51,51,2.85E8,41,40,75,Carbamidomethylation	Oxidation (M),62064,Keratin type I cytoskeletal 9 OS=Homo sapiens OX=9606 GN=KRT9 PE=1 SV=3
5,25149,tr|B4DF67|B4DF67_HUMAN,198.08,27,27,2.31E7,31,30,45,Carbamidomethylation	Oxidation (M),127111,cDNA FLJ51736 highly similar to Mitogen-activated protein kinase kinase kinase 5 (Fragment) OS=Homo sapiens OX=9606 PE=2 SV=1
5,16919,Q99683|M3K5_HUMAN,198.08,22,22,2.31E7,31,30,45,Carbamidomethylation	Oxidation (M),154536,Mitogen-activated protein kinase kinase kinase 5 OS=Homo sapiens OX=9606 GN=MAP3K5 PE=1 SV=1
5,25150,tr|Q59GL6|Q59GL6_HUMAN,198.08,21,21,2.31E7,31,30,45,Carbamidomethylation	Oxidation (M),162958,Mitogen-activated protein kinase kinase kinase (Fragment) OS=Homo sapiens OX=9606 PE=2 SV=1
18,25165,tr|B4DKV4|B4DKV4_HUMAN,196.08,55,55,,40,0,50,Carbamidomethylation	Oxidation (M),55732,cDNA FLJ60647 highly similar to Keratin type II cytoskeletal 6B OS=Homo sapiens OX=9606 PE=2 SV=1
20,16927,P09983|HLYAC_ECOLX,195.98,32,32,3.21E6,34,2,45,Oxidation (M),109867,Hemolysin chromosomal OS=Escherichia coli OX=562 GN=hlyA PE=1 SV=1
4,21,P13645|K1C10_HUMAN,195.66,54,54,1.85E8,36,29,52,Carbamidomethylation	Oxidation (M),58827,Keratin type I cytoskeletal 10 OS=Homo sapiens OX=9606 GN=KRT10 PE=1 SV=6
26,27,P02769|ALBU_BOVIN,194.51,42,42,5.41E6,27,14,32,Carbamidomethylation	Oxidation (M),69294,Albumin OS=Bos taurus OX=9913 GN=ALB PE=1 SV=4
17,16930,P08715|HLYAP_ECOLX,193.28,40,40,1.12E7,40,8,50,Oxidation (M),110210,Hemolysin plasmid OS=Escherichia coli OX=562 GN=hlyA PE=1 SV=1
16,62,P02533|K1C14_HUMAN,187.71,72,72,3.1E7,41,13,55,Carbamidomethylation	Oxidation (M),51562,Keratin type I cytoskeletal 14 OS=Homo sapiens OX=9606 GN=KRT14 PE=1 SV=4
19,63,P13647|K2C5_HUMAN,185.47,49,49,1.26E7,39,6,48,Carbamidomethylation	Oxidation (M),62378,Keratin type II cytoskeletal 5 OS=Homo sapiens OX=9606 GN=KRT5 PE=1 SV=3
23,25168,tr|B4E1T1|B4E1T1_HUMAN,180.60,44,44,,33,0,41,Carbamidomethylation	Oxidation (M),58851,cDNA FLJ54081 highly similar to Keratin type II cytoskeletal 5 OS=Homo sapiens OX=9606 PE=2 SV=1
25,10,Q28522|ALBU_MACMU,179.71,34,34,,23,0,33,Carbamidomethylation	Oxidation (M),67881,Albumin (Fragment) OS=Macaca mulatta OX=9544 GN=ALB PE=2 SV=1
25,11,A2V9Z4|ALBU_MACFA,179.71,33,33,,23,0,33,Carbamidomethylation	Oxidation (M),68874,Albumin OS=Macaca fascicularis OX=9541 GN=ALB PE=2 SV=1
27,25161,tr|A0A0S2Z487|A0A0S2Z487_HUMAN,178.73,46,46,6.29E6,28,15,30,Carbamidomethylation	Oxidation (M),81745,Junction plakoglobin (Fragment) OS=Homo sapiens OX=9606 GN=JUP PE=2 SV=1
27,25162,tr|A0A024R1X8|A0A024R1X8_HUMAN,178.73,46,46,6.29E6,28,15,30,Carbamidomethylation	Oxidation (M),81727,Junction plakoglobin OS=Homo sapiens OX=9606 GN=JUP PE=3 SV=1
27,16921,P14923|PLAK_HUMAN,178.73,46,46,6.29E6,28,15,30,Carbamidomethylation	Oxidation (M),81745,Junction plakoglobin OS=Homo sapiens OX=9606 GN=JUP PE=1 SV=3
24,327,Q04695|K1C17_HUMAN,164.34,52,52,2.43E6,27,10,35,Carbamidomethylation	Oxidation (M),48106,Keratin type I cytoskeletal 17 OS=Homo sapiens OX=9606 GN=KRT17 PE=1 SV=2
15,1825,A0A0H3K686|SPA_STAAE,160.49,43,43,2.06E8,23,5,58,Oxidation (M),55554,Immunoglobulin G-binding protein A OS=Staphylococcus aureus (strain Newman) OX=426430 GN=spa PE=1 SV=2
15,1826,P02976|SPA_STAA8,160.49,43,43,2.06E8,23,5,58,Oxidation (M),56437,Immunoglobulin G-binding protein A OS=Staphylococcus aureus (strain NCTC 8325 / PS 47) OX=93061 GN=spa PE=1 SV=3
35,25170,tr|B4DE59|B4DE59_HUMAN,158.17,32,32,,20,0,24,Carbamidomethylation	Oxidation (M),62616,Junction plakoglobin OS=Homo sapiens OX=9606 PE=2 SV=1
22,16933,Q13885|TBB2A_HUMAN,153.00,39,39,2.91E6,14,3,21,Carbamidomethylation	Oxidation (M),49907,Tubulin beta-2A chain OS=Homo sapiens OX=9606 GN=TUBB2A PE=1 SV=1
38,25174,tr|A0A384NYT8|A0A384NYT8_HUMAN,146.68,36,36,,13,0,21,Carbamidomethylation	Oxidation (M),49469,Tubulin beta chain (Fragment) OS=Homo sapiens OX=9606 PE=2 SV=1
38,25175,tr|Q5SU16|Q5SU16_HUMAN,146.68,35,35,,13,0,21,Carbamidomethylation	Oxidation (M),49671,Tubulin beta chain OS=Homo sapiens OX=9606 GN=TUBB PE=1 SV=1
38,16980,P07437|TBB5_HUMAN,146.68,35,35,,13,0,21,Carbamidomethylation	Oxidation (M),49671,Tubulin beta chain OS=Homo sapiens OX=9606 GN=TUBB PE=1 SV=2
37,16999,P68371|TBB4B_HUMAN,144.99,38,38,2.29E5,14,1,21,Carbamidomethylation	Oxidation (M),49831,Tubulin beta-4B chain OS=Homo sapiens OX=9606 GN=TUBB4B PE=1 SV=1
37,25192,tr|Q8N6N5|Q8N6N5_HUMAN,144.99,38,38,2.29E5,14,1,21,Carbamidomethylation	Oxidation (M),49808,Tubulin beta chain OS=Homo sapiens OX=9606 GN=TUBB2C PE=2 SV=1
37,25193,tr|Q8IZ29|Q8IZ29_HUMAN,144.99,38,38,2.29E5,14,1,21,Carbamidomethylation	Oxidation (M),49840,Tubulin beta chain OS=Homo sapiens OX=9606 GN=TUBB2C PE=2 SV=1
37,25194,tr|Q8IWP6|Q8IWP6_HUMAN,144.99,38,38,2.29E5,14,1,21,Carbamidomethylation	Oxidation (M),49753,Tubulin beta chain OS=Homo sapiens OX=9606 PE=2 SV=1
36,16985,Q5HIC7|EFTU_STAAC,144.43,44,44,2.21E6,13,8,23,Carbamidomethylation	Oxidation (M),43104,Elongation factor Tu OS=Staphylococcus aureus (strain COL) OX=93062 GN=tuf PE=3 SV=1
36,16986,P64029|EFTU_STAAW,144.43,44,44,2.21E6,13,8,23,Carbamidomethylation	Oxidation (M),43104,Elongation factor Tu OS=Staphylococcus aureus (strain MW2) OX=196620 GN=tuf PE=3 SV=1
36,16987,P99152|EFTU_STAAN,144.43,44,44,2.21E6,13,8,23,Carbamidomethylation	Oxidation (M),43104,Elongation factor Tu OS=Staphylococcus aureus (strain N315) OX=158879 GN=tuf PE=1 SV=1
36,16988,A8YZP5|EFTU_STAAT,144.43,44,44,2.21E6,13,8,23,Carbamidomethylation	Oxidation (M),43104,Elongation factor Tu OS=Staphylococcus aureus (strain USA300 / TCH1516) OX=451516 GN=tuf PE=3 SV=1
36,16989,Q2YSB3|EFTU_STAAB,144.43,44,44,2.21E6,13,8,23,Carbamidomethylation	Oxidation (M),43104,Elongation factor Tu OS=Staphylococcus aureus (strain bovine RF122 / ET3-1) OX=273036 GN=tuf PE=3 SV=1
36,16990,Q2G0N0|EFTU_STAA8,144.43,44,44,2.21E6,13,8,23,Carbamidomethylation	Oxidation (M),43104,Elongation factor Tu OS=Staphylococcus aureus (strain NCTC 8325 / PS 47) OX=93061 GN=tuf PE=3 SV=1
36,16991,Q6GJC0|EFTU_STAAR,144.43,44,44,2.21E6,13,8,23,Carbamidomethylation	Oxidation (M),43104,Elongation factor Tu OS=Staphylococcus aureus (strain MRSA252) OX=282458 GN=tuf PE=3 SV=1
36,16992,A5IQA2|EFTU_STAA9,144.43,44,44,2.21E6,13,8,23,Carbamidomethylation	Oxidation (M),43104,Elongation factor Tu OS=Staphylococcus aureus (strain JH9) OX=359786 GN=tuf PE=3 SV=1
36,16993,A6TZ25|EFTU_STAA2,144.43,44,44,2.21E6,13,8,23,Carbamidomethylation	Oxidation (M),43104,Elongation factor Tu OS=Staphylococcus aureus (strain JH1) OX=359787 GN=tuf PE=3 SV=1
36,16994,Q2FJ92|EFTU_STAA3,144.43,44,44,2.21E6,13,8,23,Carbamidomethylation	Oxidation (M),43104,Elongation factor Tu OS=Staphylococcus aureus (strain USA300) OX=367830 GN=tuf PE=3 SV=1
36,16995,A7WYX6|EFTU_STAA1,144.43,44,44,2.21E6,13,8,23,Carbamidomethylation	Oxidation (M),43104,Elongation factor Tu OS=Staphylococcus aureus (strain Mu3 / ATCC 700698) OX=418127 GN=tuf PE=3 SV=1
36,16996,P64028|EFTU_STAAM,144.43,44,44,2.21E6,13,8,23,Carbamidomethylation	Oxidation (M),43104,Elongation factor Tu OS=Staphylococcus aureus (strain Mu50 / ATCC 700699) OX=158878 GN=tuf PE=3 SV=1
36,16997,A6QEK0|EFTU_STAAE,144.43,44,44,2.21E6,13,8,23,Carbamidomethylation	Oxidation (M),43104,Elongation factor Tu OS=Staphylococcus aureus (strain Newman) OX=426430 GN=tuf PE=3 SV=1
36,16998,Q6GBT9|EFTU_STAAS,144.43,44,44,2.21E6,13,8,23,Carbamidomethylation	Oxidation (M),43104,Elongation factor Tu OS=Staphylococcus aureus (strain MSSA476) OX=282459 GN=tuf PE=3 SV=1
47,1936,P0DJI8|SAA1_HUMAN,143.56,67,67,2.33E7,12,6,16,,13532,Serum amyloid A-1 protein OS=Homo sapiens OX=9606 GN=SAA1 PE=1 SV=1
41,413,Q01546|K22O_HUMAN,143.50,12,12,,13,0,19,Carbamidomethylation	Oxidation (M),65841,Keratin type II cytoskeletal 2 oral OS=Homo sapiens OX=9606 GN=KRT76 PE=1 SV=2
31,256,O95678|K2C75_HUMAN,143.34,19,19,,19,0,26,Carbamidomethylation,59560,Keratin type II cytoskeletal 75 OS=Homo sapiens OX=9606 GN=KRT75 PE=1 SV=2
21,1824,P38507|SPA_STAAU,141.56,40,40,2.16E5,19,1,42,Oxidation (M),55439,Immunoglobulin G-binding protein A OS=Staphylococcus aureus OX=1280 GN=spa PE=1 SV=1
30,17060,Q8IZJ0|IFNL2_HUMAN,141.02,54,54,9.65E6,13,13,14,Carbamidomethylation	Oxidation (M),22288,Interferon lambda-2 OS=Homo sapiens OX=9606 GN=IFNL2 PE=2 SV=1
42,475,P12035|K2C3_HUMAN,139.68,14,14,,13,0,19,Oxidation (M),64417,Keratin type II cytoskeletal 3 OS=Homo sapiens OX=9606 GN=KRT3 PE=1 SV=3
32,16942,P0A6N2|EFTU_ECOL6,139.25,33,33,2.99E5,10,1,12,Carbamidomethylation,43314,Elongation factor Tu OS=Escherichia coli O6:H1 (strain CFT073 / ATCC 700928 / UPEC) OX=199310 GN=tufA PE=3 SV=2
32,16943,A1AGM6|EFTU1_ECOK1,139.25,33,33,2.99E5,10,1,12,Carbamidomethylation,43284,Elongation factor Tu 1 OS=Escherichia coli O1:K1 / APEC OX=405955 GN=tuf1 PE=3 SV=2
32,16944,A1AIF3|EFTU2_ECOK1,139.25,33,33,2.99E5,10,1,12,Carbamidomethylation,43314,Elongation factor Tu 2 OS=Escherichia coli O1:K1 / APEC OX=405955 GN=tuf2 PE=3 SV=1
32,16945,P0A1H5|EFTU_SALTY,139.25,33,33,2.99E5,10,1,12,Carbamidomethylation,43284,Elongation factor Tu OS=Salmonella typhimurium (strain LT2 / SGSC1412 / ATCC 700720) OX=99287 GN=tufA PE=3 SV=2
32,16946,Q1R5U4|EFTU2_ECOUT,139.25,33,33,2.99E5,10,1,12,Carbamidomethylation,43314,Elongation factor Tu 2 OS=Escherichia coli (strain UTI89 / UPEC) OX=364106 GN=tuf2 PE=3 SV=2
32,16947,P0A6N3|EFTU_ECO57,139.25,33,33,2.99E5,10,1,12,Carbamidomethylation,43314,Elongation factor Tu OS=Escherichia coli O157:H7 OX=83334 GN=tufA PE=3 SV=2
32,16948,A9MHG0|EFTU_SALAR,139.25,33,33,2.99E5,10,1,12,Carbamidomethylation,43284,Elongation factor Tu OS=Salmonella arizonae (strain ATCC BAA-731 / CDC346-86 / RSK2980) OX=41514 GN=tuf1 PE=3 SV=1
32,16949,Q0SY20|EFTU2_SHIF8,139.25,33,33,2.99E5,10,1,12,Carbamidomethylation,43314,Elongation factor Tu 2 OS=Shigella flexneri serotype 5b (strain 8401) OX=373384 GN=tuf2 PE=3 SV=1
32,16950,Q1R5Y2|EFTU1_ECOUT,139.25,33,33,2.99E5,10,1,12,Carbamidomethylation,43284,Elongation factor Tu 1 OS=Escherichia coli (strain UTI89 / UPEC) OX=364106 GN=tuf1 PE=1 SV=1
32,16951,P0A1H6|EFTU_SALTI,139.25,33,33,2.99E5,10,1,12,Carbamidomethylation,43284,Elongation factor Tu OS=Salmonella typhi OX=90370 GN=tufA PE=3 SV=2
32,16952,Q3YWT3|EFTU1_SHISS,139.25,33,33,2.99E5,10,1,12,Carbamidomethylation,43284,Elongation factor Tu 1 OS=Shigella sonnei (strain Ss046) OX=300269 GN=tuf1 PE=3 SV=1
32,16953,Q3YV04|EFTU2_SHISS,139.25,33,33,2.99E5,10,1,12,Carbamidomethylation,43314,Elongation factor Tu 2 OS=Shigella sonnei (strain Ss046) OX=300269 GN=tuf2 PE=3 SV=1
32,16954,A9MT05|EFTU_SALPB,139.25,33,33,2.99E5,10,1,12,Carbamidomethylation,43284,Elongation factor Tu OS=Salmonella paratyphi B (strain ATCC BAA-1250 / SPB7) OX=1016998 GN=tuf1 PE=3 SV=1
32,16955,P0CE48|EFTU2_ECOLI,139.25,33,33,2.99E5,10,1,12,Carbamidomethylation,43314,Elongation factor Tu 2 OS=Escherichia coli (strain K12) OX=83333 GN=tufB PE=1 SV=1
32,16956,Q31VV0|EFTU_SHIBS,139.25,33,33,2.99E5,10,1,12,Carbamidomethylation,43284,Elongation factor Tu OS=Shigella boydii serotype 4 (strain Sb227) OX=300268 GN=tuf1 PE=3 SV=1
32,16957,Q57H76|EFTU_SALCH,139.25,33,33,2.99E5,10,1,12,Carbamidomethylation,43284,Elongation factor Tu OS=Salmonella choleraesuis (strain SC-B67) OX=321314 GN=tuf1 PE=3 SV=1
32,16958,A8A779|EFTU2_ECOHS,139.25,33,33,2.99E5,10,1,12,Carbamidomethylation,43314,Elongation factor Tu 2 OS=Escherichia coli O9:H4 (strain HS) OX=331112 GN=tuf2 PE=3 SV=1
32,16959,Q5PIW4|EFTU_SALPA,139.25,33,33,2.99E5,10,1,12,Carbamidomethylation,43284,Elongation factor Tu OS=Salmonella paratyphi A (strain ATCC 9150 / SARB42) OX=295319 GN=tuf1 PE=3 SV=1
32,16960,Q0SZX8|EFTU1_SHIF8,139.25,33,33,2.99E5,10,1,12,Carbamidomethylation,43283,Elongation factor Tu 1 OS=Shigella flexneri serotype 5b (strain 8401) OX=373384 GN=tuf1 PE=3 SV=1
32,16961,A7ZSL4|EFTU1_ECO24,139.25,33,33,2.99E5,10,1,12,Carbamidomethylation,43284,Elongation factor Tu 1 OS=Escherichia coli O139:H28 (strain E24377A / ETEC) OX=331111 GN=tuf1 PE=3 SV=1
32,16962,Q83JC4|EFTU_SHIFL,139.25,33,33,2.99E5,10,1,12,Carbamidomethylation,43284,Elongation factor Tu OS=Shigella flexneri OX=623 GN=tufA PE=3 SV=3
32,16963,A8A5E6|EFTU1_ECOHS,139.25,33,33,2.99E5,10,1,12,Carbamidomethylation,43284,Elongation factor Tu 1 OS=Escherichia coli O9:H4 (strain HS) OX=331112 GN=tuf1 PE=3 SV=1
32,16964,Q0TA85|EFTU2_ECOL5,139.25,33,33,2.99E5,10,1,12,Carbamidomethylation,43314,Elongation factor Tu 2 OS=Escherichia coli O6:K15:H31 (strain 536 / UPEC) OX=362663 GN=tuf2 PE=3 SV=1
32,16965,P0CE47|EFTU1_ECOLI,139.25,33,33,2.99E5,10,1,12,Carbamidomethylation,43284,Elongation factor Tu 1 OS=Escherichia coli (strain K12) OX=83333 GN=tufA PE=1 SV=1
32,16966,B1IPW0|EFTU1_ECOLC,139.25,33,33,2.99E5,10,1,12,Carbamidomethylation,43284,Elongation factor Tu 1 OS=Escherichia coli (strain ATCC 8739 / DSM 1576 / Crooks) OX=481805 GN=tuf1 PE=3 SV=1
32,16967,Q32B27|EFTU_SHIDS,139.25,33,33,2.99E5,10,1,12,Carbamidomethylation,43284,Elongation factor Tu OS=Shigella dysenteriae serotype 1 (strain Sd197) OX=300267 GN=tuf1 PE=3 SV=1
32,16968,B1IVA7|EFTU2_ECOLC,139.25,33,33,2.99E5,10,1,12,Carbamidomethylation,43314,Elongation factor Tu 2 OS=Escherichia coli (strain ATCC 8739 / DSM 1576 / Crooks) OX=481805 GN=tuf2 PE=3 SV=1
32,16969,A7ZUJ2|EFTU2_ECO24,139.25,33,33,2.99E5,10,1,12,Carbamidomethylation,43313,Elongation factor Tu 2 OS=Escherichia coli O139:H28 (strain E24377A / ETEC) OX=331111 GN=tuf2 PE=3 SV=1
32,16970,Q0TCC0|EFTU1_ECOL5,139.25,33,33,2.99E5,10,1,12,Carbamidomethylation,43284,Elongation factor Tu 1 OS=Escherichia coli O6:K15:H31 (strain 536 / UPEC) OX=362663 GN=tuf1 PE=3 SV=1
40,16936,Q13509|TBB3_HUMAN,137.78,36,36,2.06E5,13,1,19,Carbamidomethylation	Oxidation (M),50433,Tubulin beta-3 chain OS=Homo sapiens OX=9606 GN=TUBB3 PE=1 SV=2
46,17014,P04350|TBB4A_HUMAN,137.24,30,30,2.25E5,11,1,17,Carbamidomethylation	Oxidation (M),49586,Tubulin beta-4A chain OS=Homo sapiens OX=9606 GN=TUBB4A PE=1 SV=2
45,543,P01258|CALC_HUMAN,135.41,77,77,6.04E7,11,11,17,Carbamidomethylation	Oxidation (M),15467,Calcitonin OS=Homo sapiens OX=9606 GN=CALCA PE=1 SV=3
51,25184,tr|Q9HB00|Q9HB00_HUMAN,134.62,18,18,3.33E6,12,12,14,Carbamidomethylation,93835,Desmocollin 1 isoform CRA_b OS=Homo sapiens OX=9606 GN=DSC1 PE=4 SV=1
51,8617,Q08554|DSC1_HUMAN,134.62,17,17,3.33E6,12,12,14,Carbamidomethylation,99987,Desmocollin-1 OS=Homo sapiens OX=9606 GN=DSC1 PE=1 SV=2
50,73,P08835|ALBU_PIG,133.98,14,14,,12,0,16,Carbamidomethylation,69692,Albumin OS=Sus scrofa OX=9823 GN=ALB PE=1 SV=2
52,1868,Q8N1N4|K2C78_HUMAN,132.95,23,23,8.35E5,12,7,14,Carbamidomethylation,56866,Keratin type II cytoskeletal 78 OS=Homo sapiens OX=9606 GN=KRT78 PE=1 SV=2
29,25188,tr|B3KPS3|B3KPS3_HUMAN,132.05,38,38,,10,0,14,Carbamidomethylation	Oxidation (M),46241,Tubulin alpha chain OS=Homo sapiens OX=9606 PE=2 SV=1
29,25189,tr|B3KT06|B3KT06_HUMAN,132.05,38,38,,10,0,14,Carbamidomethylation	Oxidation (M),46341,Tubulin alpha chain OS=Homo sapiens OX=9606 PE=2 SV=1
29,17024,P68363|TBA1B_HUMAN,132.05,35,35,,10,0,14,Carbamidomethylation	Oxidation (M),50152,Tubulin alpha-1B chain OS=Homo sapiens OX=9606 GN=TUBA1B PE=1 SV=1
61,1937,P0DJI9|SAA2_HUMAN,130.73,51,51,9.59E6,9,3,11,,13527,Serum amyloid A-2 protein OS=Homo sapiens OX=9606 GN=SAA2 PE=1 SV=1
57,17031,Q71U36|TBA1A_HUMAN,129.10,32,32,0E0,9,1,13,Oxidation (M),50136,Tubulin alpha-1A chain OS=Homo sapiens OX=9606 GN=TUBA1A PE=1 SV=1
70,25229,P57966|EFTU2_PASMU,123.99,24,24,,8,0,10,Carbamidomethylation,43375,Elongation factor Tu-B OS=Pasteurella multocida (strain Pm70) OX=272843 GN=tufB PE=3 SV=1
70,17089,Q4QMW6|EFTU1_HAEI8,123.99,24,24,,8,0,10,Carbamidomethylation,43297,Elongation factor Tu 1 OS=Haemophilus influenzae (strain 86-028NP) OX=281310 GN=tuf1 PE=3 SV=1
70,17090,A5UHC1|EFTU_HAEIG,123.99,24,24,,8,0,10,Carbamidomethylation,43354,Elongation factor Tu OS=Haemophilus influenzae (strain PittGG) OX=374931 GN=tuf PE=3 SV=1
70,17092,Q4QMT5|EFTU2_HAEI8,123.99,24,24,,8,0,10,Carbamidomethylation,43354,Elongation factor Tu 2 OS=Haemophilus influenzae (strain 86-028NP) OX=281310 GN=tuf2 PE=3 SV=1
28,349,P06702|S10A9_HUMAN,123.78,64,64,1.2E7,10,10,15,Oxidation (M),13242,Protein S100-A9 OS=Homo sapiens OX=9606 GN=S100A9 PE=1 SV=1
28,25280,tr|B2R4M6|B2R4M6_HUMAN,123.78,64,64,1.2E7,10,10,15,Oxidation (M),13210,Protein S100 OS=Homo sapiens OX=9606 PE=2 SV=1
33,25217,tr|B2CIS9|B2CIS9_HUMAN,123.29,45,45,1.79E6,11,11,13,Carbamidomethylation	Oxidation (M),27680,Caspase 14 apoptosis-related cysteine peptidase OS=Homo sapiens OX=9606 GN=CASP14 PE=2 SV=1
33,17077,P31944|CASPE_HUMAN,123.29,45,45,1.79E6,11,11,13,Carbamidomethylation	Oxidation (M),27680,Caspase-14 OS=Homo sapiens OX=9606 GN=CASP14 PE=1 SV=2
48,753,Q86YZ3|HORN_HUMAN,122.23,6,6,4.83E6,9,9,16,,282389,Hornerin OS=Homo sapiens OX=9606 GN=HRNR PE=1 SV=2
72,25249,B0BQZ3|EFTU_ACTPJ,122.03,21,21,,7,0,9,Carbamidomethylation,43467,Elongation factor Tu OS=Actinobacillus pleuropneumoniae serotype 3 (strain JL03) OX=434271 GN=tuf1 PE=3 SV=1
59,107,P49064|ALBU_FELCA,121.32,12,12,,10,0,13,Carbamidomethylation,68660,Albumin OS=Felis catus OX=9685 GN=ALB PE=1 SV=1
49,445,Q5XKE5|K2C79_HUMAN,120.53,12,12,,11,0,16,Oxidation (M),57836,Keratin type II cytoskeletal 79 OS=Homo sapiens OX=9606 GN=KRT79 PE=1 SV=2
64,25210,tr|D9YZU5|D9YZU5_HUMAN,120.27,69,69,7.31E6,9,9,11,,15998,Beta-globin OS=Homo sapiens OX=9606 GN=HBB PE=3 SV=1
64,97,P68871|HBB_HUMAN,120.27,69,69,7.31E6,9,9,11,,15998,Hemoglobin subunit beta OS=Homo sapiens OX=9606 GN=HBB PE=1 SV=2
64,25212,tr|A0A481SHK9|A0A481SHK9_HUMAN,120.27,69,69,7.31E6,9,9,11,,15968,Hemoglobin subunit beta OS=Homo sapiens OX=9606 GN=HBB PE=3 SV=1
58,25271,tr|Q2NKY5|Q2NKY5_HUMAN,119.68,24,24,,9,0,13,Oxidation (M),50090,Tubulin beta chain OS=Homo sapiens OX=9606 GN=TUBB6 PE=2 SV=1
55,2024,Q02413|DSG1_HUMAN,119.64,12,12,6.32E6,10,10,13,Carbamidomethylation	Oxidation (M),113748,Desmoglein-1 OS=Homo sapiens OX=9606 GN=DSG1 PE=1 SV=2
65,260,P49065|ALBU_RABIT,118.33,10,10,,7,0,10,Carbamidomethylation,68910,Albumin OS=Oryctolagus cuniculus OX=9986 GN=ALB PE=1 SV=2
53,1010,P81605|DCD_HUMAN,118.33,67,67,3.78E7,11,11,14,Carbamidomethylation,11284,Dermcidin OS=Homo sapiens OX=9606 GN=DCD PE=1 SV=2
69,220,P49822|ALBU_CANLF,117.85,8,8,,8,0,10,Carbamidomethylation,68605,Albumin OS=Canis lupus familiaris OX=9615 GN=ALB PE=1 SV=3
34,611,P08727|K1C19_HUMAN,116.64,17,17,,9,0,12,Oxidation (M),44106,Keratin type I cytoskeletal 19 OS=Homo sapiens OX=9606 GN=KRT19 PE=1 SV=4
63,1352,Q5D862|FILA2_HUMAN,115.56,6,6,1.05E6,10,10,11,Carbamidomethylation,248072,Filaggrin-2 OS=Homo sapiens OX=9606 GN=FLG2 PE=1 SV=1
75,25244,tr|B4E1I8|B4E1I8_HUMAN,114.41,25,25,4.16E6,7,7,8,Carbamidomethylation,36494,cDNA FLJ54228 highly similar to Leucine-rich alpha-2-glycoprotein OS=Homo sapiens OX=9606 PE=2 SV=1
75,402,P02750|A2GL_HUMAN,114.41,24,24,4.16E6,7,7,8,Carbamidomethylation,38178,Leucine-rich alpha-2-glycoprotein OS=Homo sapiens OX=9606 GN=LRG1 PE=1 SV=2
75,25245,tr|Q68CK4|Q68CK4_HUMAN,114.41,24,24,4.16E6,7,7,8,Carbamidomethylation,38168,Leucine-rich alpha-2-glycoprotein OS=Homo sapiens OX=9606 GN=HMFT1766 PE=2 SV=1
84,25215,tr|A0A140VK00|A0A140VK00_HUMAN,113.54,30,30,1.94E6,7,7,7,Carbamidomethylation	Oxidation (M),34259,Testicular tissue protein Li 227 OS=Homo sapiens OX=9606 PE=2 SV=1
84,86,P25311|ZA2G_HUMAN,113.54,30,30,1.94E6,7,7,7,Carbamidomethylation	Oxidation (M),34259,Zinc-alpha-2-glycoprotein OS=Homo sapiens OX=9606 GN=AZGP1 PE=1 SV=2
39,25238,tr|H0YN42|H0YN42_HUMAN,112.47,48,48,1.87E6,10,10,10,Carbamidomethylation	Oxidation (M),28825,Annexin (Fragment) OS=Homo sapiens OX=9606 GN=ANXA2 PE=1 SV=1
39,25239,tr|A0A024R5Z7|A0A024R5Z7_HUMAN,112.47,37,37,1.87E6,10,10,10,Carbamidomethylation	Oxidation (M),38604,Annexin OS=Homo sapiens OX=9606 GN=ANXA2 PE=2 SV=1
39,2254,P07355|ANXA2_HUMAN,112.47,37,37,1.87E6,10,10,10,Carbamidomethylation	Oxidation (M),38604,Annexin A2 OS=Homo sapiens OX=9606 GN=ANXA2 PE=1 SV=2
39,25240,tr|V9HW65|V9HW65_HUMAN,112.47,37,37,1.87E6,10,10,10,Carbamidomethylation	Oxidation (M),38576,Annexin OS=Homo sapiens OX=9606 GN=HEL-S-270 PE=2 SV=1
101,39,P02647|APOA1_HUMAN,111.58,18,18,1.1E6,5,5,6,,30778,Apolipoprotein A-I OS=Homo sapiens OX=9606 GN=APOA1 PE=1 SV=1
101,25327,tr|A0A024R3E3|A0A024R3E3_HUMAN,111.58,18,18,1.1E6,5,5,6,,30778,Apolipoprotein A-I isoform CRA_a OS=Homo sapiens OX=9606 GN=APOA1 PE=2 SV=1
60,25272,tr|A0A024R952|A0A024R952_HUMAN,111.48,18,18,2.04E6,10,10,12,Carbamidomethylation	Oxidation (M),80497,Plakophilin 1 (Ectodermal dysplasia/skin fragility syndrome) isoform CRA_a OS=Homo sapiens OX=9606 GN=PKP1 PE=3 SV=1
60,17095,Q13835|PKP1_HUMAN,111.48,17,17,2.04E6,10,10,12,Carbamidomethylation	Oxidation (M),82861,Plakophilin-1 OS=Homo sapiens OX=9606 GN=PKP1 PE=1 SV=2
76,739,P31151|S10A7_HUMAN,111.36,49,49,4.17E6,6,6,8,Carbamidomethylation	Oxidation (M),11471,Protein S100-A7 OS=Homo sapiens OX=9606 GN=S100A7 PE=1 SV=4
78,25292,tr|A0A385HW63|A0A385HW63_HUMAN,110.86,43,43,6.08E6,6,6,8,Oxidation (M),15129,Mutant hemoglobin subunit alpha 2 OS=Homo sapiens OX=9606 GN=HBA2 PE=3 SV=1
78,25293,tr|A0A0K2BMD8|A0A0K2BMD8_HUMAN,110.86,43,43,6.08E6,6,6,8,Oxidation (M),15258,Mutant hemoglobin alpha 2 globin chain OS=Homo sapiens OX=9606 GN=HBA2 PE=3 SV=1
78,25294,tr|A0A385HW21|A0A385HW21_HUMAN,110.86,43,43,6.08E6,6,6,8,Oxidation (M),15301,Mutant hemoglobin subunit alpha 2 OS=Homo sapiens OX=9606 GN=HBA2 PE=3 SV=1
78,265,P69905|HBA_HUMAN,110.86,43,43,6.08E6,6,6,8,Oxidation (M),15258,Hemoglobin subunit alpha OS=Homo sapiens OX=9606 GN=HBA1 PE=1 SV=2
78,25295,tr|D1MGQ2|D1MGQ2_HUMAN,110.86,43,43,6.08E6,6,6,8,Oxidation (M),15258,Alpha-1-globin OS=Homo sapiens OX=9606 GN=HBA2 PE=3 SV=1
78,25296,tr|A0A385HW02|A0A385HW02_HUMAN,110.86,43,43,6.08E6,6,6,8,Oxidation (M),15286,Mutant hemoglobin subunit alpha 2 OS=Homo sapiens OX=9606 GN=HBA2 PE=3 SV=1
78,25297,tr|A0A1K0GXZ1|A0A1K0GXZ1_HUMAN,110.86,34,34,6.08E6,6,6,8,Oxidation (M),19232,Globin C1 OS=Homo sapiens OX=9606 GN=GLNC1 PE=3 SV=1
78,25298,tr|A0A1S5UZ39|A0A1S5UZ39_HUMAN,110.86,33,33,6.08E6,6,6,8,Oxidation (M),20146,Hemoglobin subunit alpha OS=Homo sapiens OX=9606 GN=HBA2 PE=2 SV=1
78,25305,tr|A0A385HVY8|A0A385HVY8_HUMAN,110.86,43,43,6.08E6,6,6,8,Oxidation (M),15272,Mutant hemoglobin subunit alpha 2 OS=Homo sapiens OX=9606 GN=HBA2 PE=3 SV=1
78,25306,tr|I1VZV6|I1VZV6_HUMAN,110.86,43,43,6.08E6,6,6,8,Oxidation (M),15280,Hemoglobin alpha 1 OS=Homo sapiens OX=9606 GN=HBA1 PE=3 SV=1
81,17183,A1W2Q5|EFTU1_ACISJ,110.86,17,17,,6,0,8,Carbamidomethylation,43227,Elongation factor Tu 1 OS=Acidovorax sp. (strain JS42) OX=232721 GN=tuf1 PE=3 SV=1
62,17049,P68366|TBA4A_HUMAN,110.14,28,28,9.16E4,8,1,11,Carbamidomethylation	Oxidation (M),49924,Tubulin alpha-4A chain OS=Homo sapiens OX=9606 GN=TUBA4A PE=1 SV=1
96,17301,Q1LSY4|EFTU_BAUCH,110.00,14,14,,5,0,7,Carbamidomethylation,43429,Elongation factor Tu OS=Baumannia cicadellinicola subsp. Homalodisca coagulata OX=374463 GN=tuf PE=3 SV=1
102,17112,Q5HHP5|G3P1_STAAC,108.97,24,24,1.08E6,5,5,6,,36281,Glyceraldehyde-3-phosphate dehydrogenase 1 OS=Staphylococcus aureus (strain COL) OX=93062 GN=gapA1 PE=3 SV=1
102,17113,P0A037|G3P1_STAAW,108.97,24,24,1.08E6,5,5,6,,36281,Glyceraldehyde-3-phosphate dehydrogenase 1 OS=Staphylococcus aureus (strain MW2) OX=196620 GN=gapA1 PE=3 SV=1
102,17114,P99136|G3P1_STAAN,108.97,24,24,1.08E6,5,5,6,,36281,Glyceraldehyde-3-phosphate dehydrogenase 1 OS=Staphylococcus aureus (strain N315) OX=158879 GN=gapA1 PE=1 SV=1
102,17115,P0A036|G3P1_STAAM,108.97,24,24,1.08E6,5,5,6,,36281,Glyceraldehyde-3-phosphate dehydrogenase 1 OS=Staphylococcus aureus (strain Mu50 / ATCC 700699) OX=158878 GN=gapA1 PE=3 SV=1
102,17116,P0A038|G3P_STAAU,108.97,24,24,1.08E6,5,5,6,,36281,Glyceraldehyde-3-phosphate dehydrogenase OS=Staphylococcus aureus OX=1280 GN=gapA PE=3 SV=1
102,17117,Q6GB58|G3P1_STAAS,108.97,24,24,1.08E6,5,5,6,,36281,Glyceraldehyde-3-phosphate dehydrogenase 1 OS=Staphylococcus aureus (strain MSSA476) OX=282459 GN=gapA1 PE=3 SV=1
102,17118,Q6GIL8|G3P1_STAAR,108.97,24,24,1.08E6,5,5,6,,36281,Glyceraldehyde-3-phosphate dehydrogenase 1 OS=Staphylococcus aureus (strain MRSA252) OX=282458 GN=gapA1 PE=1 SV=1
66,25320,tr|K7ESM5|K7ESM5_HUMAN,107.72,19,19,,6,0,10,Oxidation (M),37382,Tubulin beta chain (Fragment) OS=Homo sapiens OX=9606 GN=TUBB6 PE=1 SV=1
66,25321,tr|B3KS31|B3KS31_HUMAN,107.72,17,17,,6,0,10,Oxidation (M),41952,Tubulin beta chain OS=Homo sapiens OX=9606 GN=TUBB6 PE=2 SV=1
66,17105,Q9BUF5|TBB6_HUMAN,107.72,15,15,,6,0,10,Oxidation (M),49857,Tubulin beta-6 chain OS=Homo sapiens OX=9606 GN=TUBB6 PE=1 SV=1
66,25322,tr|B4DP54|B4DP54_HUMAN,107.72,16,16,,6,0,10,Oxidation (M),46702,Tubulin beta chain OS=Homo sapiens OX=9606 PE=2 SV=1
74,25729,tr|H0YEJ9|H0YEJ9_HUMAN,105.45,6,6,8.15E6,6,6,8,,41140,Transcriptional enhancer factor TEF-1 OS=Homo sapiens OX=9606 GN=TEAD1 PE=1 SV=1
74,8856,P28347|TEAD1_HUMAN,105.45,5,5,8.15E6,6,6,8,,47946,Transcriptional enhancer factor TEF-1 OS=Homo sapiens OX=9606 GN=TEAD1 PE=1 SV=2
74,25730,tr|H0YE88|H0YE88_HUMAN,105.45,5,5,8.15E6,6,6,8,,47928,Transcriptional enhancer factor TEF-1 OS=Homo sapiens OX=9606 GN=TEAD1 PE=1 SV=1
74,25899,tr|H0YGS2|H0YGS2_HUMAN,105.45,13,13,8.15E6,6,6,8,,18724,Transcriptional enhancer factor TEF-3 (Fragment) OS=Homo sapiens OX=9606 GN=TEAD4 PE=1 SV=1
74,25901,tr|A0A0A0MRF3|A0A0A0MRF3_HUMAN,105.45,6,6,8.15E6,6,6,8,,44040,Transcriptional enhancer factor TEF-3 OS=Homo sapiens OX=9606 GN=TEAD4 PE=1 SV=1
74,25902,tr|Q96G15|Q96G15_HUMAN,105.45,5,5,8.15E6,6,6,8,,47200,TEAD3 protein (Fragment) OS=Homo sapiens OX=9606 GN=TEAD3 PE=2 SV=2
74,8859,Q15561|TEAD4_HUMAN,105.45,5,5,8.15E6,6,6,8,,48329,Transcriptional enhancer factor TEF-3 OS=Homo sapiens OX=9606 GN=TEAD4 PE=1 SV=3
74,25903,tr|Q53GI4|Q53GI4_HUMAN,105.45,5,5,8.15E6,6,6,8,,48311,TEA domain family member 4 isoform 1 variant (Fragment) OS=Homo sapiens OX=9606 GN=TEAD4 PE=1 SV=1
74,25904,tr|A0A1X7SBS4|A0A1X7SBS4_HUMAN,105.45,5,5,8.15E6,6,6,8,,48658,Transcriptional enhancer factor TEF-5 OS=Homo sapiens OX=9606 GN=TEAD3 PE=1 SV=1
74,8860,Q99594|TEAD3_HUMAN,105.45,5,5,8.15E6,6,6,8,,48676,Transcriptional enhancer factor TEF-5 OS=Homo sapiens OX=9606 GN=TEAD3 PE=1 SV=2
74,25905,tr|Q71U35|Q71U35_HUMAN,105.45,5,5,8.15E6,6,6,8,,48703,Transcriptional enhancer factor TEF-5 OS=Homo sapiens OX=9606 PE=2 SV=1
74,8865,Q15562|TEAD2_HUMAN,105.45,5,5,8.15E6,6,6,8,,49243,Transcriptional enhancer factor TEF-4 OS=Homo sapiens OX=9606 GN=TEAD2 PE=1 SV=2
74,25906,tr|A0A024QZE2|A0A024QZE2_HUMAN,105.45,5,5,8.15E6,6,6,8,,49569,TEA domain family member 2 isoform CRA_a OS=Homo sapiens OX=9606 GN=TEAD2 PE=4 SV=1
74,25907,tr|A0A024QZD8|A0A024QZD8_HUMAN,105.45,5,5,8.15E6,6,6,8,,49614,TEA domain family member 2 isoform CRA_c OS=Homo sapiens OX=9606 GN=TEAD2 PE=4 SV=1
43,597,P05109|S10A8_HUMAN,104.91,49,49,4.48E6,7,7,9,Carbamidomethylation,10835,Protein S100-A8 OS=Homo sapiens OX=9606 GN=S100A8 PE=1 SV=1
92,17325,Q99U17|DBH_STAAM,104.25,70,70,1.63E6,7,7,7,,9626,DNA-binding protein HU OS=Staphylococcus aureus (strain Mu50 / ATCC 700699) OX=158878 GN=hup PE=1 SV=1
92,17326,Q7A5J1|DBH_STAAN,104.25,70,70,1.63E6,7,7,7,,9626,DNA-binding protein HU OS=Staphylococcus aureus (strain N315) OX=158879 GN=hup PE=1 SV=1
92,17327,Q6G990|DBH_STAAS,104.25,70,70,1.63E6,7,7,7,,9626,DNA-binding protein HU OS=Staphylococcus aureus (strain MSSA476) OX=282459 GN=hup PE=3 SV=1
92,17328,Q7A0U9|DBH_STAAW,104.25,70,70,1.63E6,7,7,7,,9626,DNA-binding protein HU OS=Staphylococcus aureus (strain MW2) OX=196620 GN=hup PE=3 SV=1
92,17329,Q5HFV0|DBH_STAAC,104.25,70,70,1.63E6,7,7,7,,9626,DNA-binding protein HU OS=Staphylococcus aureus (strain COL) OX=93062 GN=hup PE=3 SV=1
92,17330,Q6GGT8|DBH_STAAR,104.25,70,70,1.63E6,7,7,7,,9626,DNA-binding protein HU OS=Staphylococcus aureus (strain MRSA252) OX=282458 GN=hup PE=3 SV=1
88,17236,Q8ETY4|EFTU_OCEIH,101.43,14,14,,4,0,7,Carbamidomethylation,43228,Elongation factor Tu OS=Oceanobacillus iheyensis (strain DSM 14371 / CIP 107618 / JCM 11309 / KCTC 3954 / HTE831) OX=221109 GN=tuf PE=3 SV=1
88,25397,Q5WLR4|EFTU_BACSK,101.43,14,14,,4,0,7,Carbamidomethylation,43433,Elongation factor Tu OS=Bacillus clausii (strain KSM-K16) OX=66692 GN=tuf PE=3 SV=1
56,816,Q7Z794|K2C1B_HUMAN,100.62,13,13,,8,0,13,,61901,Keratin type II cytoskeletal 1b OS=Homo sapiens OX=9606 GN=KRT77 PE=1 SV=3
56,25281,tr|Q0IIN1|Q0IIN1_HUMAN,100.62,13,13,,8,0,13,,61802,Keratin 77 OS=Homo sapiens OX=9606 GN=KRT77 PE=1 SV=1
73,1145,Q6UWP8|SBSN_HUMAN,100.37,19,19,8.47E5,7,7,8,Oxidation (M),60541,Suprabasin OS=Homo sapiens OX=9606 GN=SBSN PE=1 SV=2
94,25328,tr|A0A4D5RA98|A0A4D5RA98_HUMAN,100.13,18,18,6.12E5,6,6,7,,40826,Elongation factor 1-alpha (Fragment) OS=Homo sapiens OX=9606 PE=3 SV=1
94,25329,tr|A0A4D5RA76|A0A4D5RA76_HUMAN,100.13,18,18,6.12E5,6,6,7,,41307,Elongation factor 1-alpha OS=Homo sapiens OX=9606 PE=3 SV=1
94,25330,tr|A0A4D5RAN2|A0A4D5RAN2_HUMAN,100.13,16,16,6.12E5,6,6,7,,44785,Tr-type G domain-containing protein OS=Homo sapiens OX=9606 PE=3 SV=1
94,25331,tr|A0A4D5RAC7|A0A4D5RAC7_HUMAN,100.13,16,16,6.12E5,6,6,7,,46211,Tr-type G domain-containing protein OS=Homo sapiens OX=9606 PE=4 SV=1
94,25332,tr|A0A4D5RAC9|A0A4D5RAC9_HUMAN,100.13,15,15,6.12E5,6,6,7,,49398,Elongation factor 1-alpha OS=Homo sapiens OX=9606 PE=3 SV=1
94,952,P68104|EF1A1_HUMAN,100.13,15,15,6.12E5,6,6,7,,50141,Elongation factor 1-alpha 1 OS=Homo sapiens OX=9606 GN=EEF1A1 PE=1 SV=1
94,950,Q5VTE0|EF1A3_HUMAN,100.13,15,15,6.12E5,6,6,7,,50185,Putative elongation factor 1-alpha-like 3 OS=Homo sapiens OX=9606 GN=EEF1A1P5 PE=5 SV=1
94,25333,tr|Q53HR5|Q53HR5_HUMAN,100.13,15,15,6.12E5,6,6,7,,50125,Elongation factor 1-alpha (Fragment) OS=Homo sapiens OX=9606 PE=2 SV=1
94,25334,tr|Q53HM9|Q53HM9_HUMAN,100.13,15,15,6.12E5,6,6,7,,50142,Elongation factor 1-alpha (Fragment) OS=Homo sapiens OX=9606 PE=2 SV=1
94,25335,tr|Q53GE9|Q53GE9_HUMAN,100.13,15,15,6.12E5,6,6,7,,50111,Elongation factor 1-alpha (Fragment) OS=Homo sapiens OX=9606 PE=2 SV=1
94,25336,tr|Q53G85|Q53G85_HUMAN,100.13,15,15,6.12E5,6,6,7,,50113,Elongation factor 1-alpha (Fragment) OS=Homo sapiens OX=9606 PE=2 SV=1
94,25337,tr|Q6IPN6|Q6IPN6_HUMAN,100.13,15,15,6.12E5,6,6,7,,50123,Elongation factor 1-alpha OS=Homo sapiens OX=9606 GN=EEF1A1 PE=2 SV=1
94,25338,tr|Q6IPS9|Q6IPS9_HUMAN,100.13,15,15,6.12E5,6,6,7,,50141,Elongation factor 1-alpha OS=Homo sapiens OX=9606 GN=EEF1A1 PE=2 SV=1
94,25339,tr|Q53HQ7|Q53HQ7_HUMAN,100.13,15,15,6.12E5,6,6,7,,50199,Elongation factor 1-alpha (Fragment) OS=Homo sapiens OX=9606 PE=2 SV=1
94,25340,tr|Q53GA1|Q53GA1_HUMAN,100.13,15,15,6.12E5,6,6,7,,50111,Elongation factor 1-alpha (Fragment) OS=Homo sapiens OX=9606 PE=2 SV=1
105,17519,A7GK18|EFTU_BACCN,99.37,12,12,,4,0,6,Carbamidomethylation,42894,Elongation factor Tu OS=Bacillus cytotoxicus (strain DSM 22905 / CIP 110041 / 391-98 / NVH 391-98) OX=315749 GN=tuf PE=3 SV=1
71,1265,Q86Y46|K2C73_HUMAN,99.27,7,7,5.01E5,7,1,9,Carbamidomethylation,58923,Keratin type II cytoskeletal 73 OS=Homo sapiens OX=9606 GN=KRT73 PE=1 SV=1
127,25369,tr|B4E1B3|B4E1B3_HUMAN,97.84,12,12,7.82E5,4,4,4,,51063,Angiotensin 1-10 OS=Homo sapiens OX=9606 PE=2 SV=1
127,127,P01019|ANGT_HUMAN,97.84,11,11,7.82E5,4,4,4,,53154,Angiotensinogen OS=Homo sapiens OX=9606 GN=AGT PE=1 SV=1
127,25370,tr|Q86U78|Q86U78_HUMAN,97.84,11,11,7.82E5,4,4,4,,53114,Angiotensin 1-10 OS=Homo sapiens OX=9606 PE=2 SV=1
127,25371,tr|B0ZBE2|B0ZBE2_HUMAN,97.84,11,11,7.82E5,4,4,4,,53154,Angiotensin 1-10 OS=Homo sapiens OX=9606 GN=AGT PE=2 SV=1
127,25372,tr|Q53GY3|Q53GY3_HUMAN,97.84,11,11,7.82E5,4,4,4,,53084,Angiotensin 1-10 (Fragment) OS=Homo sapiens OX=9606 PE=2 SV=1
127,25373,tr|Q53YY1|Q53YY1_HUMAN,97.84,11,11,7.82E5,4,4,4,,53124,Angiotensin 1-10 OS=Homo sapiens OX=9606 GN=AGT PE=2 SV=1
127,25374,tr|Q59EP2|Q59EP2_HUMAN,97.84,11,11,7.82E5,4,4,4,,53778,Angiotensin 1-10 (Fragment) OS=Homo sapiens OX=9606 PE=2 SV=1
91,1557,P61626|LYSC_HUMAN,97.83,45,45,3.19E6,6,6,7,Carbamidomethylation	Oxidation (M),16537,Lysozyme C OS=Homo sapiens OX=9606 GN=LYZ PE=1 SV=1
91,25287,tr|B2R4C5|B2R4C5_HUMAN,97.83,45,45,3.19E6,6,6,7,Carbamidomethylation	Oxidation (M),16537,1 4-beta-N-acetylmuramidase C OS=Homo sapiens OX=9606 GN=LYZ PE=2 SV=1
99,17098,P04406|G3P_HUMAN,97.47,20,20,1.88E6,6,4,6,Carbamidomethylation,36053,Glyceraldehyde-3-phosphate dehydrogenase OS=Homo sapiens OX=9606 GN=GAPDH PE=1 SV=3
99,25276,tr|V9HVZ4|V9HVZ4_HUMAN,97.47,20,20,1.88E6,6,4,6,Carbamidomethylation,36053,Glyceraldehyde-3-phosphate dehydrogenase OS=Homo sapiens OX=9606 GN=HEL-S-162eP PE=2 SV=1
99,25278,tr|Q2TSD0|Q2TSD0_HUMAN,97.47,20,20,1.88E6,6,4,6,Carbamidomethylation,36049,Glyceraldehyde-3-phosphate dehydrogenase OS=Homo sapiens OX=9606 PE=2 SV=1
79,25314,tr|K7ERE3|K7ERE3_HUMAN,96.76,11,11,,7,0,8,,45261,Keratin type I cytoskeletal 13 OS=Homo sapiens OX=9606 GN=KRT13 PE=1 SV=1
79,730,P13646|K1C13_HUMAN,96.76,10,10,,7,0,8,,49588,Keratin type I cytoskeletal 13 OS=Homo sapiens OX=9606 GN=KRT13 PE=1 SV=4
104,17426,Q8R7V2|EFTU1_CALS4,96.40,12,12,,4,0,6,Carbamidomethylation,44037,Elongation factor Tu-A OS=Caldanaerobacter subterraneus subsp. tengcongensis (strain DSM 15242 / JCM 11007 / NBRC 100824 / MB4) OX=273068 GN=tufA PE=3 SV=1
104,25401,Q8R7T8|EFTU2_CALS4,96.40,12,12,,4,0,6,Carbamidomethylation,44009,Elongation factor Tu-B OS=Caldanaerobacter subterraneus subsp. tengcongensis (strain DSM 15242 / JCM 11007 / NBRC 100824 / MB4) OX=273068 GN=tufB PE=3 SV=1
82,17333,Q6GJC8|RL7_STAAR,96.32,43,43,2.81E6,6,6,8,Oxidation (M),12742,50S ribosomal protein L7/L12 OS=Staphylococcus aureus (strain MRSA252) OX=282458 GN=rplL PE=3 SV=1
54,25286,tr|Q5K634|Q5K634_HUMAN,95.94,21,21,9.56E5,7,7,7,Oxidation (M),44649,SCCA2/SCCA1 fusion protein isoform 1 OS=Homo sapiens OX=9606 PE=2 SV=1
54,17103,P29508|SPB3_HUMAN,95.94,21,21,9.56E5,7,7,7,Oxidation (M),44565,Serpin B3 OS=Homo sapiens OX=9606 GN=SERPINB3 PE=1 SV=2
113,17191,P0ABC8|HFLK_ECO57,95.69,14,14,1.07E6,5,5,5,,45545,Protein HflK OS=Escherichia coli O157:H7 OX=83334 GN=hflK PE=3 SV=1
113,17192,P0ABC7|HFLK_ECOLI,95.69,14,14,1.07E6,5,5,5,,45545,Modulator of FtsH protease HflK OS=Escherichia coli (strain K12) OX=83333 GN=hflK PE=1 SV=1
109,17145,Q96P63|SPB12_HUMAN,95.67,8,8,4.89E5,4,4,5,Oxidation (M),46276,Serpin B12 OS=Homo sapiens OX=9606 GN=SERPINB12 PE=1 SV=1
108,17144,Q9NZT1|CALL5_HUMAN,95.20,53,53,4.11E6,5,5,5,Acetylation (Protein N-term),15893,Calmodulin-like protein 5 OS=Homo sapiens OX=9606 GN=CALML5 PE=1 SV=2
89,17267,P33166|EFTU_BACSU,95.11,13,13,,4,0,7,Carbamidomethylation,43593,Elongation factor Tu OS=Bacillus subtilis (strain 168) OX=224308 GN=tuf PE=1 SV=1
97,4,P02787|TRFE_HUMAN,94.84,8,8,2.3E5,6,5,6,Carbamidomethylation	Oxidation (M),77064,Serotransferrin OS=Homo sapiens OX=9606 GN=TF PE=1 SV=3
97,25323,tr|Q53H26|Q53H26_HUMAN,94.84,8,8,2.3E5,6,5,6,Carbamidomethylation	Oxidation (M),77080,Beta-1 metal-binding globulin (Fragment) OS=Homo sapiens OX=9606 PE=2 SV=1
97,25324,tr|Q06AH7|Q06AH7_HUMAN,94.84,8,8,2.3E5,6,5,6,Carbamidomethylation	Oxidation (M),76960,Beta-1 metal-binding globulin OS=Homo sapiens OX=9606 GN=TF PE=2 SV=1
110,17122,P0A0E6|DLDH_STAAM,94.76,15,15,4.36E5,5,5,5,,49451,Dihydrolipoyl dehydrogenase OS=Staphylococcus aureus (strain Mu50 / ATCC 700699) OX=158878 GN=pdhD PE=3 SV=1
110,17123,P99084|DLDH_STAAN,94.76,15,15,4.36E5,5,5,5,,49451,Dihydrolipoyl dehydrogenase OS=Staphylococcus aureus (strain N315) OX=158879 GN=pdhD PE=1 SV=1
110,17124,P0A0E7|DLDH_STAAW,94.76,15,15,4.36E5,5,5,5,,49451,Dihydrolipoyl dehydrogenase OS=Staphylococcus aureus (strain MW2) OX=196620 GN=pdhD PE=3 SV=1
110,17125,Q6GHY9|DLDH_STAAR,94.76,15,15,4.36E5,5,5,5,,49451,Dihydrolipoyl dehydrogenase OS=Staphylococcus aureus (strain MRSA252) OX=282458 GN=pdhD PE=3 SV=1
110,17126,Q5HGY8|DLDH_STAAC,94.76,15,15,4.36E5,5,5,5,,49451,Dihydrolipoyl dehydrogenase OS=Staphylococcus aureus (strain COL) OX=93062 GN=pdhD PE=3 SV=1
110,17127,P0A0E8|DLDH_STAAU,94.76,15,15,4.36E5,5,5,5,,49451,Dihydrolipoyl dehydrogenase OS=Staphylococcus aureus OX=1280 GN=pdhD PE=3 SV=1
110,17128,Q6GAB8|DLDH_STAAS,94.76,15,15,4.36E5,5,5,5,,49451,Dihydrolipoyl dehydrogenase OS=Staphylococcus aureus (strain MSSA476) OX=282459 GN=pdhD PE=3 SV=1
44,25548,tr|V9GYG9|V9GYG9_HUMAN,94.64,44,44,4.36E6,5,5,9,Carbamidomethylation,10649,Apolipoprotein A-II (Fragment) OS=Homo sapiens OX=9606 GN=APOA2 PE=1 SV=1
44,1029,P02652|APOA2_HUMAN,94.64,42,42,4.36E6,5,5,9,Carbamidomethylation,11175,Apolipoprotein A-II OS=Homo sapiens OX=9606 GN=APOA2 PE=1 SV=1
44,25549,tr|V9GYM3|V9GYM3_HUMAN,94.64,32,32,4.36E6,5,5,9,Carbamidomethylation,14914,Apolipoprotein A-II OS=Homo sapiens OX=9606 GN=APOA2 PE=1 SV=1
129,112,P01876|IGHA1_HUMAN,93.88,12,12,7.1E5,4,4,4,,37655,Immunoglobulin heavy constant alpha 1 OS=Homo sapiens OX=9606 GN=IGHA1 PE=1 SV=2
129,25502,tr|Q9UP60|Q9UP60_HUMAN,93.88,11,11,7.1E5,4,4,4,,40947,SNC73 protein OS=Homo sapiens OX=9606 GN=SNC73 PE=2 SV=1
129,25504,tr|A0A286YEY1|A0A286YEY1_HUMAN,93.88,11,11,7.1E5,4,4,4,,42849,Immunoglobulin heavy constant alpha 1 (Fragment) OS=Homo sapiens OX=9606 GN=IGHA1 PE=1 SV=1
129,25506,tr|Q8NCL6|Q8NCL6_HUMAN,93.88,9,9,7.1E5,4,4,4,,53224,cDNA FLJ90170 fis clone MAMMA1000370 highly similar to Ig alpha-1 chain C region OS=Homo sapiens OX=9606 PE=2 SV=1
129,25507,tr|Q96K68|Q96K68_HUMAN,93.88,9,9,7.1E5,4,4,4,,53088,cDNA FLJ14473 fis clone MAMMA1001080 highly similar to Homo sapiens SNC73 protein (SNC73) mRNA OS=Homo sapiens OX=9606 PE=2 SV=1
129,25508,tr|Q6ZW64|Q6ZW64_HUMAN,93.88,9,9,7.1E5,4,4,4,,53321,cDNA FLJ41552 fis clone COLON2004478 highly similar to Protein Tro alpha1 H myeloma OS=Homo sapiens OX=9606 PE=2 SV=1
129,25510,tr|Q96DK0|Q96DK0_HUMAN,93.88,9,9,7.1E5,4,4,4,,53533,cDNA FLJ25298 fis clone STM07683 highly similar to Protein Tro alpha1 H myeloma OS=Homo sapiens OX=9606 PE=2 SV=1
129,25511,tr|Q6MZW0|Q6MZW0_HUMAN,93.88,8,8,7.1E5,4,4,4,,54460,Uncharacterized protein DKFZp686J11235 (Fragment) OS=Homo sapiens OX=9606 GN=DKFZp686J11235 PE=1 SV=1
129,25512,tr|Q6N092|Q6N092_HUMAN,93.88,8,8,7.1E5,4,4,4,,56424,Uncharacterized protein DKFZp686K18196 (Fragment) OS=Homo sapiens OX=9606 GN=DKFZp686K18196 PE=2 SV=1
129,25515,tr|Q6N090|Q6N090_HUMAN,93.88,8,8,7.1E5,4,4,4,,54389,Uncharacterized protein DKFZp686G21220 (Fragment) OS=Homo sapiens OX=9606 GN=DKFZp686G21220 PE=2 SV=1
80,25362,tr|A1A4E9|A1A4E9_HUMAN,93.19,10,10,0E0,7,1,8,,49586,Keratin 13 OS=Homo sapiens OX=9606 GN=KRT13 PE=1 SV=1
80,25363,tr|A8K2H9|A8K2H9_HUMAN,93.19,10,10,0E0,7,1,8,,49517,cDNA FLJ78503 highly similar to Homo sapiens keratin 13 (KRT13) transcript variant 1 mRNA OS=Homo sapiens OX=9606 PE=2 SV=1
126,17334,P47929|LEG7_HUMAN,92.60,23,23,1.04E6,3,3,4,,15075,Galectin-7 OS=Homo sapiens OX=9606 GN=LGALS7 PE=1 SV=2
85,17110,Q5T749|KPRP_HUMAN,91.56,11,11,3.33E6,6,6,7,Carbamidomethylation,64136,Keratinocyte proline-rich protein OS=Homo sapiens OX=9606 GN=KPRP PE=1 SV=1
116,25622,P33165|EFTU_BACFR,90.73,9,9,,3,0,5,Carbamidomethylation,43580,Elongation factor Tu OS=Bacteroides fragilis (strain YCH46) OX=295405 GN=tuf PE=3 SV=1
116,25623,B2RL52|EFTU_PORG3,90.73,9,9,,3,0,5,Carbamidomethylation,43669,Elongation factor Tu OS=Porphyromonas gingivalis (strain ATCC 33277 / DSM 20709 / CIP 103683 / JCM 12257 / NCTC 11834 / 2561) OX=431947 GN=tuf PE=3 SV=1
83,25582,P42474|EFTU_CELLY,90.55,10,10,,3,0,8,Carbamidomethylation	Oxidation (M),42973,Elongation factor Tu OS=Cellulophaga lytica OX=979 GN=tuf PE=3 SV=1
77,685,P02655|APOC2_HUMAN,90.49,75,75,6.87E6,6,6,8,Oxidation (M),11284,Apolipoprotein C-II OS=Homo sapiens OX=9606 GN=APOC2 PE=1 SV=1
77,25402,tr|A0A024R0T9|A0A024R0T9_HUMAN,90.49,75,75,6.87E6,6,6,8,Oxidation (M),11284,Apolipoprotein C-II OS=Homo sapiens OX=9606 GN=APOC2 PE=1 SV=1
77,25403,tr|A0A0S2Z3C2|A0A0S2Z3C2_HUMAN,90.49,67,67,6.87E6,6,6,8,Oxidation (M),12496,Apolipoprotein C-II (Fragment) OS=Homo sapiens OX=9606 GN=APOC2 PE=2 SV=1
77,25404,tr|K7ER74|K7ER74_HUMAN,90.49,43,43,6.87E6,6,6,8,Oxidation (M),20049,Apolipoprotein C-II OS=Homo sapiens OX=9606 GN=APOC4-APOC2 PE=1 SV=1
111,17147,B7MP29|RS2_ECO81,90.27,22,22,2.75E5,5,4,5,,26744,30S ribosomal protein S2 OS=Escherichia coli O81 (strain ED1a) OX=585397 GN=rpsB PE=3 SV=1
111,17148,Q1RG21|RS2_ECOUT,90.27,22,22,2.75E5,5,4,5,,26744,30S ribosomal protein S2 OS=Escherichia coli (strain UTI89 / UPEC) OX=364106 GN=rpsB PE=3 SV=2
111,17149,Q32JU0|RS2_SHIDS,90.27,22,22,2.75E5,5,4,5,,26744,30S ribosomal protein S2 OS=Shigella dysenteriae serotype 1 (strain Sd197) OX=300267 GN=rpsB PE=3 SV=1
111,17150,B5Z0E7|RS2_ECO5E,90.27,22,22,2.75E5,5,4,5,,26744,30S ribosomal protein S2 OS=Escherichia coli O157:H7 (strain EC4115 / EHEC) OX=444450 GN=rpsB PE=3 SV=1
111,17151,P0A7V2|RS2_ECO57,90.27,22,22,2.75E5,5,4,5,,26744,30S ribosomal protein S2 OS=Escherichia coli O157:H7 OX=83334 GN=rpsB PE=3 SV=2
111,17152,B7LWA8|RS2_ESCF3,90.27,22,22,2.75E5,5,4,5,,26744,30S ribosomal protein S2 OS=Escherichia fergusonii (strain ATCC 35469 / DSM 13698 / CDC 0568-73) OX=585054 GN=rpsB PE=3 SV=1
111,17153,P0A7V0|RS2_ECOLI,90.27,22,22,2.75E5,5,4,5,,26744,30S ribosomal protein S2 OS=Escherichia coli (strain K12) OX=83333 GN=rpsB PE=1 SV=2
111,17154,Q0TLG4|RS2_ECOL5,90.27,22,22,2.75E5,5,4,5,,26744,30S ribosomal protein S2 OS=Escherichia coli O6:K15:H31 (strain 536 / UPEC) OX=362663 GN=rpsB PE=3 SV=1
111,17155,B1LGX0|RS2_ECOSM,90.27,22,22,2.75E5,5,4,5,,26744,30S ribosomal protein S2 OS=Escherichia coli (strain SMS-3-5 / SECEC) OX=439855 GN=rpsB PE=3 SV=1
111,17156,B7NID0|RS2_ECO7I,90.27,22,22,2.75E5,5,4,5,,26744,30S ribosomal protein S2 OS=Escherichia coli O7:K1 (strain IAI39 / ExPEC) OX=585057 GN=rpsB PE=3 SV=1
111,17157,Q83SL4|RS2_SHIFL,90.27,22,22,2.75E5,5,4,5,,26772,30S ribosomal protein S2 OS=Shigella flexneri OX=623 GN=rpsB PE=3 SV=4
111,17158,B1XD38|RS2_ECODH,90.27,22,22,2.75E5,5,4,5,,26744,30S ribosomal protein S2 OS=Escherichia coli (strain K12 / DH10B) OX=316385 GN=rpsB PE=3 SV=1
111,17159,P0A7V1|RS2_ECOL6,90.27,22,22,2.75E5,5,4,5,,26744,30S ribosomal protein S2 OS=Escherichia coli O6:H1 (strain CFT073 / ATCC 700928 / UPEC) OX=199310 GN=rpsB PE=3 SV=2
111,17160,B7MBF0|RS2_ECO45,90.27,22,22,2.75E5,5,4,5,,26744,30S ribosomal protein S2 OS=Escherichia coli O45:K1 (strain S88 / ExPEC) OX=585035 GN=rpsB PE=3 SV=1
111,17161,B7N836|RS2_ECOLU,90.27,22,22,2.75E5,5,4,5,,26744,30S ribosomal protein S2 OS=Escherichia coli O17:K52:H18 (strain UMN026 / ExPEC) OX=585056 GN=rpsB PE=3 SV=1
111,17162,B1IQH2|RS2_ECOLC,90.27,22,22,2.75E5,5,4,5,,26744,30S ribosomal protein S2 OS=Escherichia coli (strain ATCC 8739 / DSM 1576 / Crooks) OX=481805 GN=rpsB PE=3 SV=1
111,17163,Q0T840|RS2_SHIF8,90.27,22,22,2.75E5,5,4,5,,26772,30S ribosomal protein S2 OS=Shigella flexneri serotype 5b (strain 8401) OX=373384 GN=rpsB PE=3 SV=2
111,17164,A1A7L3|RS2_ECOK1,90.27,22,22,2.75E5,5,4,5,,26744,30S ribosomal protein S2 OS=Escherichia coli O1:K1 / APEC OX=405955 GN=rpsB PE=3 SV=1
111,17165,B7UIL4|RS2_ECO27,90.27,22,22,2.75E5,5,4,5,,26744,30S ribosomal protein S2 OS=Escherichia coli O127:H6 (strain E2348/69 / EPEC) OX=574521 GN=rpsB PE=3 SV=1
111,17166,C4ZRR1|RS2_ECOBW,90.27,22,22,2.75E5,5,4,5,,26744,30S ribosomal protein S2 OS=Escherichia coli (strain K12 / MC4100 / BW2952) OX=595496 GN=rpsB PE=3 SV=1
124,17271,Q3YWT8|RS10_SHISS,89.31,42,42,1.65E6,4,4,4,,11736,30S ribosomal protein S10 OS=Shigella sonnei (strain Ss046) OX=300269 GN=rpsJ PE=3 SV=1
124,17272,A7ZSL0|RS10_ECO24,89.31,42,42,1.65E6,4,4,4,,11736,30S ribosomal protein S10 OS=Escherichia coli O139:H28 (strain E24377A / ETEC) OX=331111 GN=rpsJ PE=3 SV=1
124,17273,Q0TCE0|RS10_ECOL5,89.31,42,42,1.65E6,4,4,4,,11736,30S ribosomal protein S10 OS=Escherichia coli O6:K15:H31 (strain 536 / UPEC) OX=362663 GN=rpsJ PE=3 SV=1
124,17274,B7N1A5|RS10_ECO81,89.31,42,42,1.65E6,4,4,4,,11736,30S ribosomal protein S10 OS=Escherichia coli O81 (strain ED1a) OX=585397 GN=rpsJ PE=3 SV=1
124,17275,Q32B30|RS10_SHIDS,89.31,42,42,1.65E6,4,4,4,,11736,30S ribosomal protein S10 OS=Shigella dysenteriae serotype 1 (strain Sd197) OX=300267 GN=rpsJ PE=3 SV=1
124,17276,Q0SZY2|RS10_SHIF8,89.31,42,42,1.65E6,4,4,4,,11736,30S ribosomal protein S10 OS=Shigella flexneri serotype 5b (strain 8401) OX=373384 GN=rpsJ PE=3 SV=1
124,17277,Q1R601|RS10_ECOUT,89.31,42,42,1.65E6,4,4,4,,11736,30S ribosomal protein S10 OS=Escherichia coli (strain UTI89 / UPEC) OX=364106 GN=rpsJ PE=3 SV=1
124,17278,B7L4L0|RS10_ECO55,89.31,42,42,1.65E6,4,4,4,,11736,30S ribosomal protein S10 OS=Escherichia coli (strain 55989 / EAEC) OX=585055 GN=rpsJ PE=3 SV=1
124,17279,B5YTP2|RS10_ECO5E,89.31,42,42,1.65E6,4,4,4,,11736,30S ribosomal protein S10 OS=Escherichia coli O157:H7 (strain EC4115 / EHEC) OX=444450 GN=rpsJ PE=3 SV=1
124,17280,B7NLP0|RS10_ECO7I,89.31,42,42,1.65E6,4,4,4,,11736,30S ribosomal protein S10 OS=Escherichia coli O7:K1 (strain IAI39 / ExPEC) OX=585057 GN=rpsJ PE=3 SV=1
124,17281,A1AGK8|RS10_ECOK1,89.31,42,42,1.65E6,4,4,4,,11736,30S ribosomal protein S10 OS=Escherichia coli O1:K1 / APEC OX=405955 GN=rpsJ PE=3 SV=1
124,17282,P0A7R6|RS10_ECOL6,89.31,42,42,1.65E6,4,4,4,,11736,30S ribosomal protein S10 OS=Escherichia coli O6:H1 (strain CFT073 / ATCC 700928 / UPEC) OX=199310 GN=rpsJ PE=3 SV=1
124,17283,B6I235|RS10_ECOSE,89.31,42,42,1.65E6,4,4,4,,11736,30S ribosomal protein S10 OS=Escherichia coli (strain SE11) OX=409438 GN=rpsJ PE=3 SV=1
124,17284,Q31VV5|RS10_SHIBS,89.31,42,42,1.65E6,4,4,4,,11736,30S ribosomal protein S10 OS=Shigella boydii serotype 4 (strain Sb227) OX=300268 GN=rpsJ PE=3 SV=1
124,17285,P0A7R8|RS10_SHIFL,89.31,42,42,1.65E6,4,4,4,,11736,30S ribosomal protein S10 OS=Shigella flexneri OX=623 GN=rpsJ PE=3 SV=1
124,17286,B7UK45|RS10_ECO27,89.31,42,42,1.65E6,4,4,4,,11736,30S ribosomal protein S10 OS=Escherichia coli O127:H6 (strain E2348/69 / EPEC) OX=574521 GN=rpsJ PE=3 SV=1
124,17287,P0A7R5|RS10_ECOLI,89.31,42,42,1.65E6,4,4,4,,11736,30S ribosomal protein S10 OS=Escherichia coli (strain K12) OX=83333 GN=rpsJ PE=1 SV=1
124,17288,B7MCT6|RS10_ECO45,89.31,42,42,1.65E6,4,4,4,,11736,30S ribosomal protein S10 OS=Escherichia coli O45:K1 (strain S88 / ExPEC) OX=585035 GN=rpsJ PE=3 SV=1
124,17289,B1IPX8|RS10_ECOLC,89.31,42,42,1.65E6,4,4,4,,11736,30S ribosomal protein S10 OS=Escherichia coli (strain ATCC 8739 / DSM 1576 / Crooks) OX=481805 GN=rpsJ PE=3 SV=1
124,17290,B1LHD5|RS10_ECOSM,89.31,42,42,1.65E6,4,4,4,,11736,30S ribosomal protein S10 OS=Escherichia coli (strain SMS-3-5 / SECEC) OX=439855 GN=rpsJ PE=3 SV=1
124,17291,P0A7R7|RS10_ECO57,89.31,42,42,1.65E6,4,4,4,,11736,30S ribosomal protein S10 OS=Escherichia coli O157:H7 OX=83334 GN=rpsJ PE=3 SV=1
124,17292,A8A5C6|RS10_ECOHS,89.31,42,42,1.65E6,4,4,4,,11736,30S ribosomal protein S10 OS=Escherichia coli O9:H4 (strain HS) OX=331112 GN=rpsJ PE=3 SV=1
124,17293,B7NDU2|RS10_ECOLU,89.31,42,42,1.65E6,4,4,4,,11736,30S ribosomal protein S10 OS=Escherichia coli O17:K52:H18 (strain UMN026 / ExPEC) OX=585056 GN=rpsJ PE=3 SV=1
124,17294,B1X6H2|RS10_ECODH,89.31,42,42,1.65E6,4,4,4,,11736,30S ribosomal protein S10 OS=Escherichia coli (strain K12 / DH10B) OX=316385 GN=rpsJ PE=3 SV=1
124,17295,B7M1N5|RS10_ECO8A,89.31,42,42,1.65E6,4,4,4,,11736,30S ribosomal protein S10 OS=Escherichia coli O8 (strain IAI1) OX=585034 GN=rpsJ PE=3 SV=1
124,17296,B2U2T9|RS10_SHIB3,89.31,42,42,1.65E6,4,4,4,,11736,30S ribosomal protein S10 OS=Shigella boydii serotype 18 (strain CDC 3083-94 / BS512) OX=344609 GN=rpsJ PE=3 SV=1
124,17297,C4ZUH6|RS10_ECOBW,89.31,42,42,1.65E6,4,4,4,,11736,30S ribosomal protein S10 OS=Escherichia coli (strain K12 / MC4100 / BW2952) OX=595496 GN=rpsJ PE=3 SV=1
95,741,P12273|PIP_HUMAN,89.09,38,38,4.32E6,6,6,7,Carbamidomethylation,16572,Prolactin-inducible protein OS=Homo sapiens OX=9606 GN=PIP PE=1 SV=1
86,25341,tr|B4DW52|B4DW52_HUMAN,87.10,22,22,5.14E4,7,2,7,Oxidation (M),38633,cDNA FLJ55253 highly similar to Actin cytoplasmic 1 OS=Homo sapiens OX=9606 PE=2 SV=1
86,25342,tr|Q8WVW5|Q8WVW5_HUMAN,87.10,21,21,5.14E4,7,2,7,Oxidation (M),40503,Uncharacterized protein (Fragment) OS=Homo sapiens OX=9606 PE=2 SV=1
86,25343,P60709|ACTB_HUMAN,87.10,20,20,5.14E4,7,2,7,Oxidation (M),41737,Actin cytoplasmic 1 OS=Homo sapiens OX=9606 GN=ACTB PE=1 SV=1
86,25344,tr|Q1KLZ0|Q1KLZ0_HUMAN,87.10,20,20,5.14E4,7,2,7,Oxidation (M),41737,HCG15971 isoform CRA_a OS=Homo sapiens OX=9606 GN=PS1TP5BP1 PE=1 SV=1
86,25345,tr|Q53G76|Q53G76_HUMAN,87.10,20,20,5.14E4,7,2,7,Oxidation (M),41721,Beta actin variant (Fragment) OS=Homo sapiens OX=9606 PE=2 SV=1
86,25346,tr|Q53G99|Q53G99_HUMAN,87.10,20,20,5.14E4,7,2,7,Oxidation (M),41765,Beta actin variant (Fragment) OS=Homo sapiens OX=9606 PE=2 SV=1
86,25347,tr|Q53GK6|Q53GK6_HUMAN,87.10,20,20,5.14E4,7,2,7,Oxidation (M),41723,Beta actin variant (Fragment) OS=Homo sapiens OX=9606 PE=2 SV=1
86,207,P63261|ACTG_HUMAN,87.10,20,20,5.14E4,7,2,7,Oxidation (M),41793,Actin cytoplasmic 2 OS=Homo sapiens OX=9606 GN=ACTG1 PE=1 SV=1
86,211,P10987|ACT1_DROME,87.10,20,20,5.14E4,7,2,7,Oxidation (M),41822,Actin-5C OS=Drosophila melanogaster OX=7227 GN=Act5C PE=1 SV=4
122,25595,tr|Q0EFA5|Q0EFA5_HUMAN,86.38,7,7,2.24E6,4,4,4,Carbamidomethylation,49896,Corneodesmosin OS=Homo sapiens OX=9606 GN=S PE=4 SV=1
122,25596,tr|A8K9C1|A8K9C1_HUMAN,86.38,7,7,2.24E6,4,4,4,Carbamidomethylation,51460,Corneodesmosin OS=Homo sapiens OX=9606 PE=1 SV=1
122,25597,tr|A0A1U9X8X5|A0A1U9X8X5_HUMAN,86.38,7,7,2.24E6,4,4,4,Carbamidomethylation,51521,Corneodesmosin OS=Homo sapiens OX=9606 PE=4 SV=1
122,25598,tr|A0A1U9X8Y9|A0A1U9X8Y9_HUMAN,86.38,7,7,2.24E6,4,4,4,Carbamidomethylation,51536,Corneodesmosin OS=Homo sapiens OX=9606 PE=4 SV=1
122,25599,tr|A0A1U9X8X8|A0A1U9X8X8_HUMAN,86.38,7,7,2.24E6,4,4,4,Carbamidomethylation,51476,Corneodesmosin OS=Homo sapiens OX=9606 PE=1 SV=1
122,25600,tr|A0A1U9X901|A0A1U9X901_HUMAN,86.38,7,7,2.24E6,4,4,4,Carbamidomethylation,51525,Corneodesmosin OS=Homo sapiens OX=9606 PE=4 SV=1
122,25601,tr|D2IYL2|D2IYL2_HUMAN,86.38,7,7,2.24E6,4,4,4,Carbamidomethylation,51495,Corneodesmosin OS=Homo sapiens OX=9606 GN=CDSN PE=4 SV=1
122,25602,tr|M1SWB8|M1SWB8_HUMAN,86.38,7,7,2.24E6,4,4,4,Carbamidomethylation,51555,Corneodesmosin OS=Homo sapiens OX=9606 GN=CDSN PE=4 SV=1
122,25603,tr|Q2L6G8|Q2L6G8_HUMAN,86.38,7,7,2.24E6,4,4,4,Carbamidomethylation,51539,Corneodesmosin OS=Homo sapiens OX=9606 GN=CDSN PE=1 SV=1
122,25604,tr|A0A1U9X8Z0|A0A1U9X8Z0_HUMAN,86.38,7,7,2.24E6,4,4,4,Carbamidomethylation,51589,Corneodesmosin OS=Homo sapiens OX=9606 PE=4 SV=1
122,17424,Q15517|CDSN_HUMAN,86.38,7,7,2.24E6,4,4,4,Carbamidomethylation,51522,Corneodesmosin OS=Homo sapiens OX=9606 GN=CDSN PE=1 SV=3
122,25605,tr|G8JLG2|G8JLG2_HUMAN,86.38,7,7,2.24E6,4,4,4,Carbamidomethylation,51607,Corneodesmosin OS=Homo sapiens OX=9606 GN=CDSN PE=1 SV=1
122,25606,tr|A0A1U9X8X6|A0A1U9X8X6_HUMAN,86.38,7,7,2.24E6,4,4,4,Carbamidomethylation,51569,Corneodesmosin OS=Homo sapiens OX=9606 PE=4 SV=1
125,17305,A1AGK5|RL2_ECOK1,86.06,15,15,1.92E5,4,4,4,,29860,50S ribosomal protein L2 OS=Escherichia coli O1:K1 / APEC OX=405955 GN=rplB PE=3 SV=1
125,17306,Q32B34|RL2_SHIDS,86.06,15,15,1.92E5,4,4,4,,29832,50S ribosomal protein L2 OS=Shigella dysenteriae serotype 1 (strain Sd197) OX=300267 GN=rplB PE=3 SV=1
125,25453,P60423|RL2_ECOL6,86.06,15,15,1.92E5,4,4,4,,29860,50S ribosomal protein L2 OS=Escherichia coli O6:H1 (strain CFT073 / ATCC 700928 / UPEC) OX=199310 GN=rplB PE=3 SV=2
125,17307,B7LRT3|RL2_ESCF3,86.06,15,15,1.92E5,4,4,4,,29860,50S ribosomal protein L2 OS=Escherichia fergusonii (strain ATCC 35469 / DSM 13698 / CDC 0568-73) OX=585054 GN=rplB PE=3 SV=1
125,25454,Q1R607|RL2_ECOUT,86.06,15,15,1.92E5,4,4,4,,29860,50S ribosomal protein L2 OS=Escherichia coli (strain UTI89 / UPEC) OX=364106 GN=rplB PE=3 SV=1
125,17308,B7UK41|RL2_ECO27,86.06,15,15,1.92E5,4,4,4,,29860,50S ribosomal protein L2 OS=Escherichia coli O127:H6 (strain E2348/69 / EPEC) OX=574521 GN=rplB PE=3 SV=1
125,17309,P60424|RL2_ECO57,86.06,15,15,1.92E5,4,4,4,,29860,50S ribosomal protein L2 OS=Escherichia coli O157:H7 OX=83334 GN=rplB PE=3 SV=2
125,17310,B7N1A1|RL2_ECO81,86.06,15,15,1.92E5,4,4,4,,29860,50S ribosomal protein L2 OS=Escherichia coli O81 (strain ED1a) OX=585397 GN=rplB PE=3 SV=1
125,17311,C4ZUH2|RL2_ECOBW,86.06,15,15,1.92E5,4,4,4,,29860,50S ribosomal protein L2 OS=Escherichia coli (strain K12 / MC4100 / BW2952) OX=595496 GN=rplB PE=3 SV=1
125,25455,A8A5C2|RL2_ECOHS,86.06,15,15,1.92E5,4,4,4,,29860,50S ribosomal protein L2 OS=Escherichia coli O9:H4 (strain HS) OX=331112 GN=rplB PE=3 SV=1
125,17312,B1X6G8|RL2_ECODH,86.06,15,15,1.92E5,4,4,4,,29860,50S ribosomal protein L2 OS=Escherichia coli (strain K12 / DH10B) OX=316385 GN=rplB PE=3 SV=1
125,17314,P60429|RL2_SHIFL,86.06,15,15,1.92E5,4,4,4,,29860,50S ribosomal protein L2 OS=Shigella flexneri OX=623 GN=rplB PE=3 SV=2
125,17316,Q0TCE4|RL2_ECOL5,86.06,15,15,1.92E5,4,4,4,,29860,50S ribosomal protein L2 OS=Escherichia coli O6:K15:H31 (strain 536 / UPEC) OX=362663 GN=rplB PE=3 SV=1
125,25456,Q3YWU2|RL2_SHISS,86.06,15,15,1.92E5,4,4,4,,29860,50S ribosomal protein L2 OS=Shigella sonnei (strain Ss046) OX=300269 GN=rplB PE=3 SV=1
125,17317,B1IPY2|RL2_ECOLC,86.06,15,15,1.92E5,4,4,4,,29860,50S ribosomal protein L2 OS=Escherichia coli (strain ATCC 8739 / DSM 1576 / Crooks) OX=481805 GN=rplB PE=3 SV=1
125,25457,B2U2T5|RL2_SHIB3,86.06,15,15,1.92E5,4,4,4,,29860,50S ribosomal protein L2 OS=Shigella boydii serotype 18 (strain CDC 3083-94 / BS512) OX=344609 GN=rplB PE=3 SV=1
125,17321,B1LHD1|RL2_ECOSM,86.06,15,15,1.92E5,4,4,4,,29860,50S ribosomal protein L2 OS=Escherichia coli (strain SMS-3-5 / SECEC) OX=439855 GN=rplB PE=3 SV=1
125,17323,Q31VV9|RL2_SHIBS,86.06,15,15,1.92E5,4,4,4,,29860,50S ribosomal protein L2 OS=Shigella boydii serotype 4 (strain Sb227) OX=300268 GN=rplB PE=3 SV=1
125,17324,A7ZSK6|RL2_ECO24,86.06,15,15,1.92E5,4,4,4,,29860,50S ribosomal protein L2 OS=Escherichia coli O139:H28 (strain E24377A / ETEC) OX=331111 GN=rplB PE=3 SV=1
125,25458,A6TEW9|RL2_KLEP7,86.06,15,15,1.92E5,4,4,4,,29834,50S ribosomal protein L2 OS=Klebsiella pneumoniae subsp. pneumoniae (strain ATCC 700721 / MGH 78578) OX=272620 GN=rplB PE=3 SV=1
90,345,P07724|ALBU_MOUSE,85.76,6,6,,5,0,7,Carbamidomethylation,68693,Albumin OS=Mus musculus OX=10090 GN=Alb PE=1 SV=3
87,25361,tr|Q147W7|Q147W7_HUMAN,85.36,16,16,0E0,6,1,7,Acetylation (Protein N-term),37522,KRT1B protein OS=Homo sapiens OX=9606 GN=KRT1B PE=2 SV=1
115,1570,P06654|SPG1_STRSG,85.00,8,8,6.05E6,3,3,5,,47567,Immunoglobulin G-binding protein G OS=Streptococcus sp. group G OX=1320 GN=spg PE=1 SV=1
115,1571,P19909|SPG2_STRSG,85.00,6,6,6.05E6,3,3,5,,63292,Immunoglobulin G-binding protein G OS=Streptococcus sp. group G OX=1320 GN=spg PE=1 SV=1
114,25472,tr|V9HWF6|V9HWF6_HUMAN,83.30,24,24,4.67E5,5,4,5,Carbamidomethylation,23512,Alpha-1-acid glycoprotein OS=Homo sapiens OX=9606 GN=HEL-S-153w PE=2 SV=1
114,183,P02763|A1AG1_HUMAN,83.30,24,24,4.67E5,5,4,5,Carbamidomethylation,23512,Alpha-1-acid glycoprotein 1 OS=Homo sapiens OX=9606 GN=ORM1 PE=1 SV=1
93,1144,P02656|APOC3_HUMAN,81.92,43,43,9E6,4,4,7,Oxidation (M),10852,Apolipoprotein C-III OS=Homo sapiens OX=9606 GN=APOC3 PE=1 SV=1
93,25550,tr|A3KPE2|A3KPE2_HUMAN,81.92,43,43,9E6,4,4,7,Oxidation (M),10852,Apolipoprotein C-III OS=Homo sapiens OX=9606 GN=APOC3 PE=2 SV=1
93,25551,tr|B0YIW2|B0YIW2_HUMAN,81.92,37,37,9E6,4,4,7,Oxidation (M),12816,Apolipoprotein C-III OS=Homo sapiens OX=9606 GN=APOC3 PE=1 SV=1
100,25405,tr|Q6N089|Q6N089_HUMAN,79.48,20,20,1.85E6,7,7,7,Carbamidomethylation,51725,Uncharacterized protein OS=Homo sapiens OX=9606 GN=DKFZp686P15220 PE=1 SV=1
100,25406,tr|S6B291|S6B291_HUMAN,79.48,20,20,1.85E6,7,7,7,Carbamidomethylation,50871,IgG H chain OS=Homo sapiens OX=9606 PE=1 SV=1
100,111,P01857|IGHG1_HUMAN,79.48,28,28,1.85E6,7,7,7,Carbamidomethylation,36106,Immunoglobulin heavy constant gamma 1 OS=Homo sapiens OX=9606 GN=IGHG1 PE=1 SV=1
100,25407,tr|Q6PYX1|Q6PYX1_HUMAN,79.48,27,27,1.85E6,7,7,7,Carbamidomethylation,38162,Hepatitis B virus receptor binding protein (Fragment) OS=Homo sapiens OX=9606 PE=1 SV=1
100,25408,tr|A0A0A0MS08|A0A0A0MS08_HUMAN,79.48,23,23,1.85E6,7,7,7,Carbamidomethylation,43912,Immunoglobulin heavy constant gamma 1 (Fragment) OS=Homo sapiens OX=9606 GN=IGHG1 PE=1 SV=1
100,90,P0DOX5|IGG1_HUMAN,79.48,21,21,1.85E6,7,7,7,Carbamidomethylation,49329,Immunoglobulin gamma-1 heavy chain OS=Homo sapiens OX=9606 PE=1 SV=2
100,25409,tr|Q6GMX6|Q6GMX6_HUMAN,79.48,20,20,1.85E6,7,7,7,Carbamidomethylation,51083,IGH@ protein OS=Homo sapiens OX=9606 GN=IGH@ PE=1 SV=1
100,25410,tr|Q6N096|Q6N096_HUMAN,79.48,20,20,1.85E6,7,7,7,Carbamidomethylation,50927,Uncharacterized protein DKFZp686I15196 OS=Homo sapiens OX=9606 GN=DKFZp686I15196 PE=2 SV=1
100,25411,tr|V9HW68|V9HW68_HUMAN,79.48,20,20,1.85E6,7,7,7,Carbamidomethylation,51716,Epididymis luminal protein 214 OS=Homo sapiens OX=9606 GN=HEL-214 PE=2 SV=1
100,25412,tr|A8K008|A8K008_HUMAN,79.48,20,20,1.85E6,7,7,7,Carbamidomethylation,51597,Uncharacterized protein OS=Homo sapiens OX=9606 PE=2 SV=1
100,25413,tr|Q6MZV7|Q6MZV7_HUMAN,79.48,20,20,1.85E6,7,7,7,Carbamidomethylation,52121,Uncharacterized protein DKFZp686C11235 OS=Homo sapiens OX=9606 GN=DKFZp686C11235 PE=1 SV=1
100,25414,tr|Q5EFE5|Q5EFE5_HUMAN,79.48,20,20,1.85E6,7,7,7,Carbamidomethylation,52363,Anti-RhD monoclonal T125 gamma1 heavy chain OS=Homo sapiens OX=9606 PE=2 SV=1
100,25415,tr|Q6MZQ6|Q6MZQ6_HUMAN,79.48,20,20,1.85E6,7,7,7,Carbamidomethylation,52043,Uncharacterized protein DKFZp686G11190 OS=Homo sapiens OX=9606 GN=DKFZp686G11190 PE=2 SV=1
100,25416,tr|Q6N094|Q6N094_HUMAN,79.48,19,19,1.85E6,7,7,7,Carbamidomethylation,52613,Uncharacterized protein DKFZp686O01196 OS=Homo sapiens OX=9606 GN=DKFZp686O01196 PE=2 SV=1
100,25417,tr|Q6N097|Q6N097_HUMAN,79.48,19,19,1.85E6,7,7,7,Carbamidomethylation,52759,Uncharacterized protein DKFZp686H20196 OS=Homo sapiens OX=9606 GN=DKFZp686H20196 PE=2 SV=1
100,25418,tr|Q7Z351|Q7Z351_HUMAN,79.48,19,19,1.85E6,7,7,7,Carbamidomethylation,52852,Uncharacterized protein DKFZp686N02209 OS=Homo sapiens OX=9606 GN=DKFZp686N02209 PE=2 SV=1
100,25420,tr|Q6N095|Q6N095_HUMAN,79.48,20,20,1.85E6,7,7,7,Carbamidomethylation,52360,Uncharacterized protein OS=Homo sapiens OX=9606 GN=DKFZp686K03196 PE=1 SV=1
141,25465,Q326K7|DNAK_SHIBS,79.08,6,6,2.43E5,3,3,3,,69115,Chaperone protein DnaK OS=Shigella boydii serotype 4 (strain Sb227) OX=300268 GN=dnaK PE=3 SV=1
141,17257,A7ZHA4|DNAK_ECO24,79.08,6,6,2.43E5,3,3,3,,69115,Chaperone protein DnaK OS=Escherichia coli O139:H28 (strain E24377A / ETEC) OX=331111 GN=dnaK PE=3 SV=1
141,25466,Q0TLX5|DNAK_ECOL5,79.08,6,6,2.43E5,3,3,3,,69115,Chaperone protein DnaK OS=Escherichia coli O6:K15:H31 (strain 536 / UPEC) OX=362663 GN=dnaK PE=3 SV=1
141,17260,P0A6Z0|DNAK_ECO57,79.08,6,6,2.43E5,3,3,3,,69115,Chaperone protein DnaK OS=Escherichia coli O157:H7 OX=83334 GN=dnaK PE=3 SV=2
141,25467,P0A6Y8|DNAK_ECOLI,79.08,6,6,2.43E5,3,3,3,,69115,Chaperone protein DnaK OS=Escherichia coli (strain K12) OX=83333 GN=dnaK PE=1 SV=2
141,25468,A7ZVV7|DNAK_ECOHS,79.08,6,6,2.43E5,3,3,3,,69131,Chaperone protein DnaK OS=Escherichia coli O9:H4 (strain HS) OX=331112 GN=dnaK PE=3 SV=1
141,25469,B1IRG0|DNAK_ECOLC,79.08,6,6,2.43E5,3,3,3,,69115,Chaperone protein DnaK OS=Escherichia coli (strain ATCC 8739 / DSM 1576 / Crooks) OX=481805 GN=dnaK PE=3 SV=1
141,17261,Q3Z601|DNAK_SHISS,79.08,6,6,2.43E5,3,3,3,,69115,Chaperone protein DnaK OS=Shigella sonnei (strain Ss046) OX=300269 GN=dnaK PE=3 SV=1
136,1211,Q2NB98|LVHTH_ERYLH,78.50,12,12,2.21E6,3,3,4,,24741,Light-activated DNA-binding protein EL222 OS=Erythrobacter litoralis (strain HTCC2594) OX=314225 GN=ELI_04755 PE=1 SV=1
128,17240,Q2YSE8|ENO_STAAB,77.71,16,16,2.89E5,4,4,4,,47117,Enolase OS=Staphylococcus aureus (strain bovine RF122 / ET3-1) OX=273036 GN=eno PE=3 SV=1
128,17241,P64078|ENO_STAAM,77.71,16,16,2.89E5,4,4,4,,47117,Enolase OS=Staphylococcus aureus (strain Mu50 / ATCC 700699) OX=158878 GN=eno PE=3 SV=1
128,17242,A8Z1A4|ENO_STAAT,77.71,16,16,2.89E5,4,4,4,,47117,Enolase OS=Staphylococcus aureus (strain USA300 / TCH1516) OX=451516 GN=eno PE=3 SV=1
128,17243,Q5HHP1|ENO_STAAC,77.71,16,16,2.89E5,4,4,4,,47117,Enolase OS=Staphylococcus aureus (strain COL) OX=93062 GN=eno PE=3 SV=1
128,17244,A7WZT2|ENO_STAA1,77.71,16,16,2.89E5,4,4,4,,47117,Enolase OS=Staphylococcus aureus (strain Mu3 / ATCC 700698) OX=418127 GN=eno PE=3 SV=1
128,17245,A5IQY0|ENO_STAA9,77.71,16,16,2.89E5,4,4,4,,47117,Enolase OS=Staphylococcus aureus (strain JH9) OX=359786 GN=eno PE=3 SV=1
128,17246,Q6GB54|ENO_STAAS,77.71,16,16,2.89E5,4,4,4,,47117,Enolase OS=Staphylococcus aureus (strain MSSA476) OX=282459 GN=eno PE=3 SV=1
128,17247,Q2FIL7|ENO_STAA3,77.71,16,16,2.89E5,4,4,4,,47117,Enolase OS=Staphylococcus aureus (strain USA300) OX=367830 GN=eno PE=3 SV=1
128,17248,A6TZQ5|ENO_STAA2,77.71,16,16,2.89E5,4,4,4,,47117,Enolase OS=Staphylococcus aureus (strain JH1) OX=359787 GN=eno PE=3 SV=1
128,17249,A6QF85|ENO_STAAE,77.71,16,16,2.89E5,4,4,4,,47117,Enolase OS=Staphylococcus aureus (strain Newman) OX=426430 GN=eno PE=3 SV=1
128,17250,P99088|ENO_STAAN,77.71,16,16,2.89E5,4,4,4,,47117,Enolase OS=Staphylococcus aureus (strain N315) OX=158879 GN=eno PE=1 SV=1
128,17251,P64079|ENO_STAAW,77.71,16,16,2.89E5,4,4,4,,47117,Enolase OS=Staphylococcus aureus (strain MW2) OX=196620 GN=eno PE=3 SV=1
128,17252,Q6GIL4|ENO_STAAR,77.71,16,16,2.89E5,4,4,4,,47117,Enolase OS=Staphylococcus aureus (strain MRSA252) OX=282458 GN=eno PE=3 SV=1
128,17253,O69174|ENO_STAAU,77.71,16,16,2.89E5,4,4,4,,47117,Enolase OS=Staphylococcus aureus OX=1280 GN=eno PE=1 SV=1
128,17254,Q2G028|ENO_STAA8,77.71,16,16,2.89E5,4,4,4,,47117,Enolase OS=Staphylococcus aureus (strain NCTC 8325 / PS 47) OX=93061 GN=eno PE=1 SV=1
112,17141,P0AFG9|ODP1_ECO57,77.70,6,6,2.18E5,5,5,5,,99669,Pyruvate dehydrogenase E1 component OS=Escherichia coli O157:H7 OX=83334 GN=aceE PE=1 SV=2
112,17142,P0AFG8|ODP1_ECOLI,77.70,6,6,2.18E5,5,5,5,,99669,Pyruvate dehydrogenase E1 component OS=Escherichia coli (strain K12) OX=83333 GN=aceE PE=1 SV=2
119,17172,P05089|ARGI1_HUMAN,77.37,13,13,9.76E5,4,4,4,Oxidation (M),34735,Arginase-1 OS=Homo sapiens OX=9606 GN=ARG1 PE=1 SV=2
163,25757,tr|Q13518|Q13518_HUMAN,76.65,5,5,4.79E5,2,2,2,Carbamidomethylation,49036,Protein kinase C-binding protein RACK8 (Fragment) OS=Homo sapiens OX=9606 PE=2 SV=1
163,25758,tr|Q9UG07|Q9UG07_HUMAN,76.65,4,4,4.79E5,2,2,2,Carbamidomethylation,59350,Dishevelled dsh homolog 3 (Drosophila) isoform CRA_b OS=Homo sapiens OX=9606 GN=DKFZp586M1622 PE=2 SV=1
163,25759,tr|Q8WVA8|Q8WVA8_HUMAN,76.65,4,4,4.79E5,2,2,2,Carbamidomethylation,66072,Uncharacterized protein (Fragment) OS=Homo sapiens OX=9606 PE=2 SV=1
163,17755,Q92997|DVL3_HUMAN,76.65,3,3,4.79E5,2,2,2,Carbamidomethylation,78055,Segment polarity protein dishevelled homolog DVL-3 OS=Homo sapiens OX=9606 GN=DVL3 PE=1 SV=2
68,17168,P06733|ENOA_HUMAN,76.03,12,12,1.57E5,5,3,5,,47169,Alpha-enolase OS=Homo sapiens OX=9606 GN=ENO1 PE=1 SV=2
68,25428,tr|A0A024R4F1|A0A024R4F1_HUMAN,76.03,12,12,1.57E5,5,3,5,,47169,2-phospho-D-glycerate hydro-lyase OS=Homo sapiens OX=9606 GN=HEL-S-17 PE=2 SV=1
107,26117,tr|B0QYF7|B0QYF7_HUMAN,75.66,26,26,9.48E5,3,3,5,,8068,Myoglobin (Fragment) OS=Homo sapiens OX=9606 GN=MB PE=1 SV=1
107,26118,tr|Q8WVH6|Q8WVH6_HUMAN,75.66,19,19,9.48E5,3,3,5,,10870,Myoglobin OS=Homo sapiens OX=9606 GN=MB PE=1 SV=1
107,26119,tr|F2Z2F1|F2Z2F1_HUMAN,75.66,18,18,9.48E5,3,3,5,,11897,Myoglobin (Fragment) OS=Homo sapiens OX=9606 GN=MB PE=1 SV=1
107,26120,tr|B4DUI1|B4DUI1_HUMAN,75.66,14,14,9.48E5,3,3,5,,15151,Myoglobin OS=Homo sapiens OX=9606 PE=2 SV=1
107,26121,tr|B0QYF8|B0QYF8_HUMAN,75.66,13,13,9.48E5,3,3,5,,15989,Myoglobin (Fragment) OS=Homo sapiens OX=9606 GN=MB PE=1 SV=1
107,26122,tr|A0A1K0FU49|A0A1K0FU49_HUMAN,75.66,12,12,9.48E5,3,3,5,,17184,Myoglobin OS=Homo sapiens OX=9606 GN=GLNG PE=3 SV=1
107,26123,tr|B2RA67|B2RA67_HUMAN,75.66,12,12,9.48E5,3,3,5,,17311,Myoglobin OS=Homo sapiens OX=9606 PE=2 SV=1
107,26124,P02144|MYG_HUMAN,75.66,12,12,9.48E5,3,3,5,,17184,Myoglobin OS=Homo sapiens OX=9606 GN=MB PE=1 SV=2
107,26125,tr|A0A024R1G3|A0A024R1G3_HUMAN,75.66,11,11,9.48E5,3,3,5,,18513,Myoglobin OS=Homo sapiens OX=9606 GN=MB PE=3 SV=1
158,25976,tr|A0A0K0K1L1|A0A0K0K1L1_HUMAN,75.33,8,8,4.21E5,3,3,3,,29176,Carbonic anhydrase OS=Homo sapiens OX=9606 GN=HEL-S-282 PE=2 SV=1
158,17960,P00918|CAH2_HUMAN,75.33,8,8,4.21E5,3,3,3,,29246,Carbonic anhydrase 2 OS=Homo sapiens OX=9606 GN=CA2 PE=1 SV=2
158,25977,tr|V9HW21|V9HW21_HUMAN,75.33,8,8,4.21E5,3,3,3,,29246,Carbonic anhydrase OS=Homo sapiens OX=9606 GN=HEL-76 PE=2 SV=1
67,218,P63267|ACTH_HUMAN,74.95,14,14,,5,0,5,Oxidation (M),41877,Actin gamma-enteric smooth muscle OS=Homo sapiens OX=9606 GN=ACTG2 PE=1 SV=1
67,149,P62738|ACTA_RAT,74.95,14,14,,5,0,5,Oxidation (M),42009,Actin aortic smooth muscle OS=Rattus norvegicus OX=10116 GN=Acta2 PE=2 SV=1
67,25399,tr|D2JYH4|D2JYH4_HUMAN,74.95,14,14,,5,0,5,Oxidation (M),42009,Actin alpha 2 smooth muscle aorta OS=Homo sapiens OX=9606 GN=ACTA2 PE=3 SV=1
67,163,P62737|ACTA_MOUSE,74.95,14,14,,5,0,5,Oxidation (M),42009,Actin aortic smooth muscle OS=Mus musculus OX=10090 GN=Acta2 PE=1 SV=1
67,164,P62736|ACTA_HUMAN,74.95,14,14,,5,0,5,Oxidation (M),42009,Actin aortic smooth muscle OS=Homo sapiens OX=9606 GN=ACTA2 PE=1 SV=1
67,165,P62739|ACTA_BOVIN,74.95,14,14,,5,0,5,Oxidation (M),42009,Actin aortic smooth muscle OS=Bos taurus OX=9913 GN=ACTA2 PE=1 SV=1
67,25429,tr|B3KW67|B3KW67_HUMAN,74.95,14,14,,5,0,5,Oxidation (M),41817,cDNA FLJ42347 fis clone UTERU2003399 highly similar to Actin gamma-enteric smooth muscle OS=Homo sapiens OX=9606 PE=2 SV=1
159,185,P19652|A1AG2_HUMAN,74.94,18,18,8.66E4,3,2,3,Carbamidomethylation,23603,Alpha-1-acid glycoprotein 2 OS=Homo sapiens OX=9606 GN=ORM2 PE=1 SV=2
103,387,P05090|APOD_HUMAN,73.76,25,25,1.56E6,4,4,6,Carbamidomethylation,21276,Apolipoprotein D OS=Homo sapiens OX=9606 GN=APOD PE=1 SV=1
103,25421,tr|C9JF17|C9JF17_HUMAN,73.76,22,22,1.56E6,4,4,6,Carbamidomethylation,24158,Apolipoprotein D (Fragment) OS=Homo sapiens OX=9606 GN=APOD PE=1 SV=1
153,25555,tr|B4DF70|B4DF70_HUMAN,73.30,21,21,8.88E4,3,2,3,,20107,cDNA FLJ60461 highly similar to Peroxiredoxin-2 OS=Homo sapiens OX=9606 PE=2 SV=1
153,25556,tr|V9HW12|V9HW12_HUMAN,73.30,20,20,8.88E4,3,2,3,,21892,Epididymis secretory sperm binding protein Li 2a OS=Homo sapiens OX=9606 GN=HEL-S-2a PE=2 SV=1
153,17461,P32119|PRDX2_HUMAN,73.30,20,20,8.88E4,3,2,3,,21892,Peroxiredoxin-2 OS=Homo sapiens OX=9606 GN=PRDX2 PE=1 SV=5
132,12533,P07477|TRY1_HUMAN,73.00,11,11,0E0,4,1,4,,26558,Trypsin-1 OS=Homo sapiens OX=9606 GN=PRSS1 PE=1 SV=1
132,25801,tr|E7EQ64|E7EQ64_HUMAN,73.00,11,11,0E0,4,1,4,,28123,Trypsin-1 OS=Homo sapiens OX=9606 GN=PRSS1 PE=1 SV=1
130,17492,P0A9L0|SLYD_ECOL6,72.04,17,17,1.49E6,3,3,4,Oxidation (M),20853,FKBP-type peptidyl-prolyl cis-trans isomerase SlyD OS=Escherichia coli O6:H1 (strain CFT073 / ATCC 700928 / UPEC) OX=199310 GN=slyD PE=3 SV=1
130,17493,P0A9K9|SLYD_ECOLI,72.04,17,17,1.49E6,3,3,4,Oxidation (M),20853,FKBP-type peptidyl-prolyl cis-trans isomerase SlyD OS=Escherichia coli (strain K12) OX=83333 GN=slyD PE=1 SV=1
130,17494,P0A9L2|SLYD_SHIFL,72.04,17,17,1.49E6,3,3,4,Oxidation (M),20853,FKBP-type peptidyl-prolyl cis-trans isomerase SlyD OS=Shigella flexneri OX=623 GN=slyD PE=3 SV=1
130,17495,P0A9L1|SLYD_ECO57,72.04,17,17,1.49E6,3,3,4,Oxidation (M),20853,FKBP-type peptidyl-prolyl cis-trans isomerase SlyD OS=Escherichia coli O157:H7 OX=83334 GN=slyD PE=3 SV=1
98,25473,tr|E7EQB2|E7EQB2_HUMAN,71.81,5,5,8.39E4,3,2,3,,76626,Lactotransferrin (Fragment) OS=Homo sapiens OX=9606 GN=LTF PE=1 SV=1
98,25474,tr|B3KSL2|B3KSL2_HUMAN,71.81,5,5,8.39E4,3,2,3,,76753,Lactotransferrin (Fragment) OS=Homo sapiens OX=9606 PE=2 SV=1
98,25475,tr|E7ER44|E7ER44_HUMAN,71.81,5,5,8.39E4,3,2,3,,77970,Lactotransferrin OS=Homo sapiens OX=9606 GN=LTF PE=1 SV=1
98,25476,tr|Q2TUW9|Q2TUW9_HUMAN,71.81,5,5,8.39E4,3,2,3,,77981,Lactotransferrin OS=Homo sapiens OX=9606 PE=2 SV=1
98,1409,P02788|TRFL_HUMAN,71.81,5,5,8.39E4,3,2,3,,78182,Lactotransferrin OS=Homo sapiens OX=9606 GN=LTF PE=1 SV=6
98,25477,tr|V9HWI4|V9HWI4_HUMAN,71.81,5,5,8.39E4,3,2,3,,78182,Lactotransferrin OS=Homo sapiens OX=9606 GN=HEL110 PE=2 SV=1
98,25478,tr|W8QEY1|W8QEY1_HUMAN,71.81,5,5,8.39E4,3,2,3,,78382,Lactotransferrin OS=Homo sapiens OX=9606 PE=2 SV=1
98,25479,tr|Q5EK51|Q5EK51_HUMAN,71.81,5,5,8.39E4,3,2,3,,78322,Lactotransferrin OS=Homo sapiens OX=9606 PE=2 SV=1
98,25480,tr|A8K494|A8K494_HUMAN,71.81,5,5,8.39E4,3,2,3,,78368,Lactotransferrin OS=Homo sapiens OX=9606 PE=2 SV=1
98,25481,tr|B3VMW0|B3VMW0_HUMAN,71.81,5,5,8.39E4,3,2,3,,78357,Lactotransferrin OS=Homo sapiens OX=9606 PE=2 SV=1
98,25482,tr|A0A161I202|A0A161I202_HUMAN,71.81,5,5,8.39E4,3,2,3,,78338,Lactotransferrin OS=Homo sapiens OX=9606 GN=LTF PE=2 SV=1
98,25483,tr|B2MV14|B2MV14_HUMAN,71.81,6,6,8.39E4,3,2,3,,64234,Truncated lactoferrin OS=Homo sapiens OX=9606 GN=LTF PE=3 SV=1
98,25516,tr|B7ZAL5|B7ZAL5_HUMAN,71.81,6,6,8.39E4,3,2,3,,73170,cDNA FLJ79229 highly similar to Lactotransferrin OS=Homo sapiens OX=9606 PE=2 SV=1
148,18329,Q6G787|RL18_STAAS,71.74,20,20,1.93E6,3,3,3,,13097,50S ribosomal protein L18 OS=Staphylococcus aureus (strain MSSA476) OX=282459 GN=rplR PE=3 SV=1
148,18330,Q2FEQ5|RL18_STAA3,71.74,20,20,1.93E6,3,3,3,,13097,50S ribosomal protein L18 OS=Staphylococcus aureus (strain USA300) OX=367830 GN=rplR PE=3 SV=1
148,18331,A7X5D9|RL18_STAA1,71.74,20,20,1.93E6,3,3,3,,13097,50S ribosomal protein L18 OS=Staphylococcus aureus (strain Mu3 / ATCC 700698) OX=418127 GN=rplR PE=3 SV=1
148,18332,Q2FW22|RL18_STAA8,71.74,20,20,1.93E6,3,3,3,,13097,50S ribosomal protein L18 OS=Staphylococcus aureus (strain NCTC 8325 / PS 47) OX=93061 GN=rplR PE=1 SV=1
148,18333,Q7A085|RL18_STAAW,71.74,20,20,1.93E6,3,3,3,,13097,50S ribosomal protein L18 OS=Staphylococcus aureus (strain MW2) OX=196620 GN=rplR PE=3 SV=1
148,18334,A5IV18|RL18_STAA9,71.74,20,20,1.93E6,3,3,3,,13097,50S ribosomal protein L18 OS=Staphylococcus aureus (strain JH9) OX=359786 GN=rplR PE=3 SV=1
148,18335,A6QJ76|RL18_STAAE,71.74,20,20,1.93E6,3,3,3,,13097,50S ribosomal protein L18 OS=Staphylococcus aureus (strain Newman) OX=426430 GN=rplR PE=3 SV=1
148,18336,Q6GEJ9|RL18_STAAR,71.74,20,20,1.93E6,3,3,3,,13097,50S ribosomal protein L18 OS=Staphylococcus aureus (strain MRSA252) OX=282458 GN=rplR PE=3 SV=1
148,18337,Q99S37|RL18_STAAM,71.74,20,20,1.93E6,3,3,3,,13097,50S ribosomal protein L18 OS=Staphylococcus aureus (strain Mu50 / ATCC 700699) OX=158878 GN=rplR PE=3 SV=1
148,18338,Q2YYL3|RL18_STAAB,71.74,20,20,1.93E6,3,3,3,,13127,50S ribosomal protein L18 OS=Staphylococcus aureus (strain bovine RF122 / ET3-1) OX=273036 GN=rplR PE=3 SV=1
148,18339,A8Z341|RL18_STAAT,71.74,20,20,1.93E6,3,3,3,,13097,50S ribosomal protein L18 OS=Staphylococcus aureus (strain USA300 / TCH1516) OX=451516 GN=rplR PE=3 SV=1
148,18340,Q5HDX4|RL18_STAAC,71.74,20,20,1.93E6,3,3,3,,13097,50S ribosomal protein L18 OS=Staphylococcus aureus (strain COL) OX=93062 GN=rplR PE=3 SV=1
148,18341,A6U3V9|RL18_STAA2,71.74,20,20,1.93E6,3,3,3,,13097,50S ribosomal protein L18 OS=Staphylococcus aureus (strain JH1) OX=359787 GN=rplR PE=3 SV=1
148,18342,Q7A467|RL18_STAAN,71.74,20,20,1.93E6,3,3,3,,13097,50S ribosomal protein L18 OS=Staphylococcus aureus (strain N315) OX=158879 GN=rplR PE=1 SV=1
117,25439,tr|E9KL23|E9KL23_HUMAN,71.64,14,14,6.28E5,4,4,4,,46737,Epididymis secretory sperm binding protein Li 44a OS=Homo sapiens OX=9606 GN=SERPINA1 PE=2 SV=1
117,12,P01009|A1AT_HUMAN,71.64,14,14,6.28E5,4,4,4,,46737,Alpha-1-antitrypsin OS=Homo sapiens OX=9606 GN=SERPINA1 PE=1 SV=3
117,25440,tr|A0A384MDQ7|A0A384MDQ7_HUMAN,71.64,14,14,6.28E5,4,4,4,,46723,Epididymis secretory sperm binding protein OS=Homo sapiens OX=9606 PE=2 SV=1
121,17203,Q0T2K1|NUOCD_SHIF8,71.33,7,7,4.28E5,4,4,4,,68266,NADH-quinone oxidoreductase subunit C/D OS=Shigella flexneri serotype 5b (strain 8401) OX=373384 GN=nuoC PE=3 SV=1
121,17204,P33599|NUOCD_ECOLI,71.33,7,7,4.28E5,4,4,4,,68236,NADH-quinone oxidoreductase subunit C/D OS=Escherichia coli (strain K12) OX=83333 GN=nuoC PE=1 SV=3
121,17205,Q0TFG0|NUOCD_ECOL5,71.33,7,7,4.28E5,4,4,4,,68266,NADH-quinone oxidoreductase subunit C/D OS=Escherichia coli O6:K15:H31 (strain 536 / UPEC) OX=362663 GN=nuoC PE=3 SV=1
121,17206,Q83QS6|NUOCD_SHIFL,71.33,7,7,4.28E5,4,4,4,,68725,NADH-quinone oxidoreductase subunit C/D OS=Shigella flexneri OX=623 GN=nuoC PE=3 SV=1
121,17207,B7LM46|NUOCD_ESCF3,71.33,7,7,4.28E5,4,4,4,,68725,NADH-quinone oxidoreductase subunit C/D OS=Escherichia fergusonii (strain ATCC 35469 / DSM 13698 / CDC 0568-73) OX=585054 GN=nuoC PE=3 SV=1
121,17208,B5YXS6|NUOCD_ECO5E,71.33,7,7,4.28E5,4,4,4,,68681,NADH-quinone oxidoreductase subunit C/D OS=Escherichia coli O157:H7 (strain EC4115 / EHEC) OX=444450 GN=nuoC PE=3 SV=1
121,17209,B1X8Z8|NUOCD_ECODH,71.33,7,7,4.28E5,4,4,4,,68695,NADH-quinone oxidoreductase subunit C/D OS=Escherichia coli (strain K12 / DH10B) OX=316385 GN=nuoC PE=3 SV=1
121,17210,B7UFU4|NUOCD_ECO27,71.33,7,7,4.28E5,4,4,4,,68725,NADH-quinone oxidoreductase subunit C/D OS=Escherichia coli O127:H6 (strain E2348/69 / EPEC) OX=574521 GN=nuoC PE=3 SV=1
121,17211,Q3YZS4|NUOCD_SHISS,71.33,7,7,4.28E5,4,4,4,,68725,NADH-quinone oxidoreductase subunit C/D OS=Shigella sonnei (strain Ss046) OX=300269 GN=nuoC PE=3 SV=1
121,17212,Q8FFJ7|NUOCD_ECOL6,71.33,7,7,4.28E5,4,4,4,,68711,NADH-quinone oxidoreductase subunit C/D OS=Escherichia coli O6:H1 (strain CFT073 / ATCC 700928 / UPEC) OX=199310 GN=nuoC PE=3 SV=1
121,17213,B1LLN9|NUOCD_ECOSM,71.33,7,7,4.28E5,4,4,4,,68725,NADH-quinone oxidoreductase subunit C/D OS=Escherichia coli (strain SMS-3-5 / SECEC) OX=439855 GN=nuoC PE=3 SV=1
121,17214,B7M5W5|NUOCD_ECO8A,71.33,7,7,4.28E5,4,4,4,,68725,NADH-quinone oxidoreductase subunit C/D OS=Escherichia coli O8 (strain IAI1) OX=585034 GN=nuoC PE=3 SV=1
121,17215,B7MG50|NUOCD_ECO45,71.33,7,7,4.28E5,4,4,4,,68711,NADH-quinone oxidoreductase subunit C/D OS=Escherichia coli O45:K1 (strain S88 / ExPEC) OX=585035 GN=nuoC PE=3 SV=1
121,17216,Q31YH5|NUOCD_SHIBS,71.33,7,7,4.28E5,4,4,4,,68725,NADH-quinone oxidoreductase subunit C/D OS=Shigella boydii serotype 4 (strain Sb227) OX=300268 GN=nuoC PE=3 SV=1
121,17217,A1ADD4|NUOCD_ECOK1,71.33,7,7,4.28E5,4,4,4,,68711,NADH-quinone oxidoreductase subunit C/D OS=Escherichia coli O1:K1 / APEC OX=405955 GN=nuoC PE=3 SV=1
121,17218,B7LAU8|NUOCD_ECO55,71.33,7,7,4.28E5,4,4,4,,68725,NADH-quinone oxidoreductase subunit C/D OS=Escherichia coli (strain 55989 / EAEC) OX=585055 GN=nuoC PE=3 SV=1
121,17219,Q1R9D1|NUOCD_ECOUT,71.33,7,7,4.28E5,4,4,4,,68711,NADH-quinone oxidoreductase subunit C/D OS=Escherichia coli (strain UTI89 / UPEC) OX=364106 GN=nuoC PE=3 SV=1
121,17220,B1IXQ6|NUOCD_ECOLC,71.33,7,7,4.28E5,4,4,4,,68725,NADH-quinone oxidoreductase subunit C/D OS=Escherichia coli (strain ATCC 8739 / DSM 1576 / Crooks) OX=481805 GN=nuoC PE=3 SV=1
121,17221,B7NNW5|NUOCD_ECO7I,71.33,7,7,4.28E5,4,4,4,,68725,NADH-quinone oxidoreductase subunit C/D OS=Escherichia coli O7:K1 (strain IAI39 / ExPEC) OX=585057 GN=nuoC PE=3 SV=1
121,17222,B6I7N6|NUOCD_ECOSE,71.33,7,7,4.28E5,4,4,4,,68725,NADH-quinone oxidoreductase subunit C/D OS=Escherichia coli (strain SE11) OX=409438 GN=nuoC PE=3 SV=1
121,17223,B7MXG5|NUOCD_ECO81,71.33,7,7,4.28E5,4,4,4,,68711,NADH-quinone oxidoreductase subunit C/D OS=Escherichia coli O81 (strain ED1a) OX=585397 GN=nuoC PE=3 SV=1
121,17224,A7ZPA0|NUOCD_ECO24,71.33,7,7,4.28E5,4,4,4,,68725,NADH-quinone oxidoreductase subunit C/D OS=Escherichia coli O139:H28 (strain E24377A / ETEC) OX=331111 GN=nuoC PE=3 SV=1
121,17225,Q8XCW9|NUOCD_ECO57,71.33,7,7,4.28E5,4,4,4,,68681,NADH-quinone oxidoreductase subunit C/D OS=Escherichia coli O157:H7 OX=83334 GN=nuoC PE=3 SV=1
121,17226,A8A2F5|NUOCD_ECOHS,71.33,7,7,4.28E5,4,4,4,,68725,NADH-quinone oxidoreductase subunit C/D OS=Escherichia coli O9:H4 (strain HS) OX=331112 GN=nuoC PE=3 SV=1
121,17228,Q32DQ3|NUOCD_SHIDS,71.33,7,7,4.28E5,4,4,4,,68725,NADH-quinone oxidoreductase subunit C/D OS=Shigella dysenteriae serotype 1 (strain Sd197) OX=300267 GN=nuoC PE=3 SV=1
121,17229,B7N5P8|NUOCD_ECOLU,71.33,7,7,4.28E5,4,4,4,,68725,NADH-quinone oxidoreductase subunit C/D OS=Escherichia coli O17:K52:H18 (strain UMN026 / ExPEC) OX=585056 GN=nuoC PE=3 SV=1
121,17227,B2TW67|NUOCD_SHIB3,71.33,7,7,4.28E5,4,4,4,,68707,NADH-quinone oxidoreductase subunit C/D OS=Shigella boydii serotype 18 (strain CDC 3083-94 / BS512) OX=344609 GN=nuoC PE=3 SV=1
168,25732,tr|Q0KKI6|Q0KKI6_HUMAN,70.60,14,14,1.9E6,2,1,2,Carbamidomethylation,24030,Immunoblobulin light chain (Fragment) OS=Homo sapiens OX=9606 PE=1 SV=1
168,25733,tr|Q8TCD0|Q8TCD0_HUMAN,70.60,13,13,1.9E6,2,1,2,Carbamidomethylation,26235,Uncharacterized protein OS=Homo sapiens OX=9606 PE=1 SV=1
150,17427,Q37G91|RBL1B_RHOPS,70.45,7,7,5.45E5,3,3,3,,53733,Ribulose bisphosphate carboxylase large chain 2 OS=Rhodopseudomonas palustris (strain BisB5) OX=316057 GN=cbbL2 PE=3 SV=1
150,17428,Q2IT03|RBL_RHOP2,70.45,7,7,5.45E5,3,3,3,,53713,Ribulose bisphosphate carboxylase large chain OS=Rhodopseudomonas palustris (strain HaA2) OX=316058 GN=cbbL PE=3 SV=1
150,17727,A4YNR1|RBL1A_BRASO,70.45,7,7,5.45E5,3,3,3,,53965,Ribulose bisphosphate carboxylase large chain 1 OS=Bradyrhizobium sp. (strain ORS 278) OX=114615 GN=cbbL1 PE=3 SV=1
150,17429,A5EQ63|RBL1C_BRASB,70.45,7,7,5.45E5,3,3,3,,53975,Ribulose bisphosphate carboxylase large chain 3 OS=Bradyrhizobium sp. (strain BTAi1 / ATCC BAA-1182) OX=288000 GN=cbbL3 PE=3 SV=1
150,17430,A5E993|RBL1A_BRASB,70.45,7,7,5.45E5,3,3,3,,54042,Ribulose bisphosphate carboxylase large chain 1 OS=Bradyrhizobium sp. (strain BTAi1 / ATCC BAA-1182) OX=288000 GN=cbbL1 PE=3 SV=1
150,17574,Q9ZI34|RBL_BRADU,70.45,7,7,5.45E5,3,3,3,,53818,Ribulose bisphosphate carboxylase large chain OS=Bradyrhizobium diazoefficiens (strain JCM 10833 / BCRC 13528 / IAM 13628 / NBRC 14792 / USDA 110) OX=224911 GN=cbbL PE=1 SV=1
144,16,P00738|HPT_HUMAN,70.35,8,8,7.76E5,3,3,3,,45205,Haptoglobin OS=Homo sapiens OX=9606 GN=HP PE=1 SV=1
144,25521,tr|J3QLC9|J3QLC9_HUMAN,70.35,9,9,7.76E5,3,3,3,,40788,Haptoglobin (Fragment) OS=Homo sapiens OX=9606 GN=HP PE=1 SV=1
144,25620,tr|H3BS21|H3BS21_HUMAN,70.35,15,15,7.76E5,3,3,3,,24796,Haptoglobin (Fragment) OS=Homo sapiens OX=9606 GN=HP PE=1 SV=1
143,17608,P06736|HLYC_ECOLX,69.37,12,12,7.79E5,3,3,3,,19770,Hemolysin-activating lysine-acyltransferase HlyC OS=Escherichia coli OX=562 GN=hlyC PE=1 SV=1
143,17769,P09984|HLYC1_ECOLX,69.37,12,12,7.79E5,3,3,3,,19726,Hemolysin-activating lysine-acyltransferase HlyC OS=Escherichia coli OX=562 GN=hlyC PE=3 SV=1
145,18293,Q987S0|KATG_RHILO,68.25,5,5,5.44E5,3,3,3,Oxidation (M),79645,Catalase-peroxidase OS=Mesorhizobium japonicum (strain LMG 29417 / CECT 9101 / MAFF 303099) OX=266835 GN=katG PE=3 SV=2
145,17873,A5EQ55|KATG_BRASB,68.25,6,6,5.44E5,3,3,3,Oxidation (M),79061,Catalase-peroxidase OS=Bradyrhizobium sp. (strain BTAi1 / ATCC BAA-1182) OX=288000 GN=katG PE=3 SV=1
149,17407,P0A7T1|RS13_ECO57,68.09,31,31,1.61E5,3,3,3,,13099,30S ribosomal protein S13 OS=Escherichia coli O157:H7 OX=83334 GN=rpsM PE=3 SV=2
149,17408,P0A7S9|RS13_ECOLI,68.09,31,31,1.61E5,3,3,3,,13099,30S ribosomal protein S13 OS=Escherichia coli (strain K12) OX=83333 GN=rpsM PE=1 SV=2
149,17409,P0A7T2|RS13_SHIFL,68.09,31,31,1.61E5,3,3,3,,13099,30S ribosomal protein S13 OS=Shigella flexneri OX=623 GN=rpsM PE=3 SV=2
149,17410,Q0TCG3|RS13_ECOL5,68.09,31,31,1.61E5,3,3,3,,13099,30S ribosomal protein S13 OS=Escherichia coli O6:K15:H31 (strain 536 / UPEC) OX=362663 GN=rpsM PE=3 SV=1
149,17411,Q0T004|RS13_SHIF8,68.09,31,31,1.61E5,3,3,3,,13099,30S ribosomal protein S13 OS=Shigella flexneri serotype 5b (strain 8401) OX=373384 GN=rpsM PE=3 SV=1
149,17412,Q1R633|RS13_ECOUT,68.09,31,31,1.61E5,3,3,3,,13099,30S ribosomal protein S13 OS=Escherichia coli (strain UTI89 / UPEC) OX=364106 GN=rpsM PE=3 SV=1
149,17413,Q31VX8|RS13_SHIBS,68.09,31,31,1.61E5,3,3,3,,13099,30S ribosomal protein S13 OS=Shigella boydii serotype 4 (strain Sb227) OX=300268 GN=rpsM PE=3 SV=1
149,17414,P0A7T0|RS13_ECOL6,68.09,31,31,1.61E5,3,3,3,,13099,30S ribosomal protein S13 OS=Escherichia coli O6:H1 (strain CFT073 / ATCC 700928 / UPEC) OX=199310 GN=rpsM PE=3 SV=2
149,17415,Q3YWW1|RS13_SHISS,68.09,31,31,1.61E5,3,3,3,,13099,30S ribosomal protein S13 OS=Shigella sonnei (strain Ss046) OX=300269 GN=rpsM PE=3 SV=1
149,17416,A1AGI9|RS13_ECOK1,68.09,31,31,1.61E5,3,3,3,,13099,30S ribosomal protein S13 OS=Escherichia coli O1:K1 / APEC OX=405955 GN=rpsM PE=3 SV=1
149,17417,Q32B53|RS13_SHIDS,68.09,31,31,1.61E5,3,3,3,,13099,30S ribosomal protein S13 OS=Shigella dysenteriae serotype 1 (strain Sd197) OX=300267 GN=rpsM PE=3 SV=1
154,17466,Q7A083|RL5_STAAW,67.55,25,25,5.72E5,3,3,3,,20267,50S ribosomal protein L5 OS=Staphylococcus aureus (strain MW2) OX=196620 GN=rplE PE=3 SV=1
154,17467,Q2YYK9|RL5_STAAB,67.55,25,25,5.72E5,3,3,3,,20267,50S ribosomal protein L5 OS=Staphylococcus aureus (strain bovine RF122 / ET3-1) OX=273036 GN=rplE PE=1 SV=1
154,17468,Q7A465|RL5_STAAN,67.55,25,25,5.72E5,3,3,3,,20267,50S ribosomal protein L5 OS=Staphylococcus aureus (strain N315) OX=158879 GN=rplE PE=1 SV=1
154,17469,A5IV22|RL5_STAA9,67.55,25,25,5.72E5,3,3,3,,20267,50S ribosomal protein L5 OS=Staphylococcus aureus (strain JH9) OX=359786 GN=rplE PE=3 SV=1
154,17470,Q6G783|RL5_STAAS,67.55,25,25,5.72E5,3,3,3,,20267,50S ribosomal protein L5 OS=Staphylococcus aureus (strain MSSA476) OX=282459 GN=rplE PE=3 SV=1
154,17471,Q99S33|RL5_STAAM,67.55,25,25,5.72E5,3,3,3,,20267,50S ribosomal protein L5 OS=Staphylococcus aureus (strain Mu50 / ATCC 700699) OX=158878 GN=rplE PE=3 SV=1
154,17472,A8Z345|RL5_STAAT,67.55,25,25,5.72E5,3,3,3,,20267,50S ribosomal protein L5 OS=Staphylococcus aureus (strain USA300 / TCH1516) OX=451516 GN=rplE PE=3 SV=1
154,17473,A6QJ80|RL5_STAAE,67.55,25,25,5.72E5,3,3,3,,20267,50S ribosomal protein L5 OS=Staphylococcus aureus (strain Newman) OX=426430 GN=rplE PE=3 SV=1
154,17474,Q2FEQ1|RL5_STAA3,67.55,25,25,5.72E5,3,3,3,,20267,50S ribosomal protein L5 OS=Staphylococcus aureus (strain USA300) OX=367830 GN=rplE PE=3 SV=1
154,17475,A6U3W3|RL5_STAA2,67.55,25,25,5.72E5,3,3,3,,20267,50S ribosomal protein L5 OS=Staphylococcus aureus (strain JH1) OX=359787 GN=rplE PE=3 SV=1
154,17476,A7X5E5|RL5_STAA1,67.55,25,25,5.72E5,3,3,3,,20267,50S ribosomal protein L5 OS=Staphylococcus aureus (strain Mu3 / ATCC 700698) OX=418127 GN=rplE PE=3 SV=1
154,17477,Q5HDX0|RL5_STAAC,67.55,25,25,5.72E5,3,3,3,,20267,50S ribosomal protein L5 OS=Staphylococcus aureus (strain COL) OX=93062 GN=rplE PE=3 SV=1
154,17478,Q6GEJ5|RL5_STAAR,67.55,25,25,5.72E5,3,3,3,,20267,50S ribosomal protein L5 OS=Staphylococcus aureus (strain MRSA252) OX=282458 GN=rplE PE=3 SV=1
154,17479,Q2FW18|RL5_STAA8,67.55,25,25,5.72E5,3,3,3,,20267,50S ribosomal protein L5 OS=Staphylococcus aureus (strain NCTC 8325 / PS 47) OX=93061 GN=rplE PE=1 SV=1
137,919,P12036|NFH_HUMAN,67.20,2,2,2.83E4,3,1,4,Carbamidomethylation,112479,Neurofilament heavy polypeptide OS=Homo sapiens OX=9606 GN=NEFH PE=1 SV=4
179,17745,Q59821|ODP2_STAAU,66.50,8,8,3.33E5,2,2,2,,46439,Dihydrolipoyllysine-residue acetyltransferase component of pyruvate dehydrogenase complex OS=Staphylococcus aureus OX=1280 GN=pdhC PE=3 SV=1
179,17746,Q6GAB9|ODP2_STAAS,66.50,8,8,3.33E5,2,2,2,,46382,Dihydrolipoyllysine-residue acetyltransferase component of pyruvate dehydrogenase complex OS=Staphylococcus aureus (strain MSSA476) OX=282459 GN=pdhC PE=3 SV=1
179,17747,Q8NX76|ODP2_STAAW,66.50,8,8,3.33E5,2,2,2,,46382,Dihydrolipoyllysine-residue acetyltransferase component of pyruvate dehydrogenase complex OS=Staphylococcus aureus (strain MW2) OX=196620 GN=pdhC PE=3 SV=1
179,17748,P65636|ODP2_STAAN,66.50,8,8,3.33E5,2,2,2,,46368,Dihydrolipoyllysine-residue acetyltransferase component of pyruvate dehydrogenase complex OS=Staphylococcus aureus (strain N315) OX=158879 GN=pdhC PE=1 SV=1
179,17749,P65635|ODP2_STAAM,66.50,8,8,3.33E5,2,2,2,,46368,Dihydrolipoyllysine-residue acetyltransferase component of pyruvate dehydrogenase complex OS=Staphylococcus aureus (strain Mu50 / ATCC 700699) OX=158878 GN=pdhC PE=3 SV=1
179,17750,Q5HGY9|ODP2_STAAC,66.50,8,8,3.33E5,2,2,2,,46382,Dihydrolipoyllysine-residue acetyltransferase component of pyruvate dehydrogenase complex OS=Staphylococcus aureus (strain COL) OX=93062 GN=pdhC PE=3 SV=1
179,17751,Q6GHZ0|ODP2_STAAR,66.50,8,8,3.33E5,2,2,2,,46395,Dihydrolipoyllysine-residue acetyltransferase component of pyruvate dehydrogenase complex OS=Staphylococcus aureus (strain MRSA252) OX=282458 GN=pdhC PE=3 SV=1
133,25908,P02264|H2A_ONCMY,66.34,22,22,5.86E5,2,2,2,,13731,Histone H2A OS=Oncorhynchus mykiss OX=8022 PE=1 SV=2
133,25909,Q99878|H2A1J_HUMAN,66.34,22,22,5.86E5,2,2,2,,13936,Histone H2A type 1-J OS=Homo sapiens OX=9606 GN=H2AC14 PE=1 SV=3
133,25910,tr|A3KPC7|A3KPC7_HUMAN,66.34,22,22,5.86E5,2,2,2,,13906,Histone H2A OS=Homo sapiens OX=9606 GN=HIST1H2AH PE=2 SV=1
133,25911,tr|A0A024RAS2|A0A024RAS2_HUMAN,66.34,22,22,5.86E5,2,2,2,,14019,Histone H2A OS=Homo sapiens OX=9606 GN=H2AFJ PE=3 SV=1
133,25912,Q16777|H2A2C_HUMAN,66.34,22,22,5.86E5,2,2,2,,13988,Histone H2A type 2-C OS=Homo sapiens OX=9606 GN=H2AC20 PE=1 SV=4
133,25913,Q8IUE6|H2A2B_HUMAN,66.34,22,22,5.86E5,2,2,2,,13995,Histone H2A type 2-B OS=Homo sapiens OX=9606 GN=H2AC21 PE=1 SV=3
133,25914,P04908|H2A1B_HUMAN,66.34,22,22,5.86E5,2,2,2,,14135,Histone H2A type 1-B/E OS=Homo sapiens OX=9606 GN=H2AC4 PE=1 SV=2
133,25915,Q6FI13|H2A2A_HUMAN,66.34,22,22,5.86E5,2,2,2,,14095,Histone H2A type 2-A OS=Homo sapiens OX=9606 GN=H2AC18 PE=1 SV=3
133,25916,Q7L7L0|H2A3_HUMAN,66.34,22,22,5.86E5,2,2,2,,14121,Histone H2A type 3 OS=Homo sapiens OX=9606 GN=H2AW PE=1 SV=3
133,25917,tr|A0A024R017|A0A024R017_HUMAN,66.34,22,22,5.86E5,2,2,2,,14105,Histone H2A OS=Homo sapiens OX=9606 GN=HIST1H2AC PE=3 SV=1
133,25918,tr|B2R5B3|B2R5B3_HUMAN,66.34,22,22,5.86E5,2,2,2,,14111,Histone H2A OS=Homo sapiens OX=9606 PE=2 SV=1
133,25919,P0C0S8|H2A1_HUMAN,66.34,22,22,5.86E5,2,2,2,,14091,Histone H2A type 1 OS=Homo sapiens OX=9606 GN=H2AC11 PE=1 SV=2
133,25920,tr|Q08AJ9|Q08AJ9_HUMAN,66.34,22,22,5.86E5,2,2,2,,14135,Histone H2A OS=Homo sapiens OX=9606 GN=HIST1H2AB PE=2 SV=1
133,25921,tr|A4FTV9|A4FTV9_HUMAN,66.34,22,22,5.86E5,2,2,2,,14091,Histone H2A OS=Homo sapiens OX=9606 GN=HIST1H2AK PE=1 SV=1
133,25922,P20671|H2A1D_HUMAN,66.34,22,22,5.86E5,2,2,2,,14107,Histone H2A type 1-D OS=Homo sapiens OX=9606 GN=H2AC7 PE=1 SV=2
133,25923,Q96QV6|H2A1A_HUMAN,66.34,21,21,5.86E5,2,2,2,,14233,Histone H2A type 1-A OS=Homo sapiens OX=9606 GN=H2AC1 PE=1 SV=3
133,25924,P16104|H2AX_HUMAN,66.34,20,20,5.86E5,2,2,2,,15145,Histone H2AX OS=Homo sapiens OX=9606 GN=H2AX PE=1 SV=2
133,25925,tr|A0A0U1RR32|A0A0U1RR32_HUMAN,66.34,17,17,5.86E5,2,2,2,,18482,Histone H2A OS=Homo sapiens OX=9606 GN=hCG_2039566 PE=3 SV=1
133,25926,tr|A0A0U1RRH7|A0A0U1RRH7_HUMAN,66.34,16,16,5.86E5,2,2,2,,18553,Histone H2A OS=Homo sapiens OX=9606 PE=3 SV=1
171,17753,Q5T750|XP32_HUMAN,65.86,8,8,2.75E5,2,2,2,Carbamidomethylation,26238,Skin-specific protein 32 OS=Homo sapiens OX=9606 GN=XP32 PE=1 SV=1
155,25624,tr|A0A1B0GVP3|A0A1B0GVP3_HUMAN,64.42,6,6,3.11E5,3,3,3,,43687,Cathepsin D OS=Homo sapiens OX=9606 GN=CTSD PE=1 SV=1
155,25625,tr|A0A1B0GV23|A0A1B0GV23_HUMAN,64.42,6,6,3.11E5,3,3,3,,43831,Cathepsin D OS=Homo sapiens OX=9606 GN=CTSD PE=1 SV=1
155,25626,tr|A0A1B0GVD5|A0A1B0GVD5_HUMAN,64.42,6,6,3.11E5,3,3,3,,44238,Cathepsin D OS=Homo sapiens OX=9606 GN=CTSD PE=1 SV=1
155,25627,tr|A0A1B0GWE8|A0A1B0GWE8_HUMAN,64.42,6,6,3.11E5,3,3,3,,44353,Cathepsin D OS=Homo sapiens OX=9606 GN=CTSD PE=1 SV=1
155,17780,P07339|CATD_HUMAN,64.42,6,6,3.11E5,3,3,3,,44552,Cathepsin D OS=Homo sapiens OX=9606 GN=CTSD PE=1 SV=1
155,25628,tr|V9HWI3|V9HWI3_HUMAN,64.42,6,6,3.11E5,3,3,3,,44552,Cathepsin D OS=Homo sapiens OX=9606 GN=HEL-S-130P PE=2 SV=1
134,25957,tr|J3QS39|J3QS39_HUMAN,62.58,27,27,3.92E6,2,2,2,,10469,Polyubiquitin-B (Fragment) OS=Homo sapiens OX=9606 GN=UBB PE=1 SV=1
134,25958,P62987|RL40_HUMAN,62.58,20,20,3.92E6,2,2,2,,14728,Ubiquitin-60S ribosomal protein L40 OS=Homo sapiens OX=9606 GN=UBA52 PE=1 SV=2
134,25959,tr|F5H2Z3|F5H2Z3_HUMAN,62.58,18,18,3.92E6,2,2,2,,15310,Polyubiquitin-C (Fragment) OS=Homo sapiens OX=9606 GN=UBC PE=1 SV=1
134,25960,P62979|RS27A_HUMAN,62.58,16,16,3.92E6,2,2,2,,17965,Ubiquitin-40S ribosomal protein S27a OS=Homo sapiens OX=9606 GN=RPS27A PE=1 SV=2
134,707,P0CG47|UBB_HUMAN,62.58,11,11,3.92E6,2,2,2,,25762,Polyubiquitin-B OS=Homo sapiens OX=9606 GN=UBB PE=1 SV=1
134,25961,tr|Q5PY61|Q5PY61_HUMAN,62.58,11,11,3.92E6,2,2,2,,25758,Polyubiquitin-C OS=Homo sapiens OX=9606 GN=UBC PE=1 SV=1
134,25962,tr|Q9UFQ0|Q9UFQ0_HUMAN,62.58,10,10,3.92E6,2,2,2,,26873,Uncharacterized protein DKFZp434K0435 (Fragment) OS=Homo sapiens OX=9606 GN=DKFZp434K0435 PE=2 SV=1
134,25963,tr|Q96C32|Q96C32_HUMAN,62.58,8,8,3.92E6,2,2,2,,34304,Polyubiquitin-C OS=Homo sapiens OX=9606 GN=UBC PE=1 SV=1
134,722,P0CG48|UBC_HUMAN,62.58,4,4,3.92E6,2,2,2,,77039,Polyubiquitin-C OS=Homo sapiens OX=9606 GN=UBC PE=1 SV=3
135,25659,tr|A1A508|A1A508_HUMAN,62.22,13,13,5.59E4,4,1,4,Carbamidomethylation,26487,PRSS3 protein OS=Homo sapiens OX=9606 GN=PRSS3 PE=2 SV=1
185,17944,Q7A087|RL17_STAAW,61.99,23,23,2.31E5,2,2,2,,13748,50S ribosomal protein L17 OS=Staphylococcus aureus (strain MW2) OX=196620 GN=rplQ PE=3 SV=1
185,17945,Q2FW33|RL17_STAA8,61.99,23,23,2.31E5,2,2,2,,13748,50S ribosomal protein L17 OS=Staphylococcus aureus (strain NCTC 8325 / PS 47) OX=93061 GN=rplQ PE=1 SV=1
185,17946,Q5HDY5|RL17_STAAC,61.99,23,23,2.31E5,2,2,2,,13748,50S ribosomal protein L17 OS=Staphylococcus aureus (strain COL) OX=93062 GN=rplQ PE=3 SV=1
185,17947,A5IV07|RL17_STAA9,61.99,23,23,2.31E5,2,2,2,,13748,50S ribosomal protein L17 OS=Staphylococcus aureus (strain JH9) OX=359786 GN=rplQ PE=3 SV=1
185,17948,Q2YYM3|RL17_STAAB,61.99,23,23,2.31E5,2,2,2,,13748,50S ribosomal protein L17 OS=Staphylococcus aureus (strain bovine RF122 / ET3-1) OX=273036 GN=rplQ PE=1 SV=1
185,17949,Q6GEL0|RL17_STAAR,61.99,23,23,2.31E5,2,2,2,,13748,50S ribosomal protein L17 OS=Staphylococcus aureus (strain MRSA252) OX=282458 GN=rplQ PE=3 SV=1
185,17950,A6U3U8|RL17_STAA2,61.99,23,23,2.31E5,2,2,2,,13748,50S ribosomal protein L17 OS=Staphylococcus aureus (strain JH1) OX=359787 GN=rplQ PE=3 SV=1
185,17951,A7X5C3|RL17_STAA1,61.99,23,23,2.31E5,2,2,2,,13748,50S ribosomal protein L17 OS=Staphylococcus aureus (strain Mu3 / ATCC 700698) OX=418127 GN=rplQ PE=3 SV=1
185,17952,Q7A469|RL17_STAAN,61.99,23,23,2.31E5,2,2,2,,13748,50S ribosomal protein L17 OS=Staphylococcus aureus (strain N315) OX=158879 GN=rplQ PE=1 SV=1
185,17953,A6QJ65|RL17_STAAE,61.99,23,23,2.31E5,2,2,2,,13748,50S ribosomal protein L17 OS=Staphylococcus aureus (strain Newman) OX=426430 GN=rplQ PE=3 SV=1
185,17954,Q6G798|RL17_STAAS,61.99,23,23,2.31E5,2,2,2,,13748,50S ribosomal protein L17 OS=Staphylococcus aureus (strain MSSA476) OX=282459 GN=rplQ PE=3 SV=1
185,17955,Q99S46|RL17_STAAM,61.99,23,23,2.31E5,2,2,2,,13748,50S ribosomal protein L17 OS=Staphylococcus aureus (strain Mu50 / ATCC 700699) OX=158878 GN=rplQ PE=3 SV=1
185,17956,Q2FER6|RL17_STAA3,61.99,23,23,2.31E5,2,2,2,,13748,50S ribosomal protein L17 OS=Staphylococcus aureus (strain USA300) OX=367830 GN=rplQ PE=3 SV=1
185,17957,A8Z330|RL17_STAAT,61.99,23,23,2.31E5,2,2,2,,13748,50S ribosomal protein L17 OS=Staphylococcus aureus (strain USA300 / TCH1516) OX=451516 GN=rplQ PE=3 SV=1
156,25682,P24750|G3P_ATLHE,61.64,11,11,7.03E4,3,1,3,Carbamidomethylation,31394,Glyceraldehyde-3-phosphate dehydrogenase (Fragment) OS=Atlantibacter hermannii OX=565 GN=gap PE=3 SV=1
156,25683,P0C8Z1|G3P_ESCFE,61.64,11,11,7.03E4,3,1,3,Carbamidomethylation,31404,Glyceraldehyde-3-phosphate dehydrogenase (Fragment) OS=Escherichia fergusonii OX=564 GN=gapA PE=3 SV=1
156,18016,P24751|G3P_PSEVU,61.64,11,11,7.03E4,3,1,3,Carbamidomethylation,31365,Glyceraldehyde-3-phosphate dehydrogenase (Fragment) OS=Pseudescherichia vulneris OX=566 GN=gap PE=3 SV=1
156,25684,P24753|G3P_SEROD,61.64,11,11,7.03E4,3,1,3,Carbamidomethylation,31374,Glyceraldehyde-3-phosphate dehydrogenase (Fragment) OS=Serratia odorifera OX=618 GN=gap PE=3 SV=1
156,25685,P24748|G3P_CITFR,61.64,11,11,7.03E4,3,1,3,Carbamidomethylation,31478,Glyceraldehyde-3-phosphate dehydrogenase (Fragment) OS=Citrobacter freundii OX=546 GN=gap PE=3 SV=1
156,18018,P24164|G3P_KLEPN,61.64,11,11,7.03E4,3,1,3,Carbamidomethylation,32306,Glyceraldehyde-3-phosphate dehydrogenase (Fragment) OS=Klebsiella pneumoniae OX=573 GN=gap PE=3 SV=2
156,25686,P0A1P1|G3P_SALTI,61.64,10,10,7.03E4,3,1,3,Carbamidomethylation,35587,Glyceraldehyde-3-phosphate dehydrogenase OS=Salmonella typhi OX=90370 GN=gapA PE=3 SV=2
156,25687,B7LQ20|G3P_ESCF3,61.64,10,10,7.03E4,3,1,3,Carbamidomethylation,35541,Glyceraldehyde-3-phosphate dehydrogenase OS=Escherichia fergusonii (strain ATCC 35469 / DSM 13698 / CDC 0568-73) OX=585054 GN=gapA PE=3 SV=1
156,25688,P0A1P0|G3P_SALTY,61.64,10,10,7.03E4,3,1,3,Carbamidomethylation,35587,Glyceraldehyde-3-phosphate dehydrogenase OS=Salmonella typhimurium (strain LT2 / SGSC1412 / ATCC 700720) OX=99287 GN=gapA PE=3 SV=2
156,18017,P0DJO7|G3P_SHIBL,61.64,11,11,7.03E4,3,1,3,Carbamidomethylation,31373,Glyceraldehyde-3-phosphate dehydrogenase (Fragment) OS=Shimwellia blattae OX=563 GN=gap PE=3 SV=1
156,18022,I2BA89|G3P_SHIBC,61.64,10,10,7.03E4,3,1,3,Carbamidomethylation,35532,Glyceraldehyde-3-phosphate dehydrogenase OS=Shimwellia blattae (strain ATCC 29907 / DSM 4481 / JCM 1650 / NBRC 105725 / CDC 9005-74) OX=630626 GN=gapA PE=3 SV=1
156,18023,P0A9B5|G3P_SHIFL,61.64,10,10,7.03E4,3,1,3,Carbamidomethylation,35533,Glyceraldehyde-3-phosphate dehydrogenase OS=Shigella flexneri OX=623 GN=gapA PE=3 SV=2
156,25698,P0A9B3|G3P_ECOL6,61.64,10,10,7.03E4,3,1,3,Carbamidomethylation,35533,Glyceraldehyde-3-phosphate dehydrogenase OS=Escherichia coli O6:H1 (strain CFT073 / ATCC 700928 / UPEC) OX=199310 GN=gapA PE=3 SV=2
156,25699,P0A9B4|G3P1_ECO57,61.64,10,10,7.03E4,3,1,3,Carbamidomethylation,35533,Glyceraldehyde-3-phosphate dehydrogenase A OS=Escherichia coli O157:H7 OX=83334 GN=gapA PE=3 SV=2
156,25700,P0A9B2|G3P1_ECOLI,61.64,10,10,7.03E4,3,1,3,Carbamidomethylation,35533,Glyceraldehyde-3-phosphate dehydrogenase A OS=Escherichia coli (strain K12) OX=83333 GN=gapA PE=1 SV=2
140,25744,tr|I0B0K8|I0B0K8_HUMAN,60.76,1,1,2.68E5,2,2,3,,430418,Truncated profilaggrin OS=Homo sapiens OX=9606 GN=FLG PE=4 SV=1
140,1437,P20930|FILA_HUMAN,60.76,1,1,2.68E5,2,2,3,,435180,Filaggrin OS=Homo sapiens OX=9606 GN=FLG PE=1 SV=3
140,25747,tr|I0B0K3|I0B0K3_HUMAN,60.76,3,3,2.68E5,2,2,3,,91100,Truncated profilaggrin OS=Homo sapiens OX=9606 GN=FLG PE=4 SV=1
140,25748,tr|I0B0K4|I0B0K4_HUMAN,60.76,2,2,2.68E5,2,2,3,,122550,Truncated profilaggrin OS=Homo sapiens OX=9606 GN=FLG PE=4 SV=1
140,25749,tr|Q05331|Q05331_HUMAN,60.76,2,2,2.68E5,2,2,3,,133605,Profilaggrin (Fragment) OS=Homo sapiens OX=9606 PE=4 SV=1
140,25750,tr|I0B0K5|I0B0K5_HUMAN,60.76,1,1,2.68E5,2,2,3,,259706,Truncated profilaggrin OS=Homo sapiens OX=9606 GN=FLG PE=4 SV=1
140,25751,tr|I0B0K6|I0B0K6_HUMAN,60.76,1,1,2.68E5,2,2,3,,277267,Truncated profilaggrin OS=Homo sapiens OX=9606 GN=FLG PE=4 SV=1
140,25752,tr|I0B0K7|I0B0K7_HUMAN,60.76,1,1,2.68E5,2,2,3,,294482,Truncated profilaggrin OS=Homo sapiens OX=9606 GN=FLG PE=4 SV=1
139,17266,P77804|YDGA_ECOLI,59.80,7,7,4.98E5,3,3,3,,54689,Protein YdgA OS=Escherichia coli (strain K12) OX=83333 GN=ydgA PE=1 SV=1
164,25786,tr|B7Z7B9|B7Z7B9_HUMAN,59.31,20,20,7.91E4,2,2,2,Carbamidomethylation,13757,cDNA FLJ52793 OS=Homo sapiens OX=9606 PE=2 SV=1
164,25787,tr|E7CU85|E7CU85_HUMAN,59.31,17,17,7.91E4,2,2,2,Carbamidomethylation,16389,Baculoviral IAP repeat-containing 5 OS=Homo sapiens OX=9606 GN=BIRC5 PE=1 SV=1
164,25788,tr|A0A0B4J1S3|A0A0B4J1S3_HUMAN,59.31,17,17,7.91E4,2,2,2,Carbamidomethylation,16390,Baculoviral IAP repeat-containing protein 5 OS=Homo sapiens OX=9606 GN=BIRC5 PE=1 SV=1
164,921,O15392|BIRC5_HUMAN,59.31,17,17,7.91E4,2,2,2,Carbamidomethylation,16389,Baculoviral IAP repeat-containing protein 5 OS=Homo sapiens OX=9606 GN=BIRC5 PE=1 SV=3
164,25792,tr|A3E0Z5|A3E0Z5_HUMAN,59.31,20,20,7.91E4,2,2,2,Carbamidomethylation,13438,Survivin isoform 2B/3B (Fragment) OS=Homo sapiens OX=9606 GN=BIRC5 PE=2 SV=1
164,25793,tr|K7EMW2|K7EMW2_HUMAN,59.31,20,20,7.91E4,2,2,2,Carbamidomethylation,13557,Baculoviral IAP repeat-containing protein 5 (Fragment) OS=Homo sapiens OX=9606 GN=BIRC5 PE=1 SV=1
164,25794,tr|H3BLT4|H3BLT4_HUMAN,59.31,15,15,7.91E4,2,2,2,Carbamidomethylation,18637,Baculoviral IAP repeat-containing protein 5 OS=Homo sapiens OX=9606 GN=BIRC5 PE=1 SV=1
182,25930,tr|A0A087WT59|A0A087WT59_HUMAN,58.54,23,23,1.22E5,2,2,2,,12633,Transthyretin OS=Homo sapiens OX=9606 GN=TTR PE=1 SV=2
182,25931,tr|A6XMH1|A6XMH1_HUMAN,58.54,19,19,1.22E5,2,2,2,,14957,Transthyretin OS=Homo sapiens OX=9606 PE=2 SV=1
182,1007,P02766|TTHY_HUMAN,58.54,18,18,1.22E5,2,2,2,,15887,Transthyretin OS=Homo sapiens OX=9606 GN=TTR PE=1 SV=1
182,25932,tr|E9KL36|E9KL36_HUMAN,58.54,18,18,1.22E5,2,2,2,,15887,Transthyretin OS=Homo sapiens OX=9606 GN=HEL111 PE=2 SV=1
182,25933,tr|A6XGL1|A6XGL1_HUMAN,58.54,14,14,1.22E5,2,2,2,,20199,Transthyretin OS=Homo sapiens OX=9606 PE=2 SV=1
183,26007,tr|Q2I377|Q2I377_HUMAN,58.48,42,42,6.21E5,2,2,2,Carbamidomethylation,8133,Small proline rich protein OS=Homo sapiens OX=9606 PE=2 SV=1
183,18106,P22528|SPR1B_HUMAN,58.48,35,35,6.21E5,2,2,2,Carbamidomethylation,9888,Cornifin-B OS=Homo sapiens OX=9606 GN=SPRR1B PE=1 SV=2
187,25951,Q9GZZ8|LACRT_HUMAN,58.16,17,17,2.84E5,2,2,2,,14246,Extracellular glycoprotein lacritin OS=Homo sapiens OX=9606 GN=LACRT PE=1 SV=1
106,1067,P59666|DEF3_HUMAN,56.62,19,19,1.46E6,2,2,2,Carbamidomethylation,10245,Neutrophil defensin 3 OS=Homo sapiens OX=9606 GN=DEFA3 PE=1 SV=1
106,25948,tr|Q6EZE9|Q6EZE9_HUMAN,56.62,19,19,1.46E6,2,2,2,Carbamidomethylation,10245,Defensin alpha 3 neutrophil-specific OS=Homo sapiens OX=9606 GN=DEFA3 PE=2 SV=1
106,1068,Q5G863|DEF1_PANTR,56.62,19,19,1.46E6,2,2,2,Carbamidomethylation,10196,Neutrophil defensin 1 OS=Pan troglodytes OX=9598 GN=DEFA1 PE=3 SV=1
106,1069,P59665|DEF1_HUMAN,56.62,19,19,1.46E6,2,2,2,Carbamidomethylation,10201,Neutrophil defensin 1 OS=Homo sapiens OX=9606 GN=DEFA1 PE=1 SV=1
178,17658,Q2FXS8|RL21_STAA8,56.52,21,21,2.19E5,2,2,2,,11333,50S ribosomal protein L21 OS=Staphylococcus aureus (strain NCTC 8325 / PS 47) OX=93061 GN=rplU PE=1 SV=1
178,17659,A5ITH1|RL21_STAA9,56.52,21,21,2.19E5,2,2,2,,11333,50S ribosomal protein L21 OS=Staphylococcus aureus (strain JH9) OX=359786 GN=rplU PE=3 SV=1
178,17660,Q5HFB6|RL21_STAAC,56.52,21,21,2.19E5,2,2,2,,11333,50S ribosomal protein L21 OS=Staphylococcus aureus (strain COL) OX=93062 GN=rplU PE=3 SV=1
178,17661,Q6GG57|RL21_STAAR,56.52,21,21,2.19E5,2,2,2,,11333,50S ribosomal protein L21 OS=Staphylococcus aureus (strain MRSA252) OX=282458 GN=rplU PE=3 SV=1
178,17662,Q7A0Q2|RL21_STAAW,56.52,21,21,2.19E5,2,2,2,,11333,50S ribosomal protein L21 OS=Staphylococcus aureus (strain MW2) OX=196620 GN=rplU PE=3 SV=1
178,17663,A8Z2H5|RL21_STAAT,56.52,21,21,2.19E5,2,2,2,,11333,50S ribosomal protein L21 OS=Staphylococcus aureus (strain USA300 / TCH1516) OX=451516 GN=rplU PE=3 SV=1
178,17664,A6QHI9|RL21_STAAE,56.52,21,21,2.19E5,2,2,2,,11333,50S ribosomal protein L21 OS=Staphylococcus aureus (strain Newman) OX=426430 GN=rplU PE=3 SV=1
178,17665,Q6G8S2|RL21_STAAS,56.52,21,21,2.19E5,2,2,2,,11333,50S ribosomal protein L21 OS=Staphylococcus aureus (strain MSSA476) OX=282459 GN=rplU PE=3 SV=1
178,17666,Q99TK6|RL21_STAAM,56.52,21,21,2.19E5,2,2,2,,11333,50S ribosomal protein L21 OS=Staphylococcus aureus (strain Mu50 / ATCC 700699) OX=158878 GN=rplU PE=3 SV=1
178,17667,Q7A583|RL21_STAAN,56.52,21,21,2.19E5,2,2,2,,11333,50S ribosomal protein L21 OS=Staphylococcus aureus (strain N315) OX=158879 GN=rplU PE=1 SV=1
178,17668,Q2FG80|RL21_STAA3,56.52,21,21,2.19E5,2,2,2,,11333,50S ribosomal protein L21 OS=Staphylococcus aureus (strain USA300) OX=367830 GN=rplU PE=3 SV=1
178,17669,A6U2B5|RL21_STAA2,56.52,21,21,2.19E5,2,2,2,,11333,50S ribosomal protein L21 OS=Staphylococcus aureus (strain JH1) OX=359787 GN=rplU PE=3 SV=1
178,17670,Q93EP0|RL21_STAAU,56.52,21,21,2.19E5,2,2,2,,11324,50S ribosomal protein L21 OS=Staphylococcus aureus OX=1280 GN=rplU PE=3 SV=1
178,17671,A7X364|RL21_STAA1,56.52,21,21,2.19E5,2,2,2,,11333,50S ribosomal protein L21 OS=Staphylococcus aureus (strain Mu3 / ATCC 700698) OX=418127 GN=rplU PE=3 SV=1
178,17672,Q2YT83|RL21_STAAB,56.52,21,21,2.19E5,2,2,2,,11333,50S ribosomal protein L21 OS=Staphylococcus aureus (strain bovine RF122 / ET3-1) OX=273036 GN=rplU PE=1 SV=1
178,17965,Q4L6Z3|RL21_STAHJ,56.52,21,21,2.19E5,2,2,2,,11334,50S ribosomal protein L21 OS=Staphylococcus haemolyticus (strain JCSC1435) OX=279808 GN=rplU PE=3 SV=1
166,17840,Q2YVJ2|RS6_STAAB,56.33,24,24,1.08E5,2,2,2,,11595,30S ribosomal protein S6 OS=Staphylococcus aureus (strain bovine RF122 / ET3-1) OX=273036 GN=rpsF PE=1 SV=1
166,17841,A6QE47|RS6_STAAE,56.33,24,24,1.08E5,2,2,2,,11595,30S ribosomal protein S6 OS=Staphylococcus aureus (strain Newman) OX=426430 GN=rpsF PE=3 SV=1
166,17842,A8YZJ1|RS6_STAAT,56.33,24,24,1.08E5,2,2,2,,11595,30S ribosomal protein S6 OS=Staphylococcus aureus (strain USA300 / TCH1516) OX=451516 GN=rpsF PE=3 SV=1
166,17843,Q6GCA7|RS6_STAAS,56.33,24,24,1.08E5,2,2,2,,11595,30S ribosomal protein S6 OS=Staphylococcus aureus (strain MSSA476) OX=282459 GN=rpsF PE=3 SV=1
166,17844,Q2FJP8|RS6_STAA3,56.33,24,24,1.08E5,2,2,2,,11595,30S ribosomal protein S6 OS=Staphylococcus aureus (strain USA300) OX=367830 GN=rpsF PE=3 SV=1
166,17845,P66596|RS6_STAAW,56.33,24,24,1.08E5,2,2,2,,11595,30S ribosomal protein S6 OS=Staphylococcus aureus (strain MW2) OX=196620 GN=rpsF PE=3 SV=1
166,17846,A7WY58|RS6_STAA1,56.33,24,24,1.08E5,2,2,2,,11595,30S ribosomal protein S6 OS=Staphylococcus aureus (strain Mu3 / ATCC 700698) OX=418127 GN=rpsF PE=3 SV=1
166,17847,P99142|RS6_STAAN,56.33,24,24,1.08E5,2,2,2,,11595,30S ribosomal protein S6 OS=Staphylococcus aureus (strain N315) OX=158879 GN=rpsF PE=1 SV=1
166,17848,A6TYL8|RS6_STAA2,56.33,24,24,1.08E5,2,2,2,,11595,30S ribosomal protein S6 OS=Staphylococcus aureus (strain JH1) OX=359787 GN=rpsF PE=3 SV=1
166,17849,A5IPU6|RS6_STAA9,56.33,24,24,1.08E5,2,2,2,,11595,30S ribosomal protein S6 OS=Staphylococcus aureus (strain JH9) OX=359786 GN=rpsF PE=3 SV=1
166,17850,Q2G113|RS6_STAA8,56.33,24,24,1.08E5,2,2,2,,11595,30S ribosomal protein S6 OS=Staphylococcus aureus (strain NCTC 8325 / PS 47) OX=93061 GN=rpsF PE=1 SV=1
166,17851,P66595|RS6_STAAM,56.33,24,24,1.08E5,2,2,2,,11595,30S ribosomal protein S6 OS=Staphylococcus aureus (strain Mu50 / ATCC 700699) OX=158878 GN=rpsF PE=3 SV=1
166,17852,Q6GJV3|RS6_STAAR,56.33,24,24,1.08E5,2,2,2,,11595,30S ribosomal protein S6 OS=Staphylococcus aureus (strain MRSA252) OX=282458 GN=rpsF PE=3 SV=1
166,17853,Q5HIS9|RS6_STAAC,56.33,24,24,1.08E5,2,2,2,,11595,30S ribosomal protein S6 OS=Staphylococcus aureus (strain COL) OX=93062 GN=rpsF PE=3 SV=2
120,17520,Q8WVV4|POF1B_HUMAN,56.15,9,9,1.51E5,4,4,4,Carbamidomethylation,68065,Protein POF1B OS=Homo sapiens OX=9606 GN=POF1B PE=1 SV=3
186,25934,tr|A0A087WWF8|A0A087WWF8_HUMAN,56.11,20,20,2.88E6,2,2,2,,8208,Mucin-like protein 1 OS=Homo sapiens OX=9606 GN=MUCL1 PE=1 SV=1
186,25935,tr|F8VV13|F8VV13_HUMAN,56.11,19,19,2.88E6,2,2,2,,8467,Mucin-like protein 1 OS=Homo sapiens OX=9606 GN=MUCL1 PE=1 SV=1
186,17958,Q96DR8|MUCL1_HUMAN,56.11,18,18,2.88E6,2,2,2,,9039,Mucin-like protein 1 OS=Homo sapiens OX=9606 GN=MUCL1 PE=1 SV=1
151,25635,Q31VW2|RS3_SHIBS,56.01,17,17,5.55E5,3,3,3,,25983,30S ribosomal protein S3 OS=Shigella boydii serotype 4 (strain Sb227) OX=300268 GN=rpsC PE=3 SV=1
151,17358,C0Q0B0|RS3_SALPC,56.01,17,17,5.55E5,3,3,3,,25983,30S ribosomal protein S3 OS=Salmonella paratyphi C (strain RKS4594) OX=476213 GN=rpsC PE=3 SV=1
151,17361,P0A7V7|RS3_SALTI,56.01,17,17,5.55E5,3,3,3,,25983,30S ribosomal protein S3 OS=Salmonella typhi OX=90370 GN=rpsC PE=3 SV=2
151,25636,B2U2T2|RS3_SHIB3,56.01,17,17,5.55E5,3,3,3,,25983,30S ribosomal protein S3 OS=Shigella boydii serotype 18 (strain CDC 3083-94 / BS512) OX=344609 GN=rpsC PE=3 SV=1
151,25637,B5BGY0|RS3_SALPK,56.01,17,17,5.55E5,3,3,3,,25983,30S ribosomal protein S3 OS=Salmonella paratyphi A (strain AKU_12601) OX=554290 GN=rpsC PE=3 SV=1
151,17362,B5YTN5|RS3_ECO5E,56.01,17,17,5.55E5,3,3,3,,25983,30S ribosomal protein S3 OS=Escherichia coli O157:H7 (strain EC4115 / EHEC) OX=444450 GN=rpsC PE=3 SV=1
151,17363,P0A7V6|RS3_SALTY,56.01,17,17,5.55E5,3,3,3,,25983,30S ribosomal protein S3 OS=Salmonella typhimurium (strain LT2 / SGSC1412 / ATCC 700720) OX=99287 GN=rpsC PE=3 SV=2
151,25638,P0A7V5|RS3_ECO57,56.01,17,17,5.55E5,3,3,3,,25983,30S ribosomal protein S3 OS=Escherichia coli O157:H7 OX=83334 GN=rpsC PE=3 SV=2
151,17365,B4TKK9|RS3_SALHS,56.01,17,17,5.55E5,3,3,3,,25983,30S ribosomal protein S3 OS=Salmonella heidelberg (strain SL476) OX=454169 GN=rpsC PE=3 SV=1
151,17368,A9MN54|RS3_SALAR,56.01,17,17,5.55E5,3,3,3,,25983,30S ribosomal protein S3 OS=Salmonella arizonae (strain ATCC BAA-731 / CDC346-86 / RSK2980) OX=41514 GN=rpsC PE=3 SV=1
151,25639,Q32B37|RS3_SHIDS,56.01,17,17,5.55E5,3,3,3,,25983,30S ribosomal protein S3 OS=Shigella dysenteriae serotype 1 (strain Sd197) OX=300267 GN=rpsC PE=3 SV=1
151,17369,B7N198|RS3_ECO81,56.01,17,17,5.55E5,3,3,3,,25983,30S ribosomal protein S3 OS=Escherichia coli O81 (strain ED1a) OX=585397 GN=rpsC PE=3 SV=1
151,17370,B7MCS9|RS3_ECO45,56.01,17,17,5.55E5,3,3,3,,25983,30S ribosomal protein S3 OS=Escherichia coli O45:K1 (strain S88 / ExPEC) OX=585035 GN=rpsC PE=3 SV=1
151,25640,P0A7V4|RS3_ECOL6,56.01,17,17,5.55E5,3,3,3,,25983,30S ribosomal protein S3 OS=Escherichia coli O6:H1 (strain CFT073 / ATCC 700928 / UPEC) OX=199310 GN=rpsC PE=3 SV=2
151,25641,B7L4K3|RS3_ECO55,56.01,17,17,5.55E5,3,3,3,,25983,30S ribosomal protein S3 OS=Escherichia coli (strain 55989 / EAEC) OX=585055 GN=rpsC PE=3 SV=1
151,25642,A9MSZ2|RS3_SALPB,56.01,17,17,5.55E5,3,3,3,,25983,30S ribosomal protein S3 OS=Salmonella paratyphi B (strain ATCC BAA-1250 / SPB7) OX=1016998 GN=rpsC PE=3 SV=1
151,25643,B7NLN3|RS3_ECO7I,56.01,17,17,5.55E5,3,3,3,,25983,30S ribosomal protein S3 OS=Escherichia coli O7:K1 (strain IAI39 / ExPEC) OX=585057 GN=rpsC PE=3 SV=1
151,17376,B7LRT0|RS3_ESCF3,56.01,17,17,5.55E5,3,3,3,,25983,30S ribosomal protein S3 OS=Escherichia fergusonii (strain ATCC 35469 / DSM 13698 / CDC 0568-73) OX=585054 GN=rpsC PE=3 SV=1
151,25644,B4TXD6|RS3_SALSV,56.01,17,17,5.55E5,3,3,3,,25983,30S ribosomal protein S3 OS=Salmonella schwarzengrund (strain CVM19633) OX=439843 GN=rpsC PE=3 SV=1
151,25645,A8AQL0|RS3_CITK8,56.01,17,17,5.55E5,3,3,3,,25983,30S ribosomal protein S3 OS=Citrobacter koseri (strain ATCC BAA-895 / CDC 4225-83 / SGSC4696) OX=290338 GN=rpsC PE=3 SV=1
151,17446,A7MPI5|RS3_CROS8,56.01,17,17,5.55E5,3,3,3,,25954,30S ribosomal protein S3 OS=Cronobacter sakazakii (strain ATCC BAA-894) OX=290339 GN=rpsC PE=3 SV=1
157,17633,P10599|THIO_HUMAN,55.94,23,23,7.68E5,3,3,3,,11737,Thioredoxin OS=Homo sapiens OX=9606 GN=TXN PE=1 SV=3
157,25808,tr|H9ZYJ2|H9ZYJ2_HUMAN,55.94,23,23,7.68E5,3,3,3,,11737,Thioredoxin OS=Homo sapiens OX=9606 GN=TXN PE=2 SV=1
184,18064,Q87SY9|RL17_VIBPA,55.67,9,9,3.35E5,2,2,2,,14202,50S ribosomal protein L17 OS=Vibrio parahaemolyticus serotype O3:K6 (strain RIMD 2210633) OX=223926 GN=rplQ PE=3 SV=1
184,26065,Q7MPG3|RL17_VIBVY,55.67,9,9,3.35E5,2,2,2,,14273,50S ribosomal protein L17 OS=Vibrio vulnificus (strain YJ016) OX=196600 GN=rplQ PE=3 SV=1
184,26066,P0AG45|RL17_ECOL6,55.67,9,9,3.35E5,2,2,2,,14365,50S ribosomal protein L17 OS=Escherichia coli O6:H1 (strain CFT073 / ATCC 700928 / UPEC) OX=199310 GN=rplQ PE=3 SV=1
184,26067,B7NDR6|RL17_ECOLU,55.67,9,9,3.35E5,2,2,2,,14365,50S ribosomal protein L17 OS=Escherichia coli O17:K52:H18 (strain UMN026 / ExPEC) OX=585056 GN=rplQ PE=3 SV=1
184,26068,B7UK18|RL17_ECO27,55.67,9,9,3.35E5,2,2,2,,14365,50S ribosomal protein L17 OS=Escherichia coli O127:H6 (strain E2348/69 / EPEC) OX=574521 GN=rplQ PE=3 SV=1
184,26069,B7MCR0|RL17_ECO45,55.67,9,9,3.35E5,2,2,2,,14365,50S ribosomal protein L17 OS=Escherichia coli O45:K1 (strain S88 / ExPEC) OX=585035 GN=rplQ PE=3 SV=1
184,18072,A0KF46|RL17_AERHH,55.67,9,9,3.35E5,2,2,2,,14317,50S ribosomal protein L17 OS=Aeromonas hydrophila subsp. hydrophila (strain ATCC 7966 / DSM 30187 / JCM 1027 / KCTC 2358 / NCIMB 9240) OX=380703 GN=rplQ PE=3 SV=1
184,26070,B7LHZ6|RL17_ECO55,55.67,9,9,3.35E5,2,2,2,,14365,50S ribosomal protein L17 OS=Escherichia coli (strain 55989 / EAEC) OX=585055 GN=rplQ PE=3 SV=1
184,26071,B0BSV7|RL17_ACTPJ,55.67,9,9,3.35E5,2,2,2,,14346,50S ribosomal protein L17 OS=Actinobacillus pleuropneumoniae serotype 3 (strain JL03) OX=434271 GN=rplQ PE=3 SV=1
184,26072,B5R1F1|RL17_SALEP,55.67,9,9,3.35E5,2,2,2,,14395,50S ribosomal protein L17 OS=Salmonella enteritidis PT4 (strain P125109) OX=550537 GN=rplQ PE=3 SV=1
184,26073,C4ZUE9|RL17_ECOBW,55.67,9,9,3.35E5,2,2,2,,14365,50S ribosomal protein L17 OS=Escherichia coli (strain K12 / MC4100 / BW2952) OX=595496 GN=rplQ PE=3 SV=1
184,18077,P0AG46|RL17_ECO57,55.67,9,9,3.35E5,2,2,2,,14365,50S ribosomal protein L17 OS=Escherichia coli O157:H7 OX=83334 GN=rplQ PE=3 SV=1
184,26074,Q0I136|RL17_HAES1,55.67,9,9,3.35E5,2,2,2,,14452,50S ribosomal protein L17 OS=Haemophilus somnus (strain 129Pt) OX=205914 GN=rplQ PE=3 SV=1
184,26075,Q4QM96|RL17_HAEI8,55.67,9,9,3.35E5,2,2,2,,14473,50S ribosomal protein L17 OS=Haemophilus influenzae (strain 86-028NP) OX=281310 GN=rplQ PE=3 SV=1
184,26076,B5XNB7|RL17_KLEP3,55.67,9,9,3.35E5,2,2,2,,14446,50S ribosomal protein L17 OS=Klebsiella pneumoniae (strain 342) OX=507522 GN=rplQ PE=3 SV=1
184,18081,B8F6P5|RL17_HAEPS,55.67,9,9,3.35E5,2,2,2,,14394,50S ribosomal protein L17 OS=Haemophilus parasuis serovar 5 (strain SH0165) OX=557723 GN=rplQ PE=3 SV=1
184,26077,Q1C2X2|RL17_YERPA,55.67,9,9,3.35E5,2,2,2,,14532,50S ribosomal protein L17 OS=Yersinia pestis bv. Antiqua (strain Antiqua) OX=360102 GN=rplQ PE=3 SV=1
184,18086,B2K511|RL17_YERPB,55.67,9,9,3.35E5,2,2,2,,14532,50S ribosomal protein L17 OS=Yersinia pseudotuberculosis serotype IB (strain PB1/+) OX=502801 GN=rplQ PE=3 SV=1
184,18087,A8GKH2|RL17_SERP5,55.67,9,9,3.35E5,2,2,2,,14565,50S ribosomal protein L17 OS=Serratia proteamaculans (strain 568) OX=399741 GN=rplQ PE=3 SV=1
184,26078,A1JS00|RL17_YERE8,55.67,9,9,3.35E5,2,2,2,,14505,50S ribosomal protein L17 OS=Yersinia enterocolitica serotype O:8 / biotype 1B (strain NCTC 13174 / 8081) OX=393305 GN=rplQ PE=3 SV=1
184,26079,Q1CCW9|RL17_YERPN,55.67,9,9,3.35E5,2,2,2,,14532,50S ribosomal protein L17 OS=Yersinia pestis bv. Antiqua (strain Nepal516) OX=377628 GN=rplQ PE=3 SV=1
184,26080,Q9CL54|RL17_PASMU,55.67,9,9,3.35E5,2,2,2,,14592,50S ribosomal protein L17 OS=Pasteurella multocida (strain Pm70) OX=272843 GN=rplQ PE=3 SV=1
184,18089,Q9S0Q7|RL17_SHEVD,55.67,8,8,3.35E5,2,2,2,,14760,50S ribosomal protein L17 OS=Shewanella violacea (strain JCM 10179 / CIP 106290 / LMG 19151 / DSS12) OX=637905 GN=rplQ PE=3 SV=1
184,26081,B1KM34|RL17_SHEWM,55.67,8,8,3.35E5,2,2,2,,14891,50S ribosomal protein L17 OS=Shewanella woodyi (strain ATCC 51908 / MS32) OX=392500 GN=rplQ PE=3 SV=1
184,26082,A8G1C4|RL17_SHESH,55.67,8,8,3.35E5,2,2,2,,14875,50S ribosomal protein L17 OS=Shewanella sediminis (strain HAW-EB3) OX=425104 GN=rplQ PE=3 SV=1
184,18495,A9KD05|RL17_COXBN,55.67,9,9,3.35E5,2,2,2,,14543,50S ribosomal protein L17 OS=Coxiella burnetii (strain Dugway 5J108-111) OX=434922 GN=rplQ PE=3 SV=1
184,18496,Q5E888|RL17_ALIF1,55.67,9,9,3.35E5,2,2,2,,14308,50S ribosomal protein L17 OS=Aliivibrio fischeri (strain ATCC 700601 / ES114) OX=312309 GN=rplQ PE=3 SV=1
184,26308,C4L7V6|RL17_TOLAT,55.67,9,9,3.35E5,2,2,2,,14486,50S ribosomal protein L17 OS=Tolumonas auensis (strain DSM 9187 / TA4) OX=595494 GN=rplQ PE=3 SV=1
184,26309,A8GZ01|RL17_SHEPA,55.67,8,8,3.35E5,2,2,2,,14662,50S ribosomal protein L17 OS=Shewanella pealeana (strain ATCC 700345 / ANG-SQ1) OX=398579 GN=rplQ PE=3 SV=1
184,26310,Q12ST3|RL17_SHEDO,55.67,8,8,3.35E5,2,2,2,,14727,50S ribosomal protein L17 OS=Shewanella denitrificans (strain OS217 / ATCC BAA-1090 / DSM 15013) OX=318161 GN=rplQ PE=3 SV=1
147,25712,tr|B4DNK4|B4DNK4_HUMAN,55.41,8,8,2.02E5,3,3,3,,49898,Pyruvate kinase OS=Homo sapiens OX=9606 GN=PKM PE=1 SV=1
147,25713,tr|H3BTN5|H3BTN5_HUMAN,55.41,8,8,2.02E5,3,3,3,,53045,Pyruvate kinase (Fragment) OS=Homo sapiens OX=9606 GN=PKM PE=1 SV=1
147,25714,tr|B4DRT3|B4DRT3_HUMAN,55.41,7,7,2.02E5,3,3,3,,55927,Pyruvate kinase OS=Homo sapiens OX=9606 PE=2 SV=1
147,25715,tr|A0A024R5Z9|A0A024R5Z9_HUMAN,55.41,7,7,2.02E5,3,3,3,,58062,Pyruvate kinase OS=Homo sapiens OX=9606 GN=PKM2 PE=3 SV=1
147,17398,P14618|KPYM_HUMAN,55.41,7,7,2.02E5,3,3,3,,57937,Pyruvate kinase PKM OS=Homo sapiens OX=9606 GN=PKM PE=1 SV=4
147,25716,tr|V9HWB8|V9HWB8_HUMAN,55.41,7,7,2.02E5,3,3,3,,57937,Pyruvate kinase OS=Homo sapiens OX=9606 GN=HEL-S-30 PE=1 SV=1
131,17448,A7X1N5|EFTS_STAA1,53.83,13,13,3.49E5,3,3,4,,32493,Elongation factor Ts OS=Staphylococcus aureus (strain Mu3 / ATCC 700698) OX=418127 GN=tsf PE=3 SV=1
131,17449,Q2FHI1|EFTS_STAA3,53.83,13,13,3.49E5,3,3,4,,32494,Elongation factor Ts OS=Staphylococcus aureus (strain USA300) OX=367830 GN=tsf PE=3 SV=1
131,17450,Q6GHH8|EFTS_STAAR,53.83,13,13,3.49E5,3,3,4,,32494,Elongation factor Ts OS=Staphylococcus aureus (strain MRSA252) OX=282458 GN=tsf PE=3 SV=1
131,17451,A8Z3T8|EFTS_STAAT,53.83,13,13,3.49E5,3,3,4,,32494,Elongation factor Ts OS=Staphylococcus aureus (strain USA300 / TCH1516) OX=451516 GN=tsf PE=3 SV=1
131,17452,A6U176|EFTS_STAA2,53.83,13,13,3.49E5,3,3,4,,32493,Elongation factor Ts OS=Staphylococcus aureus (strain JH1) OX=359787 GN=tsf PE=3 SV=1
131,17453,Q5HGH4|EFTS_STAAC,53.83,13,13,3.49E5,3,3,4,,32494,Elongation factor Ts OS=Staphylococcus aureus (strain COL) OX=93062 GN=tsf PE=3 SV=1
131,17454,Q6G9V6|EFTS_STAAS,53.83,13,13,3.49E5,3,3,4,,32494,Elongation factor Ts OS=Staphylococcus aureus (strain MSSA476) OX=282459 GN=tsf PE=3 SV=1
131,17455,Q8NWZ6|EFTS_STAAW,53.83,13,13,3.49E5,3,3,4,,32494,Elongation factor Ts OS=Staphylococcus aureus (strain MW2) OX=196620 GN=tsf PE=3 SV=1
131,17456,P99171|EFTS_STAAN,53.83,13,13,3.49E5,3,3,4,,32493,Elongation factor Ts OS=Staphylococcus aureus (strain N315) OX=158879 GN=tsf PE=1 SV=1
131,17457,P64054|EFTS_STAAM,53.83,13,13,3.49E5,3,3,4,,32493,Elongation factor Ts OS=Staphylococcus aureus (strain Mu50 / ATCC 700699) OX=158878 GN=tsf PE=3 SV=1
131,17458,A5ISE1|EFTS_STAA9,53.83,13,13,3.49E5,3,3,4,,32493,Elongation factor Ts OS=Staphylococcus aureus (strain JH9) OX=359786 GN=tsf PE=3 SV=1
131,17459,Q2FZ23|EFTS_STAA8,53.83,13,13,3.49E5,3,3,4,,32494,Elongation factor Ts OS=Staphylococcus aureus (strain NCTC 8325 / PS 47) OX=93061 GN=tsf PE=3 SV=1
123,25870,tr|I6L965|I6L965_HUMAN,53.55,4,4,1.54E5,2,1,2,,42173,KRT18 protein (Fragment) OS=Homo sapiens OX=9606 GN=KRT18 PE=2 SV=1
123,25871,tr|F8VZY9|F8VZY9_HUMAN,53.55,4,4,1.54E5,2,1,2,,43774,Keratin type I cytoskeletal 18 OS=Homo sapiens OX=9606 GN=KRT18 PE=1 SV=1
123,2204,P05783|K1C18_HUMAN,53.55,4,4,1.54E5,2,1,2,,48058,Keratin type I cytoskeletal 18 OS=Homo sapiens OX=9606 GN=KRT18 PE=1 SV=2
123,25872,tr|B2RA03|B2RA03_HUMAN,53.55,4,4,1.54E5,2,1,2,,48030,cDNA FLJ94640 highly similar to Homo sapiens keratin 18 (KRT18) mRNA OS=Homo sapiens OX=9606 PE=2 SV=1
123,25873,tr|A0A024RAY2|A0A024RAY2_HUMAN,53.55,4,4,1.54E5,2,1,2,,48058,Keratin 18 isoform CRA_a OS=Homo sapiens OX=9606 GN=KRT18 PE=3 SV=1
170,17612,Q2FJ93|EFG_STAA3,53.29,4,4,3.37E5,2,2,2,,76612,Elongation factor G OS=Staphylococcus aureus (strain USA300) OX=367830 GN=fusA PE=3 SV=3
170,17613,Q6GBU0|EFG_STAAS,53.29,4,4,3.37E5,2,2,2,,76612,Elongation factor G OS=Staphylococcus aureus (strain MSSA476) OX=282459 GN=fusA PE=3 SV=3
170,17614,A5IQA1|EFG_STAA9,53.29,4,4,3.37E5,2,2,2,,76612,Elongation factor G OS=Staphylococcus aureus (strain JH9) OX=359786 GN=fusA PE=3 SV=1
170,17615,P68790|EFG_STAAU,53.29,4,4,3.37E5,2,2,2,,76612,Elongation factor G OS=Staphylococcus aureus OX=1280 GN=fusA PE=1 SV=2
170,17616,Q2G0N1|EFG_STAA8,53.29,4,4,3.37E5,2,2,2,,76612,Elongation factor G OS=Staphylococcus aureus (strain NCTC 8325 / PS 47) OX=93061 GN=fusA PE=1 SV=3
170,17617,A7WYX4|EFG_STAA1,53.29,4,4,3.37E5,2,2,2,,76612,Elongation factor G OS=Staphylococcus aureus (strain Mu3 / ATCC 700698) OX=418127 GN=fusA PE=3 SV=1
170,17618,A6TZ24|EFG_STAA2,53.29,4,4,3.37E5,2,2,2,,76612,Elongation factor G OS=Staphylococcus aureus (strain JH1) OX=359787 GN=fusA PE=3 SV=1
170,17619,P68791|EFG_STAAW,53.29,4,4,3.37E5,2,2,2,,76612,Elongation factor G OS=Staphylococcus aureus (strain MW2) OX=196620 GN=fusA PE=3 SV=2
170,17620,P68788|EFG_STAAM,53.29,4,4,3.37E5,2,2,2,,76612,Elongation factor G OS=Staphylococcus aureus (strain Mu50 / ATCC 700699) OX=158878 GN=fusA PE=3 SV=2
170,17621,A6QEJ9|EFG_STAAE,53.29,4,4,3.37E5,2,2,2,,76616,Elongation factor G OS=Staphylococcus aureus (strain Newman) OX=426430 GN=fusA PE=3 SV=1
170,17622,P68789|EFG_STAAN,53.29,4,4,3.37E5,2,2,2,,76612,Elongation factor G OS=Staphylococcus aureus (strain N315) OX=158879 GN=fusA PE=1 SV=2
170,17623,Q5HIC8|EFG_STAAC,53.29,4,4,3.37E5,2,2,2,,76612,Elongation factor G OS=Staphylococcus aureus (strain COL) OX=93062 GN=fusA PE=3 SV=3
170,17624,Q6GJC1|EFG_STAAR,53.29,4,4,3.37E5,2,2,2,,76612,Elongation factor G OS=Staphylococcus aureus (strain MRSA252) OX=282458 GN=fusA PE=3 SV=3
170,17625,Q2YSB4|EFG_STAAB,53.29,4,4,3.37E5,2,2,2,,76612,Elongation factor G OS=Staphylococcus aureus (strain bovine RF122 / ET3-1) OX=273036 GN=fusA PE=3 SV=3
118,25701,tr|V9HW43|V9HW43_HUMAN,53.28,13,13,3.73E5,2,2,2,,22783,Heat shock 27 kDa protein OS=Homo sapiens OX=9606 GN=HEL-S-102 PE=2 SV=1
118,17440,P04792|HSPB1_HUMAN,53.28,13,13,3.73E5,2,2,2,,22783,Heat shock protein beta-1 OS=Homo sapiens OX=9606 GN=HSPB1 PE=1 SV=2
118,25702,tr|A0A6Q8PGK1|A0A6Q8PGK1_HUMAN,53.28,13,13,3.73E5,2,2,2,,23705,Heat shock protein beta-1 OS=Homo sapiens OX=9606 GN=HSPB1 PE=4 SV=1
118,25731,tr|A0A6Q8PFK8|A0A6Q8PFK8_HUMAN,53.28,14,14,3.73E5,2,2,2,,21882,Heat shock protein beta-1 OS=Homo sapiens OX=9606 GN=HSPB1 PE=4 SV=1
162,17652,P04279|SEMG1_HUMAN,53.17,6,6,1.02E5,2,2,2,,52131,Semenogelin-1 OS=Homo sapiens OX=9606 GN=SEMG1 PE=1 SV=2
173,17855,P68823|TPIS_STAAU,53.09,11,11,2.26E5,2,2,2,,27262,Triosephosphate isomerase OS=Staphylococcus aureus OX=1280 GN=tpiA PE=3 SV=1
173,17856,A6QF83|TPIS_STAAE,53.09,11,11,2.26E5,2,2,2,,27262,Triosephosphate isomerase OS=Staphylococcus aureus (strain Newman) OX=426430 GN=tpiA PE=3 SV=1
173,17857,A6TZQ3|TPIS_STAA2,53.09,11,11,2.26E5,2,2,2,,27262,Triosephosphate isomerase OS=Staphylococcus aureus (strain JH1) OX=359787 GN=tpiA PE=3 SV=1
173,17858,Q6GIL6|TPIS_STAAR,53.09,11,11,2.26E5,2,2,2,,27262,Triosephosphate isomerase OS=Staphylococcus aureus (strain MRSA252) OX=282458 GN=tpiA PE=1 SV=1
173,17859,Q2FIL9|TPIS_STAA3,53.09,11,11,2.26E5,2,2,2,,27262,Triosephosphate isomerase OS=Staphylococcus aureus (strain USA300) OX=367830 GN=tpiA PE=3 SV=1
173,17860,A7WZS8|TPIS_STAA1,53.09,11,11,2.26E5,2,2,2,,27262,Triosephosphate isomerase OS=Staphylococcus aureus (strain Mu3 / ATCC 700698) OX=418127 GN=tpiA PE=3 SV=1
173,17861,Q2G030|TPIS_STAA8,53.09,11,11,2.26E5,2,2,2,,27292,Triosephosphate isomerase OS=Staphylococcus aureus (strain NCTC 8325 / PS 47) OX=93061 GN=tpiA PE=3 SV=1
173,17862,A8Z1A2|TPIS_STAAT,53.09,11,11,2.26E5,2,2,2,,27262,Triosephosphate isomerase OS=Staphylococcus aureus (strain USA300 / TCH1516) OX=451516 GN=tpiA PE=3 SV=1
173,17863,P68824|TPIS_STAAW,53.09,11,11,2.26E5,2,2,2,,27262,Triosephosphate isomerase OS=Staphylococcus aureus (strain MW2) OX=196620 GN=tpiA PE=3 SV=1
173,17864,P68822|TPIS_STAAM,53.09,11,11,2.26E5,2,2,2,,27262,Triosephosphate isomerase OS=Staphylococcus aureus (strain Mu50 / ATCC 700699) OX=158878 GN=tpiA PE=3 SV=1
173,17865,P99133|TPIS_STAAN,53.09,11,11,2.26E5,2,2,2,,27262,Triosephosphate isomerase OS=Staphylococcus aureus (strain N315) OX=158879 GN=tpiA PE=1 SV=1
173,17866,A5IQX8|TPIS_STAA9,53.09,11,11,2.26E5,2,2,2,,27262,Triosephosphate isomerase OS=Staphylococcus aureus (strain JH9) OX=359786 GN=tpiA PE=3 SV=1
173,17867,Q5HHP3|TPIS_STAAC,53.09,11,11,2.26E5,2,2,2,,27262,Triosephosphate isomerase OS=Staphylococcus aureus (strain COL) OX=93062 GN=tpiA PE=3 SV=1
173,17868,Q6GB56|TPIS_STAAS,53.09,11,11,2.26E5,2,2,2,,27262,Triosephosphate isomerase OS=Staphylococcus aureus (strain MSSA476) OX=282459 GN=tpiA PE=3 SV=1
173,17869,Q2YSF0|TPIS_STAAB,53.09,11,11,2.26E5,2,2,2,,27292,Triosephosphate isomerase OS=Staphylococcus aureus (strain bovine RF122 / ET3-1) OX=273036 GN=tpiA PE=3 SV=1
152,25667,tr|Q6GMV8|Q6GMV8_HUMAN,53.08,20,20,4.2E5,3,3,3,Carbamidomethylation,24910,Uncharacterized protein OS=Homo sapiens OX=9606 PE=2 SV=1
152,25697,tr|Q6NS95|Q6NS95_HUMAN,53.08,20,20,4.2E5,3,3,3,Carbamidomethylation,25148,IGL@ protein OS=Homo sapiens OX=9606 GN=IGL@ PE=2 SV=1
169,25741,tr|Q6P5S8|Q6P5S8_HUMAN,52.72,11,11,0E0,2,1,2,Carbamidomethylation,25773,IGK@ protein OS=Homo sapiens OX=9606 GN=IGK@ PE=1 SV=1
194,26261,tr|C9JFR7|C9JFR7_HUMAN,52.67,11,11,8.28E5,1,1,2,,11333,Cytochrome c (Fragment) OS=Homo sapiens OX=9606 GN=CYCS PE=1 SV=1
194,26262,tr|G4XXL9|G4XXL9_HUMAN,52.67,10,10,8.28E5,1,1,2,,11749,Cytochrome c OS=Homo sapiens OX=9606 GN=CYCS PE=3 SV=1
194,26263,P99999|CYC_HUMAN,52.67,10,10,8.28E5,1,1,2,,11749,Cytochrome c OS=Homo sapiens OX=9606 GN=CYCS PE=1 SV=2
167,17803,P0A928|TSX_ECO57,52.09,5,5,8.51E5,1,1,2,Oxidation (M),33589,Nucleoside-specific channel-forming protein Tsx OS=Escherichia coli O157:H7 OX=83334 GN=tsx PE=3 SV=1
167,17804,P0A927|TSX_ECOLI,52.09,5,5,8.51E5,1,1,2,Oxidation (M),33589,Nucleoside-specific channel-forming protein Tsx OS=Escherichia coli (strain K12) OX=83333 GN=tsx PE=1 SV=1
167,17805,P0A929|TSX_SHIFL,52.09,5,5,8.51E5,1,1,2,Oxidation (M),33589,Nucleoside-specific channel-forming protein Tsx OS=Shigella flexneri OX=623 GN=tsx PE=3 SV=1
188,17881,A6U3W0|RL6_STAA2,51.96,14,14,1.4E5,2,2,2,,19787,50S ribosomal protein L6 OS=Staphylococcus aureus (strain JH1) OX=359787 GN=rplF PE=3 SV=1
188,17882,A7X5E1|RL6_STAA1,51.96,14,14,1.4E5,2,2,2,,19787,50S ribosomal protein L6 OS=Staphylococcus aureus (strain Mu3 / ATCC 700698) OX=418127 GN=rplF PE=3 SV=1
188,17883,Q2FEQ4|RL6_STAA3,51.96,14,14,1.4E5,2,2,2,,19787,50S ribosomal protein L6 OS=Staphylococcus aureus (strain USA300) OX=367830 GN=rplF PE=3 SV=1
188,17884,Q7A084|RL6_STAAW,51.96,14,14,1.4E5,2,2,2,,19787,50S ribosomal protein L6 OS=Staphylococcus aureus (strain MW2) OX=196620 GN=rplF PE=3 SV=1
188,17885,Q2FW21|RL6_STAA8,51.96,14,14,1.4E5,2,2,2,,19787,50S ribosomal protein L6 OS=Staphylococcus aureus (strain NCTC 8325 / PS 47) OX=93061 GN=rplF PE=1 SV=1
188,17886,Q99S36|RL6_STAAM,51.96,14,14,1.4E5,2,2,2,,19787,50S ribosomal protein L6 OS=Staphylococcus aureus (strain Mu50 / ATCC 700699) OX=158878 GN=rplF PE=3 SV=1
188,17887,Q2YYL2|RL6_STAAB,51.96,14,14,1.4E5,2,2,2,,19787,50S ribosomal protein L6 OS=Staphylococcus aureus (strain bovine RF122 / ET3-1) OX=273036 GN=rplF PE=1 SV=1
188,17888,Q6GEJ8|RL6_STAAR,51.96,14,14,1.4E5,2,2,2,,19787,50S ribosomal protein L6 OS=Staphylococcus aureus (strain MRSA252) OX=282458 GN=rplF PE=3 SV=1
188,17889,A5IV19|RL6_STAA9,51.96,14,14,1.4E5,2,2,2,,19787,50S ribosomal protein L6 OS=Staphylococcus aureus (strain JH9) OX=359786 GN=rplF PE=3 SV=1
188,17890,A6QJ77|RL6_STAAE,51.96,14,14,1.4E5,2,2,2,,19787,50S ribosomal protein L6 OS=Staphylococcus aureus (strain Newman) OX=426430 GN=rplF PE=3 SV=1
188,17891,A8Z342|RL6_STAAT,51.96,14,14,1.4E5,2,2,2,,19787,50S ribosomal protein L6 OS=Staphylococcus aureus (strain USA300 / TCH1516) OX=451516 GN=rplF PE=3 SV=1
188,17892,Q6G786|RL6_STAAS,51.96,14,14,1.4E5,2,2,2,,19787,50S ribosomal protein L6 OS=Staphylococcus aureus (strain MSSA476) OX=282459 GN=rplF PE=3 SV=1
188,17893,Q5HDX3|RL6_STAAC,51.96,14,14,1.4E5,2,2,2,,19787,50S ribosomal protein L6 OS=Staphylococcus aureus (strain COL) OX=93062 GN=rplF PE=3 SV=1
188,17894,Q7A466|RL6_STAAN,51.96,14,14,1.4E5,2,2,2,,19787,50S ribosomal protein L6 OS=Staphylococcus aureus (strain N315) OX=158879 GN=rplF PE=1 SV=1
209,18296,P01036|CYTS_HUMAN,51.93,8,8,1.72E5,1,1,1,,16214,Cystatin-S OS=Homo sapiens OX=9606 GN=CST4 PE=1 SV=3
209,18429,P01037|CYTN_HUMAN,51.93,8,8,1.72E5,1,1,1,,16388,Cystatin-SN OS=Homo sapiens OX=9606 GN=CST1 PE=1 SV=3
146,17418,P04764|ENOA_RAT,50.95,6,6,,3,0,3,,47128,Alpha-enolase OS=Rattus norvegicus OX=10116 GN=Eno1 PE=1 SV=4
142,17397,Q08188|TGM3_HUMAN,50.54,4,4,5.82E4,3,3,3,,76632,Protein-glutamine gamma-glutamyltransferase E OS=Homo sapiens OX=9606 GN=TGM3 PE=1 SV=4
142,25666,tr|A0A494C0J7|A0A494C0J7_HUMAN,50.54,4,4,5.82E4,3,3,3,,78857,TGc domain-containing protein OS=Homo sapiens OX=9606 PE=3 SV=1
180,25874,tr|A0A0A0MSI0|A0A0A0MSI0_HUMAN,49.98,11,11,0E0,2,1,2,,18976,Peroxiredoxin-1 (Fragment) OS=Homo sapiens OX=9606 GN=PRDX1 PE=1 SV=1
180,17988,Q06830|PRDX1_HUMAN,49.98,10,10,0E0,2,1,2,,22110,Peroxiredoxin-1 OS=Homo sapiens OX=9606 GN=PRDX1 PE=1 SV=1
180,25875,tr|A0A384NPQ2|A0A384NPQ2_HUMAN,49.98,10,10,0E0,2,1,2,,22110,Epididymis secretory sperm binding protein OS=Homo sapiens OX=9606 PE=2 SV=1
180,25876,tr|B2R4P2|B2R4P2_HUMAN,49.98,10,10,0E0,2,1,2,,22201,cDNA FLJ92164 highly similar to Homo sapiens peroxiredoxin 1 (PRDX1) mRNA OS=Homo sapiens OX=9606 PE=2 SV=1
180,26006,tr|A0A0A0MRQ5|A0A0A0MRQ5_HUMAN,49.98,20,20,0E0,2,1,2,,10676,Peroxiredoxin-1 OS=Homo sapiens OX=9606 GN=PRDX1 PE=1 SV=1
248,26291,B5XQC8|RL35_KLEP3,49.45,20,20,1.7E5,1,1,1,Carbamidomethylation,7289,50S ribosomal protein L35 OS=Klebsiella pneumoniae (strain 342) OX=507522 GN=rpmI PE=3 SV=1
160,17237,P00393|DHNA_ECOLI,48.85,6,6,0E0,2,2,2,Carbamidomethylation,47359,NADH dehydrogenase OS=Escherichia coli (strain K12) OX=83333 GN=ndh PE=1 SV=2
189,18014,P86277|BIOR_THESB,48.71,72,72,2.26E6,2,2,2,,2683,Bioremediase (Fragment) OS=Thermoanaerobacter sp. OX=1755 PE=1 SV=1
190,26009,A7HT50|ATPA_PARL1,47.77,3,3,6.36E4,2,2,2,,54994,ATP synthase subunit alpha OS=Parvibaculum lavamentivorans (strain DS-1 / DSM 13023 / NCIMB 13966) OX=402881 GN=atpA PE=3 SV=1
190,26010,A4YKD8|ATPA_BRASO,47.77,3,3,6.36E4,2,2,2,,55195,ATP synthase subunit alpha OS=Bradyrhizobium sp. (strain ORS 278) OX=114615 GN=atpA PE=3 SV=1
190,26011,B7KUA4|ATPA_METC4,47.77,3,3,6.36E4,2,2,2,,54807,ATP synthase subunit alpha OS=Methylorubrum extorquens (strain CM4 / NCIMB 13688) OX=440085 GN=atpA PE=3 SV=1
190,26012,Q2G5N7|ATPA_NOVAD,47.77,3,3,6.36E4,2,2,2,,54569,ATP synthase subunit alpha OS=Novosphingobium aromaticivorans (strain ATCC 700278 / DSM 12444 / CIP 105152 / NBRC 16084 / F199) OX=279238 GN=atpA PE=3 SV=1
190,26013,A7IH29|ATPA_XANP2,47.77,3,3,6.36E4,2,2,2,,55190,ATP synthase subunit alpha OS=Xanthobacter autotrophicus (strain ATCC BAA-1158 / Py2) OX=78245 GN=atpA PE=3 SV=1
190,26014,Q1GQS7|ATPA_SPHAL,47.77,3,3,6.36E4,2,2,2,,54434,ATP synthase subunit alpha OS=Sphingopyxis alaskensis (strain DSM 13593 / LMG 18877 / RB2256) OX=317655 GN=atpA PE=3 SV=1
190,9417,B8H5I2|ATPA_CAUVN,47.77,3,3,6.36E4,2,2,2,,55294,ATP synthase subunit alpha OS=Caulobacter vibrioides (strain NA1000 / CB15N) OX=565050 GN=atpA PE=3 SV=1
190,18095,P05036|ATPA_RHORU,47.77,3,3,6.36E4,2,2,2,,55026,ATP synthase subunit alpha OS=Rhodospirillum rubrum OX=1085 GN=atpA PE=1 SV=1
190,26015,B6JD06|ATPA_OLICO,47.77,3,3,6.36E4,2,2,2,,55170,ATP synthase subunit alpha OS=Oligotropha carboxidovorans (strain ATCC 49405 / DSM 1227 / KCTC 32145 / OM5) OX=504832 GN=atpA PE=3 SV=1
190,18098,Q2J3I2|ATPA_RHOP2,47.77,3,3,6.36E4,2,2,2,,55067,ATP synthase subunit alpha OS=Rhodopseudomonas palustris (strain HaA2) OX=316058 GN=atpA PE=3 SV=1
190,26016,B4RD45|ATPA_PHEZH,47.77,3,3,6.36E4,2,2,2,,55210,ATP synthase subunit alpha OS=Phenylobacterium zucineum (strain HLK1) OX=450851 GN=atpA PE=3 SV=1
190,26017,A8HS15|ATPA_AZOC5,47.77,3,3,6.36E4,2,2,2,,55188,ATP synthase subunit alpha OS=Azorhizobium caulinodans (strain ATCC 43989 / DSM 5975 / JCM 20966 / NBRC 14845 / NCIMB 13405 / ORS 571) OX=438753 GN=atpA PE=3 SV=1
190,26018,Q2RV20|ATPA_RHORT,47.77,3,3,6.36E4,2,2,2,,55026,ATP synthase subunit alpha OS=Rhodospirillum rubrum (strain ATCC 11170 / ATH 1.1.1 / DSM 467 / LMG 4362 / NCIB 8255 / S1) OX=269796 GN=atpA PE=3 SV=1
190,18099,Q07UZ3|ATPA_RHOP5,47.77,3,3,6.36E4,2,2,2,,55236,ATP synthase subunit alpha OS=Rhodopseudomonas palustris (strain BisA53) OX=316055 GN=atpA PE=3 SV=1
190,18100,Q0C0Z8|ATPA_HYPNA,47.77,3,3,6.36E4,2,2,2,,55417,ATP synthase subunit alpha OS=Hyphomonas neptunium (strain ATCC 15444) OX=228405 GN=atpA PE=3 SV=1
190,18101,B9KPI6|ATPA_RHOSK,47.77,3,3,6.36E4,2,2,2,,55187,ATP synthase subunit alpha OS=Rhodobacter sphaeroides (strain KD131 / KCTC 12085) OX=557760 GN=atpA PE=3 SV=1
190,26019,Q28TJ8|ATPA_JANSC,47.77,3,3,6.36E4,2,2,2,,55027,ATP synthase subunit alpha OS=Jannaschia sp. (strain CCS1) OX=290400 GN=atpA PE=3 SV=1
190,26020,Q3J433|ATPA_RHOS4,47.77,3,3,6.36E4,2,2,2,,55187,ATP synthase subunit alpha OS=Rhodobacter sphaeroides (strain ATCC 17023 / 2.4.1 / NCIB 8253 / DSM 158) OX=272943 GN=atpA PE=3 SV=1
190,1667,P19483|ATPA_BOVIN,47.77,3,3,6.36E4,2,2,2,,59720,ATP synthase subunit alpha mitochondrial OS=Bos taurus OX=9913 GN=ATP5F1A PE=1 SV=1
190,1668,P80021|ATPA_PIG,47.77,3,3,6.36E4,2,2,2,,59688,ATP synthase subunit alpha mitochondrial OS=Sus scrofa OX=9823 GN=ATP5F1A PE=1 SV=2
190,1670,Q5R546|ATPA_PONAB,47.77,3,3,6.36E4,2,2,2,,59781,ATP synthase subunit alpha mitochondrial OS=Pongo abelii OX=9601 GN=ATP5F1A PE=2 SV=1
191,26024,P39852|CAPC_STAAU,46.70,5,5,,2,0,2,,29377,Putative tyrosine-protein phosphatase CapC OS=Staphylococcus aureus OX=1280 GN=capC PE=3 SV=1
249,18441,O95969|SG1D2_HUMAN,46.34,12,12,1.81E5,1,1,1,,9925,Secretoglobin family 1D member 2 OS=Homo sapiens OX=9606 GN=SCGB1D2 PE=2 SV=1
181,18270,Q2FZ25|RS2_STAA8,46.05,8,8,5.28E4,2,1,2,,29094,30S ribosomal protein S2 OS=Staphylococcus aureus (strain NCTC 8325 / PS 47) OX=93061 GN=rpsB PE=1 SV=2
181,18271,Q2FHI2|RS2_STAA3,46.05,8,8,5.28E4,2,1,2,,29094,30S ribosomal protein S2 OS=Staphylococcus aureus (strain USA300) OX=367830 GN=rpsB PE=3 SV=1
181,18272,A7X1N3|RS2_STAA1,46.05,8,8,5.28E4,2,1,2,,29094,30S ribosomal protein S2 OS=Staphylococcus aureus (strain Mu3 / ATCC 700698) OX=418127 GN=rpsB PE=3 SV=1
181,18273,A6U174|RS2_STAA2,46.05,8,8,5.28E4,2,1,2,,29122,30S ribosomal protein S2 OS=Staphylococcus aureus (strain JH1) OX=359787 GN=rpsB PE=3 SV=1
181,18274,P66545|RS2_STAAW,46.05,8,8,5.28E4,2,1,2,,29094,30S ribosomal protein S2 OS=Staphylococcus aureus (strain MW2) OX=196620 GN=rpsB PE=3 SV=1
181,18275,P66544|RS2_STAAN,46.05,8,8,5.28E4,2,1,2,,29094,30S ribosomal protein S2 OS=Staphylococcus aureus (strain N315) OX=158879 GN=rpsB PE=1 SV=1
181,18276,A5ISE0|RS2_STAA9,46.05,8,8,5.28E4,2,1,2,,29122,30S ribosomal protein S2 OS=Staphylococcus aureus (strain JH9) OX=359786 GN=rpsB PE=3 SV=1
181,18277,A6QGF6|RS2_STAAE,46.05,8,8,5.28E4,2,1,2,,29094,30S ribosomal protein S2 OS=Staphylococcus aureus (strain Newman) OX=426430 GN=rpsB PE=3 SV=1
181,18278,Q2YXL2|RS2_STAAB,46.05,8,8,5.28E4,2,1,2,,29094,30S ribosomal protein S2 OS=Staphylococcus aureus (strain bovine RF122 / ET3-1) OX=273036 GN=rpsB PE=1 SV=1
181,18279,Q6G9V7|RS2_STAAS,46.05,8,8,5.28E4,2,1,2,,29094,30S ribosomal protein S2 OS=Staphylococcus aureus (strain MSSA476) OX=282459 GN=rpsB PE=3 SV=1
181,18280,P66543|RS2_STAAM,46.05,8,8,5.28E4,2,1,2,,29094,30S ribosomal protein S2 OS=Staphylococcus aureus (strain Mu50 / ATCC 700699) OX=158878 GN=rpsB PE=3 SV=1
181,18281,Q6GHH9|RS2_STAAR,46.05,8,8,5.28E4,2,1,2,,29094,30S ribosomal protein S2 OS=Staphylococcus aureus (strain MRSA252) OX=282458 GN=rpsB PE=3 SV=1
181,18282,A8Z3T6|RS2_STAAT,46.05,8,8,5.28E4,2,1,2,,29094,30S ribosomal protein S2 OS=Staphylococcus aureus (strain USA300 / TCH1516) OX=451516 GN=rpsB PE=3 SV=1
181,18283,Q5HGH6|RS2_STAAC,46.05,8,8,5.28E4,2,1,2,,29396,30S ribosomal protein S2 OS=Staphylococcus aureus (strain COL) OX=93062 GN=rpsB PE=3 SV=1
181,18284,B9DPG8|RS2_STACT,46.05,8,8,5.28E4,2,1,2,,29613,30S ribosomal protein S2 OS=Staphylococcus carnosus (strain TM300) OX=396513 GN=rpsB PE=3 SV=1
181,18857,Q5HPT5|RS2_STAEQ,46.05,8,8,5.28E4,2,1,2,,29795,30S ribosomal protein S2 OS=Staphylococcus epidermidis (strain ATCC 35984 / RP62A) OX=176279 GN=rpsB PE=3 SV=1
181,18858,Q8CSU2|RS2_STAES,46.05,8,8,5.28E4,2,1,2,,29795,30S ribosomal protein S2 OS=Staphylococcus epidermidis (strain ATCC 12228 / FDA PCI 1200) OX=176280 GN=rpsB PE=3 SV=1
181,18859,Q4L5V8|RS2_STAHJ,46.05,8,8,5.28E4,2,1,2,,29781,30S ribosomal protein S2 OS=Staphylococcus haemolyticus (strain JCSC1435) OX=279808 GN=rpsB PE=3 SV=1
181,18860,Q49X41|RS2_STAS1,46.05,8,8,5.28E4,2,1,2,,29748,30S ribosomal protein S2 OS=Staphylococcus saprophyticus subsp. saprophyticus (strain ATCC 15305 / DSM 20229 / NCIMB 8711 / NCTC 7292 / S-41) OX=342451 GN=rpsB PE=3 SV=1
227,18362,Q7A559|KPYK_STAAN,44.99,2,2,3E4,1,1,1,,63102,Pyruvate kinase OS=Staphylococcus aureus (strain N315) OX=158879 GN=pyk PE=1 SV=1
227,18363,Q2FXM9|KPYK_STAA8,44.99,2,2,3E4,1,1,1,,63102,Pyruvate kinase OS=Staphylococcus aureus (strain NCTC 8325 / PS 47) OX=93061 GN=pyk PE=3 SV=1
227,18364,Q6G8M9|KPYK_STAAS,44.99,2,2,3E4,1,1,1,,63102,Pyruvate kinase OS=Staphylococcus aureus (strain MSSA476) OX=282459 GN=pyk PE=3 SV=1
227,18365,Q7A0N4|KPYK_STAAW,44.99,2,2,3E4,1,1,1,,63102,Pyruvate kinase OS=Staphylococcus aureus (strain MW2) OX=196620 GN=pyk PE=3 SV=1
227,18366,Q2FG40|KPYK_STAA3,44.99,2,2,3E4,1,1,1,,63102,Pyruvate kinase OS=Staphylococcus aureus (strain USA300) OX=367830 GN=pyk PE=3 SV=1
227,18367,Q99TG5|KPYK_STAAM,44.99,2,2,3E4,1,1,1,,63102,Pyruvate kinase OS=Staphylococcus aureus (strain Mu50 / ATCC 700699) OX=158878 GN=pyk PE=3 SV=1
227,18368,Q2YTE3|KPYK_STAAB,44.99,2,2,3E4,1,1,1,,63116,Pyruvate kinase OS=Staphylococcus aureus (strain bovine RF122 / ET3-1) OX=273036 GN=pyk PE=3 SV=1
227,18369,Q5HF76|KPYK_STAAC,44.99,2,2,3E4,1,1,1,,63102,Pyruvate kinase OS=Staphylococcus aureus (strain COL) OX=93062 GN=pyk PE=3 SV=1
227,18370,Q6GG09|KPYK_STAAR,44.99,2,2,3E4,1,1,1,,63142,Pyruvate kinase OS=Staphylococcus aureus (strain MRSA252) OX=282458 GN=pyk PE=1 SV=1
251,26329,B7NDF1|RS15_ECOLU,44.40,8,8,1.95E5,1,1,1,,10269,30S ribosomal protein S15 OS=Escherichia coli O17:K52:H18 (strain UMN026 / ExPEC) OX=585056 GN=rpsO PE=3 SV=1
251,26330,A7ZS62|RS15_ECO24,44.40,8,8,1.95E5,1,1,1,,10269,30S ribosomal protein S15 OS=Escherichia coli O139:H28 (strain E24377A / ETEC) OX=331111 GN=rpsO PE=3 SV=1
251,26331,C4ZSQ6|RS15_ECOBW,44.40,8,8,1.95E5,1,1,1,,10269,30S ribosomal protein S15 OS=Escherichia coli (strain K12 / MC4100 / BW2952) OX=595496 GN=rpsO PE=3 SV=1
251,26332,B7N0V0|RS15_ECO81,44.40,8,8,1.95E5,1,1,1,,10269,30S ribosomal protein S15 OS=Escherichia coli O81 (strain ED1a) OX=585397 GN=rpsO PE=3 SV=1
251,26333,Q32BG8|RS15_SHIDS,44.40,8,8,1.95E5,1,1,1,,10269,30S ribosomal protein S15 OS=Shigella dysenteriae serotype 1 (strain Sd197) OX=300267 GN=rpsO PE=3 SV=1
251,26334,B1IQV6|RS15_ECOLC,44.40,8,8,1.95E5,1,1,1,,10269,30S ribosomal protein S15 OS=Escherichia coli (strain ATCC 8739 / DSM 1576 / Crooks) OX=481805 GN=rpsO PE=3 SV=1
251,26335,B6I1P0|RS15_ECOSE,44.40,8,8,1.95E5,1,1,1,,10269,30S ribosomal protein S15 OS=Escherichia coli (strain SE11) OX=409438 GN=rpsO PE=3 SV=1
174,17900,P00525|SRC_AVISR,43.67,4,4,1.98E6,1,1,2,,58878,Tyrosine-protein kinase transforming protein Src OS=Avian sarcoma virus (strain rASV1441) OX=11894 GN=V-SRC PE=1 SV=3
174,17901,P00524|SRC_RSVSA,43.67,4,4,1.98E6,1,1,2,,58878,Tyrosine-protein kinase transforming protein Src OS=Avian leukosis virus RSA OX=269446 GN=V-SRC PE=1 SV=5
174,17902,P00523|SRC_CHICK,43.67,4,4,1.98E6,1,1,2,,60010,Proto-oncogene tyrosine-protein kinase Src OS=Gallus gallus OX=9031 GN=SRC PE=1 SV=4
174,17903,P14085|SRC_AVIST,43.67,4,4,1.98E6,1,1,2,,62583,Tyrosine-protein kinase transforming protein Src OS=Avian sarcoma virus (strain S2) OX=11882 GN=V-SRC PE=3 SV=3
174,17904,P15054|SRC_AVIS2,43.67,3,3,1.98E6,1,1,2,,65801,Tyrosine-protein kinase transforming protein Src OS=Avian sarcoma virus (strain PR2257) OX=11879 GN=V-SRC PE=3 SV=3
174,18386,P14084|SRC_AVISS,43.67,4,4,1.98E6,1,1,2,,63632,Tyrosine-protein kinase transforming protein Src OS=Avian sarcoma virus (strain S1) OX=11881 GN=V-SRC PE=3 SV=3
161,1551,Q6KB66|K2C80_HUMAN,41.98,5,5,9.46E4,2,2,2,,50525,Keratin type II cytoskeletal 80 OS=Homo sapiens OX=9606 GN=KRT80 PE=1 SV=2
250,18452,A5IV24|RL14_STAA9,41.96,8,8,2.47E5,1,1,1,Carbamidomethylation,13135,50S ribosomal protein L14 OS=Staphylococcus aureus (strain JH9) OX=359786 GN=rplN PE=3 SV=1
250,18453,B8DB18|RL14_LISMH,41.96,8,8,2.47E5,1,1,1,Carbamidomethylation,13226,50S ribosomal protein L14 OS=Listeria monocytogenes serotype 4a (strain HCC23) OX=552536 GN=rplN PE=3 SV=1
250,18454,Q71WF6|RL14_LISMF,41.96,8,8,2.47E5,1,1,1,Carbamidomethylation,13226,50S ribosomal protein L14 OS=Listeria monocytogenes serotype 4b (strain F2365) OX=265669 GN=rplN PE=3 SV=1
250,18455,Q49ZF8|RL14_STAS1,41.96,8,8,2.47E5,1,1,1,Carbamidomethylation,13117,50S ribosomal protein L14 OS=Staphylococcus saprophyticus subsp. saprophyticus (strain ATCC 15305 / DSM 20229 / NCIMB 8711 / NCTC 7292 / S-41) OX=342451 GN=rplN PE=3 SV=1
250,26319,A7Z0P8|RL14_BACVZ,41.96,8,8,2.47E5,1,1,1,Carbamidomethylation,13196,50S ribosomal protein L14 OS=Bacillus velezensis (strain DSM 23117 / BGSC 10A6 / FZB42) OX=326423 GN=rplN PE=3 SV=1
250,18456,B7GJ77|RL14_ANOFW,41.96,8,8,2.47E5,1,1,1,Carbamidomethylation,13396,50S ribosomal protein L14 OS=Anoxybacillus flavithermus (strain DSM 21510 / WK1) OX=491915 GN=rplN PE=3 SV=1
250,18457,Q5HM09|RL14_STAEQ,41.96,8,8,2.47E5,1,1,1,Carbamidomethylation,13150,50S ribosomal protein L14 OS=Staphylococcus epidermidis (strain ATCC 35984 / RP62A) OX=176279 GN=rplN PE=3 SV=1
250,18458,Q6GEJ3|RL14_STAAR,41.96,8,8,2.47E5,1,1,1,Carbamidomethylation,13135,50S ribosomal protein L14 OS=Staphylococcus aureus (strain MRSA252) OX=282458 GN=rplN PE=3 SV=1
250,18459,Q2FEP9|RL14_STAA3,41.96,8,8,2.47E5,1,1,1,Carbamidomethylation,13135,50S ribosomal protein L14 OS=Staphylococcus aureus (strain USA300) OX=367830 GN=rplN PE=3 SV=1
250,18460,Q5L413|RL14_GEOKA,41.96,8,8,2.47E5,1,1,1,Carbamidomethylation,13346,50S ribosomal protein L14 OS=Geobacillus kaustophilus (strain HTA426) OX=235909 GN=rplN PE=1 SV=1
250,18461,C5D3S7|RL14_GEOSW,41.96,8,8,2.47E5,1,1,1,Carbamidomethylation,13350,50S ribosomal protein L14 OS=Geobacillus sp. (strain WCH70) OX=471223 GN=rplN PE=3 SV=1
250,26320,Q7ANU6|RL14_LISIN,41.96,8,8,2.47E5,1,1,1,Carbamidomethylation,13226,50S ribosomal protein L14 OS=Listeria innocua serovar 6a (strain ATCC BAA-680 / CLIP 11262) OX=272626 GN=rplN PE=3 SV=1
250,26321,A0ALV8|RL14_LISW6,41.96,8,8,2.47E5,1,1,1,Carbamidomethylation,13226,50S ribosomal protein L14 OS=Listeria welshimeri serovar 6b (strain ATCC 35897 / DSM 20650 / CIP 8149 / NCTC 11857 / SLCC 5334 / V8) OX=386043 GN=rplN PE=3 SV=1
250,18462,Q8CRG9|RL14_STAES,41.96,8,8,2.47E5,1,1,1,Carbamidomethylation,13150,50S ribosomal protein L14 OS=Staphylococcus epidermidis (strain ATCC 12228 / FDA PCI 1200) OX=176280 GN=rplN PE=3 SV=1
250,18463,P04450|RL14_GEOSE,41.96,8,8,2.47E5,1,1,1,Carbamidomethylation,13346,50S ribosomal protein L14 OS=Geobacillus stearothermophilus OX=1422 GN=rplN PE=1 SV=1
250,18464,Q2FW16|RL14_STAA8,41.96,8,8,2.47E5,1,1,1,Carbamidomethylation,13135,50S ribosomal protein L14 OS=Staphylococcus aureus (strain NCTC 8325 / PS 47) OX=93061 GN=rplN PE=1 SV=1
250,26322,P12875|RL14_BACSU,41.96,8,8,2.47E5,1,1,1,Carbamidomethylation,13154,50S ribosomal protein L14 OS=Bacillus subtilis (strain 168) OX=224308 GN=rplN PE=1 SV=1
250,18465,A7X5E9|RL14_STAA1,41.96,8,8,2.47E5,1,1,1,Carbamidomethylation,13135,50S ribosomal protein L14 OS=Staphylococcus aureus (strain Mu3 / ATCC 700698) OX=418127 GN=rplN PE=3 SV=1
250,18466,Q7A081|RL14_STAAW,41.96,8,8,2.47E5,1,1,1,Carbamidomethylation,13135,50S ribosomal protein L14 OS=Staphylococcus aureus (strain MW2) OX=196620 GN=rplN PE=3 SV=1
250,18467,B1HMX0|RL14_LYSSC,41.96,8,8,2.47E5,1,1,1,Carbamidomethylation,13213,50S ribosomal protein L14 OS=Lysinibacillus sphaericus (strain C3-41) OX=444177 GN=rplN PE=3 SV=1
250,18468,Q65P97|RL14_BACLD,41.96,8,8,2.47E5,1,1,1,Carbamidomethylation,13194,50S ribosomal protein L14 OS=Bacillus licheniformis (strain ATCC 14580 / DSM 13 / JCM 2505 / NBRC 12200 / NCIMB 9375 / NRRL NRS-1264 / Gibson 46) OX=279010 GN=rplN PE=3 SV=1
250,18469,A4IJJ9|RL14_GEOTN,41.96,8,8,2.47E5,1,1,1,Carbamidomethylation,13336,50S ribosomal protein L14 OS=Geobacillus thermodenitrificans (strain NG80-2) OX=420246 GN=rplN PE=3 SV=1
250,18470,Q4L8A4|RL14_STAHJ,41.96,8,8,2.47E5,1,1,1,Carbamidomethylation,13121,50S ribosomal protein L14 OS=Staphylococcus haemolyticus (strain JCSC1435) OX=279808 GN=rplN PE=3 SV=1
250,18472,B9E9K1|RL14_MACCJ,41.96,8,8,2.47E5,1,1,1,Carbamidomethylation,13135,50S ribosomal protein L14 OS=Macrococcus caseolyticus (strain JCSC5402) OX=458233 GN=rplN PE=3 SV=1
250,18473,Q5HDW8|RL14_STAAC,41.96,8,8,2.47E5,1,1,1,Carbamidomethylation,13135,50S ribosomal protein L14 OS=Staphylococcus aureus (strain COL) OX=93062 GN=rplN PE=3 SV=1
250,26323,A8F995|RL14_BACP2,41.96,8,8,2.47E5,1,1,1,Carbamidomethylation,13183,50S ribosomal protein L14 OS=Bacillus pumilus (strain SAFR-032) OX=315750 GN=rplN PE=3 SV=1
250,18474,Q927L7|RL14_LISMO,41.96,8,8,2.47E5,1,1,1,Carbamidomethylation,13226,50S ribosomal protein L14 OS=Listeria monocytogenes serovar 1/2a (strain ATCC BAA-679 / EGD-e) OX=169963 GN=rplN PE=3 SV=1
250,18476,Q6G781|RL14_STAAS,41.96,8,8,2.47E5,1,1,1,Carbamidomethylation,13135,50S ribosomal protein L14 OS=Staphylococcus aureus (strain MSSA476) OX=282459 GN=rplN PE=3 SV=1
250,18478,A8Z347|RL14_STAAT,41.96,8,8,2.47E5,1,1,1,Carbamidomethylation,13135,50S ribosomal protein L14 OS=Staphylococcus aureus (strain USA300 / TCH1516) OX=451516 GN=rplN PE=3 SV=1
250,18479,Q7A463|RL14_STAAN,41.96,8,8,2.47E5,1,1,1,Carbamidomethylation,13135,50S ribosomal protein L14 OS=Staphylococcus aureus (strain N315) OX=158879 GN=rplN PE=1 SV=1
192,26059,tr|M0QXX2|M0QXX2_HUMAN,41.62,9,9,1.57E4,2,2,2,Carbamidomethylation,22432,Kallikrein-5 (Fragment) OS=Homo sapiens OX=9606 GN=KLK5 PE=1 SV=2
177,17699,B7ULJ2|RL28_ECO27,41.60,24,24,4.81E5,2,2,2,,9006,50S ribosomal protein L28 OS=Escherichia coli O127:H6 (strain E2348/69 / EPEC) OX=574521 GN=rpmB PE=3 SV=1
177,17700,B1X971|RL28_ECODH,41.60,24,24,4.81E5,2,2,2,,9006,50S ribosomal protein L28 OS=Escherichia coli (strain K12 / DH10B) OX=316385 GN=rpmB PE=3 SV=1
177,17701,A7ZTI8|RL28_ECO24,41.60,24,24,4.81E5,2,2,2,,9006,50S ribosomal protein L28 OS=Escherichia coli O139:H28 (strain E24377A / ETEC) OX=331111 GN=rpmB PE=3 SV=1
177,17702,C4ZXM9|RL28_ECOBW,41.60,24,24,4.81E5,2,2,2,,9006,50S ribosomal protein L28 OS=Escherichia coli (strain K12 / MC4100 / BW2952) OX=595496 GN=rpmB PE=3 SV=1
177,17703,B7N277|RL28_ECO81,41.60,24,24,4.81E5,2,2,2,,9006,50S ribosomal protein L28 OS=Escherichia coli O81 (strain ED1a) OX=585397 GN=rpmB PE=3 SV=1
177,17704,P0A7M5|RL28_SHIFL,41.60,24,24,4.81E5,2,2,2,,9006,50S ribosomal protein L28 OS=Shigella flexneri OX=623 GN=rpmB PE=3 SV=2
177,17705,Q0TBH2|RL28_ECOL5,41.60,24,24,4.81E5,2,2,2,,9006,50S ribosomal protein L28 OS=Escherichia coli O6:K15:H31 (strain 536 / UPEC) OX=362663 GN=rpmB PE=3 SV=1
177,17706,B7L760|RL28_ECO55,41.60,24,24,4.81E5,2,2,2,,9006,50S ribosomal protein L28 OS=Escherichia coli (strain 55989 / EAEC) OX=585055 GN=rpmB PE=3 SV=1
177,17707,B7M4C1|RL28_ECO8A,41.60,24,24,4.81E5,2,2,2,,9006,50S ribosomal protein L28 OS=Escherichia coli O8 (strain IAI1) OX=585034 GN=rpmB PE=3 SV=1
177,17708,B7NEU1|RL28_ECOLU,41.60,24,24,4.81E5,2,2,2,,9006,50S ribosomal protein L28 OS=Escherichia coli O17:K52:H18 (strain UMN026 / ExPEC) OX=585056 GN=rpmB PE=3 SV=1
177,17709,A8A699|RL28_ECOHS,41.60,24,24,4.81E5,2,2,2,,9006,50S ribosomal protein L28 OS=Escherichia coli O9:H4 (strain HS) OX=331112 GN=rpmB PE=3 SV=1
177,17710,Q21EE5|RL28_SACD2,41.60,24,24,4.81E5,2,2,2,,9031,50S ribosomal protein L28 OS=Saccharophagus degradans (strain 2-40 / ATCC 43961 / DSM 17024) OX=203122 GN=rpmB PE=3 SV=1
177,17711,P0A7M2|RL28_ECOLI,41.60,24,24,4.81E5,2,2,2,,9006,50S ribosomal protein L28 OS=Escherichia coli (strain K12) OX=83333 GN=rpmB PE=1 SV=2
177,17712,B1LK74|RL28_ECOSM,41.60,24,24,4.81E5,2,2,2,,9006,50S ribosomal protein L28 OS=Escherichia coli (strain SMS-3-5 / SECEC) OX=439855 GN=rpmB PE=3 SV=1
177,17713,B1IZF6|RL28_ECOLC,41.60,24,24,4.81E5,2,2,2,,9006,50S ribosomal protein L28 OS=Escherichia coli (strain ATCC 8739 / DSM 1576 / Crooks) OX=481805 GN=rpmB PE=3 SV=1
177,17714,B6I3L4|RL28_ECOSE,41.60,24,24,4.81E5,2,2,2,,9006,50S ribosomal protein L28 OS=Escherichia coli (strain SE11) OX=409438 GN=rpmB PE=3 SV=1
177,17715,B2TTV1|RL28_SHIB3,41.60,24,24,4.81E5,2,2,2,,9006,50S ribosomal protein L28 OS=Shigella boydii serotype 18 (strain CDC 3083-94 / BS512) OX=344609 GN=rpmB PE=3 SV=1
177,17716,P0A7M4|RL28_ECO57,41.60,24,24,4.81E5,2,2,2,,9006,50S ribosomal protein L28 OS=Escherichia coli O157:H7 OX=83334 GN=rpmB PE=3 SV=2
177,17717,B7NPZ8|RL28_ECO7I,41.60,24,24,4.81E5,2,2,2,,9006,50S ribosomal protein L28 OS=Escherichia coli O7:K1 (strain IAI39 / ExPEC) OX=585057 GN=rpmB PE=3 SV=1
177,17718,Q329M0|RL28_SHIDS,41.60,24,24,4.81E5,2,2,2,,9006,50S ribosomal protein L28 OS=Shigella dysenteriae serotype 1 (strain Sd197) OX=300267 GN=rpmB PE=3 SV=1
177,17719,B7MFJ8|RL28_ECO45,41.60,24,24,4.81E5,2,2,2,,9006,50S ribosomal protein L28 OS=Escherichia coli O45:K1 (strain S88 / ExPEC) OX=585035 GN=rpmB PE=3 SV=1
177,17720,P0A7M3|RL28_ECOL6,41.60,24,24,4.81E5,2,2,2,,9006,50S ribosomal protein L28 OS=Escherichia coli O6:H1 (strain CFT073 / ATCC 700928 / UPEC) OX=199310 GN=rpmB PE=3 SV=2
177,17721,B7LVJ8|RL28_ESCF3,41.60,24,24,4.81E5,2,2,2,,9006,50S ribosomal protein L28 OS=Escherichia fergusonii (strain ATCC 35469 / DSM 13698 / CDC 0568-73) OX=585054 GN=rpmB PE=3 SV=1
177,17722,A6TFM8|RL28_KLEP7,41.60,24,24,4.81E5,2,2,2,,9006,50S ribosomal protein L28 OS=Klebsiella pneumoniae subsp. pneumoniae (strain ATCC 700721 / MGH 78578) OX=272620 GN=rpmB PE=3 SV=1
177,17723,Q3YVZ9|RL28_SHISS,41.60,24,24,4.81E5,2,2,2,,9006,50S ribosomal protein L28 OS=Shigella sonnei (strain Ss046) OX=300269 GN=rpmB PE=3 SV=1
177,17724,B5YWD5|RL28_ECO5E,41.60,24,24,4.81E5,2,2,2,,9006,50S ribosomal protein L28 OS=Escherichia coli O157:H7 (strain EC4115 / EHEC) OX=444450 GN=rpmB PE=3 SV=1
177,17725,Q1R4V5|RL28_ECOUT,41.60,24,24,4.81E5,2,2,2,,9006,50S ribosomal protein L28 OS=Escherichia coli (strain UTI89 / UPEC) OX=364106 GN=rpmB PE=3 SV=1
177,17726,Q31UY9|RL28_SHIBS,41.60,24,24,4.81E5,2,2,2,,9037,50S ribosomal protein L28 OS=Shigella boydii serotype 4 (strain Sb227) OX=300268 GN=rpmB PE=3 SV=1
193,26060,Q2YYQ1|RL22_STAAB,41.07,20,20,8.36E4,2,2,2,,12835,50S ribosomal protein L22 OS=Staphylococcus aureus (strain bovine RF122 / ET3-1) OX=273036 GN=rplV PE=1 SV=1
193,26061,Q2FW11|RL22_STAA8,41.07,20,20,8.36E4,2,2,2,,12835,50S ribosomal protein L22 OS=Staphylococcus aureus (strain NCTC 8325 / PS 47) OX=93061 GN=rplV PE=1 SV=1
193,26062,Q8CRG5|RL22_STAES,41.07,20,20,8.36E4,2,2,2,,12821,50S ribosomal protein L22 OS=Staphylococcus epidermidis (strain ATCC 12228 / FDA PCI 1200) OX=176280 GN=rplV PE=3 SV=1
222,18209,P03973|SLPI_HUMAN,40.94,9,9,2.74E5,1,1,1,Carbamidomethylation,14326,Antileukoproteinase OS=Homo sapiens OX=9606 GN=SLPI PE=1 SV=2
176,26180,tr|B6ZGR7|B6ZGR7_HUMAN,40.94,2,2,4.61E5,1,1,2,,32484,Thyroid hormone receptor beta isoform OS=Homo sapiens OX=9606 GN=NR1A2 PE=2 SV=1
176,20296,P10828|THB_HUMAN,40.94,2,2,4.61E5,1,1,2,,52788,Thyroid hormone receptor beta OS=Homo sapiens OX=9606 GN=THRB PE=1 SV=2
176,26195,tr|A0A024R2I8|A0A024R2I8_HUMAN,40.94,2,2,4.61E5,1,1,2,,52788,Thyroid hormone nuclear receptor beta variant 1 OS=Homo sapiens OX=9606 GN=THRB PE=2 SV=1
176,26236,tr|Q59FW3|Q59FW3_HUMAN,40.94,2,2,4.61E5,1,1,2,,45441,Thyroid hormone receptor alpha isoform 1 variant (Fragment) OS=Homo sapiens OX=9606 PE=2 SV=1
176,26237,tr|B6ZGR6|B6ZGR6_HUMAN,40.94,2,2,4.61E5,1,1,2,,46798,Thyroid hormone receptor alpha OS=Homo sapiens OX=9606 GN=NR1A1 PE=2 SV=1
176,26238,tr|Q6FH41|Q6FH41_HUMAN,40.94,2,2,4.61E5,1,1,2,,46813,THRA protein (Fragment) OS=Homo sapiens OX=9606 GN=THRA PE=2 SV=1
176,26394,tr|B3KX99|B3KX99_HUMAN,40.94,2,2,4.61E5,1,1,2,,38481,cDNA FLJ45019 fis clone BRAWH3015825 OS=Homo sapiens OX=9606 PE=2 SV=1
176,26422,Q86TJ2|TAD2B_HUMAN,40.94,2,2,4.61E5,1,1,2,,48470,Transcriptional adapter 2-beta OS=Homo sapiens OX=9606 GN=TADA2B PE=1 SV=2
255,26433,B1I4J1|HEM1_DESAP,40.43,2,2,3.11E5,1,1,1,,48858,Glutamyl-tRNA reductase OS=Desulforudis audaxviator (strain MP104C) OX=477974 GN=hemA PE=3 SV=1
255,26461,P42463|ILVB_CORGL,40.43,1,1,3.11E5,1,1,1,,66846,Acetolactate synthase large subunit OS=Corynebacterium glutamicum (strain ATCC 13032 / DSM 20300 / BCRC 11384 / JCM 1318 / LMG 3730 / NCIMB 10025) OX=196627 GN=ilvB PE=3 SV=1
220,18135,Q8IW75|SPA12_HUMAN,40.39,2,2,3.75E4,1,1,1,,47175,Serpin A12 OS=Homo sapiens OX=9606 GN=SERPINA12 PE=1 SV=1
253,18603,P13907|PSBO_NOSS1,39.57,3,3,7.75E4,1,1,1,,29638,Photosystem II manganese-stabilizing polypeptide OS=Nostoc sp. (strain PCC 7120 / SAG 25.82 / UTEX 2576) OX=103690 GN=psbO PE=3 SV=2
230,26307,tr|S5LJ49|S5LJ49_HUMAN,39.19,17,17,1.41E6,1,1,1,,13078,Cellular tumor antigen p53 (Fragment) OS=Homo sapiens OX=9606 GN=TP53 PE=2 SV=1
230,26340,tr|S5M706|S5M706_HUMAN,39.19,17,17,1.41E6,1,1,1,,12995,Cellular tumor antigen p53 (Fragment) OS=Homo sapiens OX=9606 GN=TP53 PE=2 SV=1
230,26341,tr|S5LJ04|S5LJ04_HUMAN,39.19,17,17,1.41E6,1,1,1,,13062,Cellular tumor antigen p53 (Fragment) OS=Homo sapiens OX=9606 GN=TP53 PE=2 SV=1
230,26342,tr|S5LMC6|S5LMC6_HUMAN,39.19,17,17,1.41E6,1,1,1,,13078,Cellular tumor antigen p53 (Fragment) OS=Homo sapiens OX=9606 GN=TP53 PE=2 SV=1
230,26343,tr|A0A087WT22|A0A087WT22_HUMAN,39.19,10,10,1.41E6,1,1,1,,21416,Cellular tumor antigen p53 OS=Homo sapiens OX=9606 GN=TP53 PE=1 SV=1
230,26344,tr|E7ESS1|E7ESS1_HUMAN,39.19,10,10,1.41E6,1,1,1,,22545,Cellular tumor antigen p53 (Fragment) OS=Homo sapiens OX=9606 GN=TP53 PE=1 SV=1
230,26345,tr|A0A087X1Q1|A0A087X1Q1_HUMAN,39.19,8,8,1.41E6,1,1,1,,26569,Cellular tumor antigen p53 OS=Homo sapiens OX=9606 GN=TP53 PE=1 SV=1
230,26346,tr|B4DNI2|B4DNI2_HUMAN,39.19,5,5,1.41E6,1,1,1,,42808,Cellular tumor antigen p53 OS=Homo sapiens OX=9606 PE=2 SV=1
230,26347,tr|A0A386NCA6|A0A386NCA6_HUMAN,39.19,5,5,1.41E6,1,1,1,,43713,Cellular tumor antigen p53 OS=Homo sapiens OX=9606 GN=TP53 PE=2 SV=1
230,18643,P04637|P53_HUMAN,39.19,5,5,1.41E6,1,1,1,,43653,Cellular tumor antigen p53 OS=Homo sapiens OX=9606 GN=TP53 PE=1 SV=4
230,26348,tr|A0A386NCB1|A0A386NCB1_HUMAN,39.19,5,5,1.41E6,1,1,1,,43736,Cellular tumor antigen p53 OS=Homo sapiens OX=9606 GN=TP53 PE=2 SV=1
230,26349,tr|A0A386NFX3|A0A386NFX3_HUMAN,39.19,5,5,1.41E6,1,1,1,,43681,Cellular tumor antigen p53 OS=Homo sapiens OX=9606 GN=TP53 PE=2 SV=1
230,26350,tr|A0A386NC55|A0A386NC55_HUMAN,39.19,5,5,1.41E6,1,1,1,,43634,Cellular tumor antigen p53 OS=Homo sapiens OX=9606 GN=TP53 PE=2 SV=1
230,26351,tr|K7PPA8|K7PPA8_HUMAN,39.19,5,5,1.41E6,1,1,1,,43653,Cellular tumor antigen p53 OS=Homo sapiens OX=9606 GN=TP53 PE=2 SV=1
230,26352,tr|A0A386NCW8|A0A386NCW8_HUMAN,39.19,5,5,1.41E6,1,1,1,,43634,Cellular tumor antigen p53 OS=Homo sapiens OX=9606 GN=TP53 PE=2 SV=1
230,26353,tr|A0A386NC22|A0A386NC22_HUMAN,39.19,5,5,1.41E6,1,1,1,,43625,Cellular tumor antigen p53 OS=Homo sapiens OX=9606 GN=TP53 PE=2 SV=1
172,17728,A6QJ89|RL2_STAAE,38.82,16,16,5.25E5,2,2,2,,30155,50S ribosomal protein L2 OS=Staphylococcus aureus (strain Newman) OX=426430 GN=rplB PE=3 SV=1
172,17729,A5IV31|RL2_STAA9,38.82,16,16,5.25E5,2,2,2,,30155,50S ribosomal protein L2 OS=Staphylococcus aureus (strain JH9) OX=359786 GN=rplB PE=3 SV=1
172,17730,Q6GEI6|RL2_STAAR,38.82,16,16,5.25E5,2,2,2,,30155,50S ribosomal protein L2 OS=Staphylococcus aureus (strain MRSA252) OX=282458 GN=rplB PE=3 SV=1
172,17731,Q5HDW1|RL2_STAAC,38.82,16,16,5.25E5,2,2,2,,30155,50S ribosomal protein L2 OS=Staphylococcus aureus (strain COL) OX=93062 GN=rplB PE=3 SV=1
172,17732,P60430|RL2_STAA8,38.82,16,16,5.25E5,2,2,2,,30155,50S ribosomal protein L2 OS=Staphylococcus aureus (strain NCTC 8325 / PS 47) OX=93061 GN=rplB PE=1 SV=1
172,17733,A6U3X2|RL2_STAA2,38.82,16,16,5.25E5,2,2,2,,30155,50S ribosomal protein L2 OS=Staphylococcus aureus (strain JH1) OX=359787 GN=rplB PE=3 SV=1
172,17734,P60431|RL2_STAAM,38.82,16,16,5.25E5,2,2,2,,30155,50S ribosomal protein L2 OS=Staphylococcus aureus (strain Mu50 / ATCC 700699) OX=158878 GN=rplB PE=3 SV=1
172,17735,P60433|RL2_STAAW,38.82,16,16,5.25E5,2,2,2,,30155,50S ribosomal protein L2 OS=Staphylococcus aureus (strain MW2) OX=196620 GN=rplB PE=3 SV=1
172,17736,Q6G774|RL2_STAAS,38.82,16,16,5.25E5,2,2,2,,30155,50S ribosomal protein L2 OS=Staphylococcus aureus (strain MSSA476) OX=282459 GN=rplB PE=3 SV=1
172,17737,A7X5G0|RL2_STAA1,38.82,16,16,5.25E5,2,2,2,,30155,50S ribosomal protein L2 OS=Staphylococcus aureus (strain Mu3 / ATCC 700698) OX=418127 GN=rplB PE=3 SV=1
172,17738,Q2YYP9|RL2_STAAB,38.82,16,16,5.25E5,2,2,2,,30155,50S ribosomal protein L2 OS=Staphylococcus aureus (strain bovine RF122 / ET3-1) OX=273036 GN=rplB PE=1 SV=1
172,17739,Q2FEP2|RL2_STAA3,38.82,16,16,5.25E5,2,2,2,,30155,50S ribosomal protein L2 OS=Staphylococcus aureus (strain USA300) OX=367830 GN=rplB PE=3 SV=1
172,17740,P60432|RL2_STAAN,38.82,16,16,5.25E5,2,2,2,,30155,50S ribosomal protein L2 OS=Staphylococcus aureus (strain N315) OX=158879 GN=rplB PE=1 SV=1
223,26094,tr|B2R4R0|B2R4R0_HUMAN,38.67,10,10,2.56E4,1,1,1,,11367,Histone H4 OS=Homo sapiens OX=9606 GN=HIST1H4J PE=2 SV=1
223,26095,tr|Q0VAS5|Q0VAS5_HUMAN,38.67,10,10,2.56E4,1,1,1,,11314,Histone H4 OS=Homo sapiens OX=9606 GN=HIST1H4H PE=2 SV=1
223,26096,P62805|H4_HUMAN,38.67,10,10,2.56E4,1,1,1,,11367,Histone H4 OS=Homo sapiens OX=9606 GN=H4C1 PE=1 SV=2
165,25804,tr|A0A024RC29|A0A024RC29_HUMAN,38.57,3,3,6.88E4,2,2,2,Carbamidomethylation,99955,Desmocollin 3 isoform CRA_b OS=Homo sapiens OX=9606 GN=DSC3 PE=4 SV=1
165,17741,Q14574|DSC3_HUMAN,38.57,3,3,6.88E4,2,2,2,Carbamidomethylation,99969,Desmocollin-3 OS=Homo sapiens OX=9606 GN=DSC3 PE=1 SV=3
165,25805,tr|A8K6T3|A8K6T3_HUMAN,38.57,3,3,6.88E4,2,2,2,Carbamidomethylation,99979,cDNA FLJ78674 highly similar to Homo sapiens desmocollin type 4 OS=Homo sapiens OX=9606 PE=2 SV=1
252,26358,tr|M0QZK8|M0QZK8_HUMAN,38.47,10,10,1.44E5,1,1,1,,11578,Gamma-glutamylcyclotransferase OS=Homo sapiens OX=9606 PE=4 SV=1
252,26359,tr|B3KMN7|B3KMN7_HUMAN,38.47,8,8,1.44E5,1,1,1,,14546,Gamma-glutamylcyclotransferase OS=Homo sapiens OX=9606 PE=2 SV=1
252,26360,tr|A0A090N7V5|A0A090N7V5_HUMAN,38.47,5,5,1.44E5,1,1,1,,21008,Gamma-glutamylcyclotransferase OS=Homo sapiens OX=9606 GN=C7orf24 PE=4 SV=1
252,18535,O75223|GGCT_HUMAN,38.47,5,5,1.44E5,1,1,1,,21008,Gamma-glutamylcyclotransferase OS=Homo sapiens OX=9606 GN=GGCT PE=1 SV=1
198,17682,P01040|CYTA_HUMAN,38.17,12,12,5.79E5,1,1,1,,11006,Cystatin-A OS=Homo sapiens OX=9606 GN=CSTA PE=1 SV=1
198,25803,tr|C9J0E4|C9J0E4_HUMAN,38.17,19,19,5.79E5,1,1,1,,7086,Cystatin-A OS=Homo sapiens OX=9606 GN=CSTA PE=1 SV=1
205,26136,tr|H0Y7V4|H0Y7V4_HUMAN,38.13,0,0,1.89E5,1,1,1,,478874,Dynein heavy chain 8 axonemal OS=Homo sapiens OX=9606 GN=DNAH8 PE=1 SV=1
205,10955,Q96JB1|DYH8_HUMAN,38.13,0,0,1.89E5,1,1,1,,514668,Dynein heavy chain 8 axonemal OS=Homo sapiens OX=9606 GN=DNAH8 PE=1 SV=2
205,26137,tr|A0A075B6F3|A0A075B6F3_HUMAN,38.13,0,0,1.89E5,1,1,1,,538600,Dynein heavy chain 8 axonemal OS=Homo sapiens OX=9606 GN=DNAH8 PE=1 SV=2
207,17872,A4TH09|RS5_YERPP,37.94,8,8,3.95E4,1,1,1,,17533,30S ribosomal protein S5 OS=Yersinia pestis (strain Pestoides F) OX=386656 GN=rpsE PE=3 SV=1
207,25945,Q8ZJ95|RS5_YERPE,37.94,8,8,3.95E4,1,1,1,,17533,30S ribosomal protein S5 OS=Yersinia pestis OX=632 GN=rpsE PE=3 SV=1
207,25946,A1JS11|RS5_YERE8,37.94,8,8,3.95E4,1,1,1,,17534,30S ribosomal protein S5 OS=Yersinia enterocolitica serotype O:8 / biotype 1B (strain NCTC 13174 / 8081) OX=393305 GN=rpsE PE=3 SV=1
207,25947,A8GKI0|RS5_SERP5,37.94,8,8,3.95E4,1,1,1,,17490,30S ribosomal protein S5 OS=Serratia proteamaculans (strain 568) OX=399741 GN=rpsE PE=3 SV=1
207,18118,A7MPG7|RS5_CROS8,37.94,8,8,3.95E4,1,1,1,,17426,30S ribosomal protein S5 OS=Cronobacter sakazakii (strain ATCC BAA-894) OX=290339 GN=rpsE PE=3 SV=1
207,18120,A4WFB1|RS5_ENT38,37.94,8,8,3.95E4,1,1,1,,17498,30S ribosomal protein S5 OS=Enterobacter sp. (strain 638) OX=399742 GN=rpsE PE=3 SV=1
207,18121,Q2NQN9|RS5_SODGM,37.94,8,8,3.95E4,1,1,1,,17436,30S ribosomal protein S5 OS=Sodalis glossinidius (strain morsitans) OX=343509 GN=rpsE PE=3 SV=1
207,26051,P0A7W1|RS5_ECOLI,37.94,8,8,3.95E4,1,1,1,,17603,30S ribosomal protein S5 OS=Escherichia coli (strain K12) OX=83333 GN=rpsE PE=1 SV=2
207,18122,P0A7W6|RS5_SHIFL,37.94,8,8,3.95E4,1,1,1,,17603,30S ribosomal protein S5 OS=Shigella flexneri OX=623 GN=rpsE PE=3 SV=2
207,18123,A7ZSJ2|RS5_ECO24,37.94,8,8,3.95E4,1,1,1,,17603,30S ribosomal protein S5 OS=Escherichia coli O139:H28 (strain E24377A / ETEC) OX=331111 GN=rpsE PE=3 SV=1
207,18126,Q0TCF8|RS5_ECOL5,37.94,8,8,3.95E4,1,1,1,,17603,30S ribosomal protein S5 OS=Escherichia coli O6:K15:H31 (strain 536 / UPEC) OX=362663 GN=rpsE PE=3 SV=1
207,18128,A9MN66|RS5_SALAR,37.94,8,8,3.95E4,1,1,1,,17603,30S ribosomal protein S5 OS=Salmonella arizonae (strain ATCC BAA-731 / CDC346-86 / RSK2980) OX=41514 GN=rpsE PE=3 SV=1
207,26052,Q57J49|RS5_SALCH,37.94,8,8,3.95E4,1,1,1,,17603,30S ribosomal protein S5 OS=Salmonella choleraesuis (strain SC-B67) OX=321314 GN=rpsE PE=3 SV=1
207,18130,Q32B48|RS5_SHIDS,37.94,8,8,3.95E4,1,1,1,,17575,30S ribosomal protein S5 OS=Shigella dysenteriae serotype 1 (strain Sd197) OX=300267 GN=rpsE PE=3 SV=1
207,26053,Q3YWV6|RS5_SHISS,37.94,8,8,3.95E4,1,1,1,,17603,30S ribosomal protein S5 OS=Shigella sonnei (strain Ss046) OX=300269 GN=rpsE PE=3 SV=1
207,26054,A1AGJ2|RS5_ECOK1,37.94,8,8,3.95E4,1,1,1,,17603,30S ribosomal protein S5 OS=Escherichia coli O1:K1 / APEC OX=405955 GN=rpsE PE=3 SV=1
207,18131,A8A5A8|RS5_ECOHS,37.94,8,8,3.95E4,1,1,1,,17603,30S ribosomal protein S5 OS=Escherichia coli O9:H4 (strain HS) OX=331112 GN=rpsE PE=3 SV=1
207,26055,A8AQJ8|RS5_CITK8,37.94,8,8,3.95E4,1,1,1,,17603,30S ribosomal protein S5 OS=Citrobacter koseri (strain ATCC BAA-895 / CDC 4225-83 / SGSC4696) OX=290338 GN=rpsE PE=3 SV=1
207,18580,C4L7U7|RS5_TOLAT,37.94,8,8,3.95E4,1,1,1,,17501,30S ribosomal protein S5 OS=Tolumonas auensis (strain DSM 9187 / TA4) OX=595494 GN=rpsE PE=3 SV=1
175,26126,tr|B4DRV1|B4DRV1_HUMAN,37.88,3,3,7.24E4,2,2,2,,82356,cDNA FLJ51536 highly similar to Protein-glutamine gamma-glutamyltransferase K OS=Homo sapiens OX=9606 PE=2 SV=1
175,26127,tr|A8K5N5|A8K5N5_HUMAN,37.88,3,3,7.24E4,2,2,2,,89773,cDNA FLJ78142 highly similar to Homo sapiens transglutaminase 1 (K polypeptide epidermal type I protein-glutamine-gamma-glutamyltransferase) mRNA OS=Homo sapiens OX=9606 PE=2 SV=1
175,18102,P22735|TGM1_HUMAN,37.88,3,3,7.24E4,2,2,2,,89787,Protein-glutamine gamma-glutamyltransferase K OS=Homo sapiens OX=9606 GN=TGM1 PE=1 SV=4
175,26128,tr|B0AZN7|B0AZN7_HUMAN,37.88,3,3,7.24E4,2,2,2,,89799,cDNA FLJ79477 highly similar to Protein-glutamine gamma-glutamyltransferase K OS=Homo sapiens OX=9606 PE=2 SV=1
204,18159,B4TKK3|RL5_SALHS,36.72,4,4,5.61E4,1,1,1,,20318,50S ribosomal protein L5 OS=Salmonella heidelberg (strain SL476) OX=454169 GN=rplE PE=3 SV=1
204,26104,P62405|RL5_SALTY,36.72,4,4,5.61E4,1,1,1,,20318,50S ribosomal protein L5 OS=Salmonella typhimurium (strain LT2 / SGSC1412 / ATCC 700720) OX=99287 GN=rplE PE=3 SV=2
204,18161,P62404|RL5_SALTI,36.72,4,4,5.61E4,1,1,1,,20318,50S ribosomal protein L5 OS=Salmonella typhi OX=90370 GN=rplE PE=3 SV=2
204,18149,A9MN60|RL5_SALAR,36.72,4,4,5.61E4,1,1,1,,20332,50S ribosomal protein L5 OS=Salmonella arizonae (strain ATCC BAA-731 / CDC346-86 / RSK2980) OX=41514 GN=rplE PE=3 SV=1
204,26105,B7UK32|RL5_ECO27,36.72,4,4,5.61E4,1,1,1,,20302,50S ribosomal protein L5 OS=Escherichia coli O127:H6 (strain E2348/69 / EPEC) OX=574521 GN=rplE PE=3 SV=1
204,26106,B6I222|RL5_ECOSE,36.72,4,4,5.61E4,1,1,1,,20302,50S ribosomal protein L5 OS=Escherichia coli (strain SE11) OX=409438 GN=rplE PE=3 SV=1
204,26107,B4SUS8|RL5_SALNS,36.72,4,4,5.61E4,1,1,1,,20318,50S ribosomal protein L5 OS=Salmonella newport (strain SL254) OX=423368 GN=rplE PE=3 SV=1
204,18163,Q57J44|RL5_SALCH,36.72,4,4,5.61E4,1,1,1,,20318,50S ribosomal protein L5 OS=Salmonella choleraesuis (strain SC-B67) OX=321314 GN=rplE PE=3 SV=1
204,26108,B4TXD0|RL5_SALSV,36.72,4,4,5.61E4,1,1,1,,20318,50S ribosomal protein L5 OS=Salmonella schwarzengrund (strain CVM19633) OX=439843 GN=rplE PE=3 SV=1
204,26109,A1AGJ7|RL5_ECOK1,36.72,4,4,5.61E4,1,1,1,,20302,50S ribosomal protein L5 OS=Escherichia coli O1:K1 / APEC OX=405955 GN=rplE PE=3 SV=1
204,26110,Q0TCF3|RL5_ECOL5,36.72,4,4,5.61E4,1,1,1,,20302,50S ribosomal protein L5 OS=Escherichia coli O6:K15:H31 (strain 536 / UPEC) OX=362663 GN=rplE PE=3 SV=1
204,26111,B5FJK2|RL5_SALDC,36.72,4,4,5.61E4,1,1,1,,20318,50S ribosomal protein L5 OS=Salmonella dublin (strain CT_02021853) OX=439851 GN=rplE PE=3 SV=1
204,18151,B7NLM7|RL5_ECO7I,36.72,4,4,5.61E4,1,1,1,,20302,50S ribosomal protein L5 OS=Escherichia coli O7:K1 (strain IAI39 / ExPEC) OX=585057 GN=rplE PE=3 SV=1
204,26112,B7L4J7|RL5_ECO55,36.72,4,4,5.61E4,1,1,1,,20302,50S ribosomal protein L5 OS=Escherichia coli (strain 55989 / EAEC) OX=585055 GN=rplE PE=3 SV=1
204,18152,Q0SZZ4|RL5_SHIF8,36.72,4,4,5.61E4,1,1,1,,20302,50S ribosomal protein L5 OS=Shigella flexneri serotype 5b (strain 8401) OX=373384 GN=rplE PE=3 SV=1
204,18153,A8A5B3|RL5_ECOHS,36.72,4,4,5.61E4,1,1,1,,20302,50S ribosomal protein L5 OS=Escherichia coli O9:H4 (strain HS) OX=331112 GN=rplE PE=3 SV=1
204,26113,P62400|RL5_ECOL6,36.72,4,4,5.61E4,1,1,1,,20302,50S ribosomal protein L5 OS=Escherichia coli O6:H1 (strain CFT073 / ATCC 700928 / UPEC) OX=199310 GN=rplE PE=3 SV=2
204,26114,B5BGX4|RL5_SALPK,36.72,4,4,5.61E4,1,1,1,,20318,50S ribosomal protein L5 OS=Salmonella paratyphi A (strain AKU_12601) OX=554290 GN=rplE PE=3 SV=1
204,18154,B1IPZ1|RL5_ECOLC,36.72,4,4,5.61E4,1,1,1,,20302,50S ribosomal protein L5 OS=Escherichia coli (strain ATCC 8739 / DSM 1576 / Crooks) OX=481805 GN=rplE PE=3 SV=1
204,26115,B5RH27|RL5_SALG2,36.72,4,4,5.61E4,1,1,1,,20318,50S ribosomal protein L5 OS=Salmonella gallinarum (strain 287/91 / NCTC 13346) OX=550538 GN=rplE PE=3 SV=1
204,26116,B1LHC2|RL5_ECOSM,36.72,4,4,5.61E4,1,1,1,,20302,50S ribosomal protein L5 OS=Escherichia coli (strain SMS-3-5 / SECEC) OX=439855 GN=rplE PE=3 SV=1
204,18157,B7MCS3|RL5_ECO45,36.72,4,4,5.61E4,1,1,1,,20302,50S ribosomal protein L5 OS=Escherichia coli O45:K1 (strain S88 / ExPEC) OX=585035 GN=rplE PE=3 SV=1
204,26169,A9R907|RL5_YERPG,36.72,4,4,5.61E4,1,1,1,,20264,50S ribosomal protein L5 OS=Yersinia pestis bv. Antiqua (strain Angola) OX=349746 GN=rplE PE=3 SV=1
204,18244,B0UX26|RL5_HISS2,36.72,4,4,5.61E4,1,1,1,,20314,50S ribosomal protein L5 OS=Histophilus somni (strain 2336) OX=228400 GN=rplE PE=3 SV=1
204,26170,Q7VKE5|RL5_HAEDU,36.72,4,4,5.61E4,1,1,1,,20386,50S ribosomal protein L5 OS=Haemophilus ducreyi (strain 35000HP / ATCC 700724) OX=233412 GN=rplE PE=3 SV=1
204,26171,Q1CCV6|RL5_YERPN,36.72,4,4,5.61E4,1,1,1,,20264,50S ribosomal protein L5 OS=Yersinia pestis bv. Antiqua (strain Nepal516) OX=377628 GN=rplE PE=3 SV=1
204,26172,B0BSU3|RL5_ACTPJ,36.72,4,4,5.61E4,1,1,1,,20355,50S ribosomal protein L5 OS=Actinobacillus pleuropneumoniae serotype 3 (strain JL03) OX=434271 GN=rplE PE=3 SV=1
204,26173,B3GZ23|RL5_ACTP7,36.72,4,4,5.61E4,1,1,1,,20355,50S ribosomal protein L5 OS=Actinobacillus pleuropneumoniae serotype 7 (strain AP76) OX=537457 GN=rplE PE=3 SV=1
204,18248,A3N369|RL5_ACTP2,36.72,4,4,5.61E4,1,1,1,,20355,50S ribosomal protein L5 OS=Actinobacillus pleuropneumoniae serotype 5b (strain L20) OX=416269 GN=rplE PE=3 SV=1
204,26174,Q1C2V9|RL5_YERPA,36.72,4,4,5.61E4,1,1,1,,20264,50S ribosomal protein L5 OS=Yersinia pestis bv. Antiqua (strain Antiqua) OX=360102 GN=rplE PE=3 SV=1
204,18251,Q664T3|RL5_YERPS,36.72,4,4,5.61E4,1,1,1,,20264,50S ribosomal protein L5 OS=Yersinia pseudotuberculosis serotype I (strain IP32953) OX=273123 GN=rplE PE=3 SV=1
254,26405,A1KRI9|RL18_NEIMF,36.45,7,7,2.85E4,1,1,1,,12798,50S ribosomal protein L18 OS=Neisseria meningitidis serogroup C / serotype 2a (strain ATCC 700532 / DSM 15464 / FAM18) OX=272831 GN=rplR PE=3 SV=1
254,26406,Q0SZZ8|RL18_SHIF8,36.45,7,7,2.85E4,1,1,1,,12770,50S ribosomal protein L18 OS=Shigella flexneri serotype 5b (strain 8401) OX=373384 GN=rplR PE=3 SV=1
254,18687,Q7CPL6|RL18_SALTY,36.45,7,7,2.85E4,1,1,1,,12770,50S ribosomal protein L18 OS=Salmonella typhimurium (strain LT2 / SGSC1412 / ATCC 700720) OX=99287 GN=rplR PE=3 SV=1
254,26407,B1LHB8|RL18_ECOSM,36.45,7,7,2.85E4,1,1,1,,12770,50S ribosomal protein L18 OS=Escherichia coli (strain SMS-3-5 / SECEC) OX=439855 GN=rplR PE=3 SV=1
254,26408,B2U2S2|RL18_SHIB3,36.45,7,7,2.85E4,1,1,1,,12770,50S ribosomal protein L18 OS=Shigella boydii serotype 18 (strain CDC 3083-94 / BS512) OX=344609 GN=rplR PE=3 SV=1
254,26409,A9MN64|RL18_SALAR,36.45,7,7,2.85E4,1,1,1,,12770,50S ribosomal protein L18 OS=Salmonella arizonae (strain ATCC BAA-731 / CDC346-86 / RSK2980) OX=41514 GN=rplR PE=3 SV=1
254,26410,B7M1L8|RL18_ECO8A,36.45,7,7,2.85E4,1,1,1,,12770,50S ribosomal protein L18 OS=Escherichia coli O8 (strain IAI1) OX=585034 GN=rplR PE=3 SV=1
254,26411,A7FNL8|RL18_YERP3,36.45,7,7,2.85E4,1,1,1,,12811,50S ribosomal protein L18 OS=Yersinia pseudotuberculosis serotype O:1b (strain IP 31758) OX=349747 GN=rplR PE=3 SV=1
254,18690,C5BGK9|RL18_EDWI9,36.45,7,7,2.85E4,1,1,1,,12800,50S ribosomal protein L18 OS=Edwardsiella ictaluri (strain 93-146) OX=634503 GN=rplR PE=3 SV=1
254,26412,Q9KP00|RL18_VIBCH,36.45,7,7,2.85E4,1,1,1,,12644,50S ribosomal protein L18 OS=Vibrio cholerae serotype O1 (strain ATCC 39315 / El Tor Inaba N16961) OX=243277 GN=rplR PE=3 SV=1
254,26413,B5FJJ8|RL18_SALDC,36.45,7,7,2.85E4,1,1,1,,12770,50S ribosomal protein L18 OS=Salmonella dublin (strain CT_02021853) OX=439851 GN=rplR PE=3 SV=1
254,18692,Q8ZJ96|RL18_YERPE,36.45,7,7,2.85E4,1,1,1,,12811,50S ribosomal protein L18 OS=Yersinia pestis OX=632 GN=rplR PE=3 SV=1
254,18693,B7LRS0|RL18_ESCF3,36.45,7,7,2.85E4,1,1,1,,12770,50S ribosomal protein L18 OS=Escherichia fergusonii (strain ATCC 35469 / DSM 13698 / CDC 0568-73) OX=585054 GN=rplR PE=3 SV=1
254,26414,A4WFB2|RL18_ENT38,36.45,7,7,2.85E4,1,1,1,,12784,50S ribosomal protein L18 OS=Enterobacter sp. (strain 638) OX=399742 GN=rplR PE=3 SV=1
254,26415,B5F7S9|RL18_SALA4,36.45,7,7,2.85E4,1,1,1,,12770,50S ribosomal protein L18 OS=Salmonella agona (strain SL483) OX=454166 GN=rplR PE=3 SV=1
254,26416,Q57J48|RL18_SALCH,36.45,7,7,2.85E4,1,1,1,,12770,50S ribosomal protein L18 OS=Salmonella choleraesuis (strain SC-B67) OX=321314 GN=rplR PE=3 SV=1
254,26417,Q32B47|RL18_SHIDS,36.45,7,7,2.85E4,1,1,1,,12770,50S ribosomal protein L18 OS=Shigella dysenteriae serotype 1 (strain Sd197) OX=300267 GN=rplR PE=3 SV=1
224,17810,Q6GJC9|RL10_STAAR,36.39,7,7,6.34E4,1,1,1,,17710,50S ribosomal protein L10 OS=Staphylococcus aureus (strain MRSA252) OX=282458 GN=rplJ PE=3 SV=1
224,17811,P66048|RL10_STAAM,36.39,7,7,6.34E4,1,1,1,,17710,50S ribosomal protein L10 OS=Staphylococcus aureus (strain Mu50 / ATCC 700699) OX=158878 GN=rplJ PE=3 SV=1
224,17812,A6TZ16|RL10_STAA2,36.39,7,7,6.34E4,1,1,1,,17710,50S ribosomal protein L10 OS=Staphylococcus aureus (strain JH1) OX=359787 GN=rplJ PE=3 SV=1
224,17813,A7WYW2|RL10_STAA1,36.39,7,7,6.34E4,1,1,1,,17710,50S ribosomal protein L10 OS=Staphylococcus aureus (strain Mu3 / ATCC 700698) OX=418127 GN=rplJ PE=3 SV=1
224,17814,Q5HID6|RL10_STAAC,36.39,7,7,6.34E4,1,1,1,,17710,50S ribosomal protein L10 OS=Staphylococcus aureus (strain COL) OX=93062 GN=rplJ PE=3 SV=1
224,17815,P66049|RL10_STAAW,36.39,7,7,6.34E4,1,1,1,,17710,50S ribosomal protein L10 OS=Staphylococcus aureus (strain MW2) OX=196620 GN=rplJ PE=3 SV=1
224,17816,A5IQ93|RL10_STAA9,36.39,7,7,6.34E4,1,1,1,,17710,50S ribosomal protein L10 OS=Staphylococcus aureus (strain JH9) OX=359786 GN=rplJ PE=3 SV=1
224,17817,A6QEJ1|RL10_STAAE,36.39,7,7,6.34E4,1,1,1,,17710,50S ribosomal protein L10 OS=Staphylococcus aureus (strain Newman) OX=426430 GN=rplJ PE=3 SV=1
224,17818,P99155|RL10_STAAN,36.39,7,7,6.34E4,1,1,1,,17710,50S ribosomal protein L10 OS=Staphylococcus aureus (strain N315) OX=158879 GN=rplJ PE=1 SV=1
224,17819,Q2YSC2|RL10_STAAB,36.39,7,7,6.34E4,1,1,1,,17710,50S ribosomal protein L10 OS=Staphylococcus aureus (strain bovine RF122 / ET3-1) OX=273036 GN=rplJ PE=3 SV=1
224,17820,Q6GBU8|RL10_STAAS,36.39,7,7,6.34E4,1,1,1,,17683,50S ribosomal protein L10 OS=Staphylococcus aureus (strain MSSA476) OX=282459 GN=rplJ PE=3 SV=1
224,17821,Q2FJA1|RL10_STAA3,36.39,7,7,6.34E4,1,1,1,,17710,50S ribosomal protein L10 OS=Staphylococcus aureus (strain USA300) OX=367830 GN=rplJ PE=3 SV=1
224,17822,Q2G0N9|RL10_STAA8,36.39,7,7,6.34E4,1,1,1,,17710,50S ribosomal protein L10 OS=Staphylococcus aureus (strain NCTC 8325 / PS 47) OX=93061 GN=rplJ PE=3 SV=1
224,17823,A8YZN7|RL10_STAAT,36.39,7,7,6.34E4,1,1,1,,17710,50S ribosomal protein L10 OS=Staphylococcus aureus (strain USA300 / TCH1516) OX=451516 GN=rplJ PE=3 SV=1
224,18582,B2G5T6|RL10_LACRJ,36.39,7,7,6.34E4,1,1,1,,18139,50S ribosomal protein L10 OS=Lactobacillus reuteri (strain JCM 1112) OX=557433 GN=rplJ PE=3 SV=1
224,18583,A5VIA9|RL10_LACRD,36.39,7,7,6.34E4,1,1,1,,18139,50S ribosomal protein L10 OS=Lactobacillus reuteri (strain DSM 20016) OX=557436 GN=rplJ PE=3 SV=1
224,18584,Q03E50|RL10_PEDPA,36.39,7,7,6.34E4,1,1,1,,17925,50S ribosomal protein L10 OS=Pediococcus pentosaceus (strain ATCC 25745 / CCUG 21536 / LMG 10740 / 183-1w) OX=278197 GN=rplJ PE=3 SV=1
217,26391,tr|A0A5C2GTA5|A0A5C2GTA5_HUMAN,35.80,9,9,1.74E5,1,1,1,Carbamidomethylation,13308,IG c1069_heavy_IGHV3-7_IGHD1-26_IGHJ4 (Fragment) OS=Homo sapiens OX=9606 PE=2 SV=1
217,26423,tr|A0A5C2GS19|A0A5C2GS19_HUMAN,35.80,12,12,1.74E5,1,1,1,Carbamidomethylation,10251,IG c1280_heavy_IGHV3-21_IGHD1-26_IGHJ4 (Fragment) OS=Homo sapiens OX=9606 PE=2 SV=1
217,26424,tr|A0A5C2GDY1|A0A5C2GDY1_HUMAN,35.80,9,9,1.74E5,1,1,1,Carbamidomethylation,13122,IG c754_heavy_IGHV3-20_IGHD3-3_IGHJ4 (Fragment) OS=Homo sapiens OX=9606 PE=2 SV=1
217,26425,tr|A0A5C2GF83|A0A5C2GF83_HUMAN,35.80,9,9,1.74E5,1,1,1,Carbamidomethylation,13357,IG c622_heavy_IGHV3-21_IGHD2-21_IGHJ4 (Fragment) OS=Homo sapiens OX=9606 PE=2 SV=1
217,26426,tr|A0A5C2GDN3|A0A5C2GDN3_HUMAN,35.80,9,9,1.74E5,1,1,1,Carbamidomethylation,13242,IG c481_heavy_IGHV3-11_IGHD3-22_IGHJ4 (Fragment) OS=Homo sapiens OX=9606 PE=2 SV=1
217,26427,tr|A0A5C2GFW6|A0A5C2GFW6_HUMAN,35.80,9,9,1.74E5,1,1,1,Carbamidomethylation,12967,IG c686_heavy_IGHV3-20_IGHD6-25_IGHJ4 (Fragment) OS=Homo sapiens OX=9606 PE=2 SV=1
217,26428,tr|A0A5C2GW12|A0A5C2GW12_HUMAN,35.80,9,9,1.74E5,1,1,1,Carbamidomethylation,13210,IG c767_heavy_IGHV3-33_IGHD1-26_IGHJ4 (Fragment) OS=Homo sapiens OX=9606 PE=2 SV=1
217,26429,tr|A0A5C2GKB8|A0A5C2GKB8_HUMAN,35.80,9,9,1.74E5,1,1,1,Carbamidomethylation,13496,IG c629_heavy_IGHV3-48_IGHD5-12_IGHJ5 (Fragment) OS=Homo sapiens OX=9606 PE=2 SV=1
217,26430,tr|A0A5C2GJV5|A0A5C2GJV5_HUMAN,35.80,9,9,1.74E5,1,1,1,Carbamidomethylation,14009,IG c774_heavy_IGHV3-7_IGHD3-3_IGHJ6 (Fragment) OS=Homo sapiens OX=9606 PE=2 SV=1
217,26431,tr|A0A5C2G9G6|A0A5C2G9G6_HUMAN,35.80,9,9,1.74E5,1,1,1,Carbamidomethylation,13991,IGH + IGL c424_heavy_IGHV3-11_IGHD3-3_IGHJ4 (Fragment) OS=Homo sapiens OX=9606 PE=2 SV=1
212,17897,Q3SQS3|CH601_NITWN,35.21,2,2,1.46E4,1,1,1,,57694,60 kDa chaperonin 1 OS=Nitrobacter winogradskyi (strain ATCC 25391 / DSM 10237 / CIP 104748 / NCIMB 11846 / Nb-255) OX=323098 GN=groL1 PE=3 SV=1
212,17898,A5EM76|CH604_BRASB,35.21,2,2,1.46E4,1,1,1,,57855,60 kDa chaperonin 4 OS=Bradyrhizobium sp. (strain BTAi1 / ATCC BAA-1182) OX=288000 GN=groL4 PE=3 SV=1
212,17899,A4YS25|CH602_BRASO,35.21,2,2,1.46E4,1,1,1,,57798,60 kDa chaperonin 2 OS=Bradyrhizobium sp. (strain ORS 278) OX=114615 GN=groL2 PE=3 SV=1
212,18228,A4YRI5|CH601_BRASO,35.21,2,2,1.46E4,1,1,1,,57414,60 kDa chaperonin 1 OS=Bradyrhizobium sp. (strain ORS 278) OX=114615 GN=groL1 PE=3 SV=1
212,18229,A5EG60|CH603_BRASB,35.21,2,2,1.46E4,1,1,1,,57482,60 kDa chaperonin 3 OS=Bradyrhizobium sp. (strain BTAi1 / ATCC BAA-1182) OX=288000 GN=groL3 PE=3 SV=1
212,18230,A6U7N0|CH602_SINMW,35.21,2,2,1.46E4,1,1,1,,57989,60 kDa chaperonin 2 OS=Sinorhizobium medicae (strain WSM419) OX=366394 GN=groL2 PE=3 SV=1
212,18227,P35470|CH602_RHIME,35.21,2,2,1.46E4,1,1,1,,57985,60 kDa chaperonin 2 OS=Rhizobium meliloti (strain 1021) OX=266834 GN=groL2 PE=2 SV=2
212,18231,Q11DQ8|CH602_CHESB,35.21,2,2,1.46E4,1,1,1,,58024,60 kDa chaperonin 2 OS=Chelativorans sp. (strain BNC1) OX=266779 GN=groL2 PE=3 SV=1
212,18232,Q2KAU2|CH602_RHIEC,35.21,2,2,1.46E4,1,1,1,,57692,60 kDa chaperonin 2 OS=Rhizobium etli (strain CFN 42 / ATCC 51251) OX=347834 GN=groL2 PE=3 SV=1
212,18233,P35471|CH605_RHIME,35.21,2,2,1.46E4,1,1,1,,57882,60 kDa chaperonin 5 OS=Rhizobium meliloti (strain 1021) OX=266834 GN=groL5 PE=2 SV=2
212,18234,Q212H2|CH601_RHOPB,35.21,2,2,1.46E4,1,1,1,,58047,60 kDa chaperonin 1 OS=Rhodopseudomonas palustris (strain BisB18) OX=316056 GN=groL1 PE=3 SV=1
212,18235,P35861|CH602_BRADU,35.21,2,2,1.46E4,1,1,1,,58273,60 kDa chaperonin 2 OS=Bradyrhizobium diazoefficiens (strain JCM 10833 / BCRC 13528 / IAM 13628 / NBRC 14792 / USDA 110) OX=224911 GN=groL2 PE=2 SV=2
212,18354,Q3SQJ5|CH602_NITWN,35.21,2,2,1.46E4,1,1,1,,57873,60 kDa chaperonin 2 OS=Nitrobacter winogradskyi (strain ATCC 25391 / DSM 10237 / CIP 104748 / NCIMB 11846 / Nb-255) OX=323098 GN=groL2 PE=3 SV=1
212,18355,P35862|CH603_BRADU,35.21,2,2,1.46E4,1,1,1,,57785,60 kDa chaperonin 3 OS=Bradyrhizobium diazoefficiens (strain JCM 10833 / BCRC 13528 / IAM 13628 / NBRC 14792 / USDA 110) OX=224911 GN=groL3 PE=1 SV=2
212,26339,Q138M7|CH601_RHOPS,35.21,2,2,1.46E4,1,1,1,,57974,60 kDa chaperonin 1 OS=Rhodopseudomonas palustris (strain BisB5) OX=316057 GN=groL1 PE=3 SV=1
212,26420,A5G1G2|CH60_ACICJ,35.21,2,2,1.46E4,1,1,1,,58230,60 kDa chaperonin OS=Acidiphilium cryptum (strain JF-5) OX=349163 GN=groL PE=3 SV=1
212,26444,P35469|CH601_RHIME,35.21,2,2,1.46E4,1,1,1,,57687,60 kDa chaperonin 1 OS=Rhizobium meliloti (strain 1021) OX=266834 GN=groL1 PE=2 SV=2
212,9040,A8I5R5|CH602_AZOC5,35.21,2,2,1.46E4,1,1,1,,57309,60 kDa chaperonin 2 OS=Azorhizobium caulinodans (strain ATCC 43989 / DSM 5975 / JCM 20966 / NBRC 14845 / NCIMB 13405 / ORS 571) OX=438753 GN=groL2 PE=3 SV=1
212,26445,Q2KBZ7|CH601_RHIEC,35.21,2,2,1.46E4,1,1,1,,57718,60 kDa chaperonin 1 OS=Rhizobium etli (strain CFN 42 / ATCC 51251) OX=347834 GN=groL1 PE=3 SV=1
212,26446,A9WXQ0|CH60_BRUSI,35.21,2,2,1.46E4,1,1,1,,57501,60 kDa chaperonin OS=Brucella suis (strain ATCC 23445 / NCTC 10510) OX=470137 GN=groL PE=3 SV=1
212,26447,B8H163|CH60_CAUVN,35.21,2,2,1.46E4,1,1,1,,57397,60 kDa chaperonin OS=Caulobacter vibrioides (strain NA1000 / CB15N) OX=565050 GN=groL PE=2 SV=1
212,26448,O33963|CH60_BARHE,35.21,2,2,1.46E4,1,1,1,,57625,60 kDa chaperonin OS=Bartonella henselae (strain ATCC 49882 / DSM 28221 / Houston 1) OX=283166 GN=groL PE=3 SV=1
195,26454,tr|E5RGE1|E5RGE1_HUMAN,34.90,16,16,7.33E4,1,1,1,,5763,14-3-3 protein zeta/delta (Fragment) OS=Homo sapiens OX=9606 GN=YWHAZ PE=1 SV=8
195,26457,tr|Q6LD62|Q6LD62_HUMAN,34.90,12,12,7.33E4,1,1,1,,7957,14-3-3 protein protein ( cytosolic phospholipase A2protein ) (Fragment) OS=Homo sapiens OX=9606 GN=14-3-3 protein PE=2 SV=1
195,26458,tr|Q3YBA8|Q3YBA8_HUMAN,34.90,11,11,7.33E4,1,1,1,,7786,14-3-3 tau splice variant OS=Homo sapiens OX=9606 PE=1 SV=1
195,26459,tr|Q4VY20|Q4VY20_HUMAN,34.90,11,11,7.33E4,1,1,1,,8428,14-3-3 protein beta/alpha (Fragment) OS=Homo sapiens OX=9606 GN=YWHAB PE=1 SV=1
195,26460,tr|E5RIR4|E5RIR4_HUMAN,34.90,11,11,7.33E4,1,1,1,,8434,14-3-3 protein zeta/delta (Fragment) OS=Homo sapiens OX=9606 GN=YWHAZ PE=1 SV=1
195,26462,tr|A0A0J9YWZ2|A0A0J9YWZ2_HUMAN,34.90,10,10,7.33E4,1,1,1,,9464,14-3-3 protein beta/alpha (Fragment) OS=Homo sapiens OX=9606 GN=YWHAB PE=1 SV=1
195,26467,tr|B4DJF2|B4DJF2_HUMAN,34.90,9,9,7.33E4,1,1,1,,10949,14-3-3 protein epsilon OS=Homo sapiens OX=9606 GN=YWHAE PE=1 SV=1
195,26468,tr|Q53RR5|Q53RR5_HUMAN,34.90,8,8,7.33E4,1,1,1,,11199,Uncharacterized protein YWHAQ (Fragment) OS=Homo sapiens OX=9606 GN=YWHAQ PE=3 SV=1
195,26469,tr|E7EVZ2|E7EVZ2_HUMAN,34.90,8,8,7.33E4,1,1,1,,11270,14-3-3 protein zeta/delta (Fragment) OS=Homo sapiens OX=9606 GN=YWHAZ PE=1 SV=1
195,26470,tr|E9PG15|E9PG15_HUMAN,34.90,5,5,7.33E4,1,1,1,,17048,14-3-3 protein theta (Fragment) OS=Homo sapiens OX=9606 GN=YWHAQ PE=1 SV=1
195,26471,tr|A2IDB2|A2IDB2_HUMAN,34.90,5,5,7.33E4,1,1,1,,18675,14-3-3 protein eta (Fragment) OS=Homo sapiens OX=9606 GN=YWHAH PE=1 SV=1
195,26474,tr|B4DE78|B4DE78_HUMAN,34.90,4,4,7.33E4,1,1,1,,23502,cDNA FLJ52141 highly similar to 14-3-3 protein gamma OS=Homo sapiens OX=9606 PE=2 SV=1
195,26476,tr|B4DHC4|B4DHC4_HUMAN,34.90,4,4,7.33E4,1,1,1,,25657,cDNA FLJ51843 highly similar to 14-3-3 protein gamma OS=Homo sapiens OX=9606 PE=2 SV=1
195,26477,tr|D0PNI1|D0PNI1_HUMAN,34.90,3,3,7.33E4,1,1,1,,27745,Epididymis luminal protein 4 OS=Homo sapiens OX=9606 GN=YWHAZ PE=2 SV=1
195,18614,P63104|1433Z_HUMAN,34.90,3,3,7.33E4,1,1,1,,27745,14-3-3 protein zeta/delta OS=Homo sapiens OX=9606 GN=YWHAZ PE=1 SV=1
195,26478,P27348|1433T_HUMAN,34.90,3,3,7.33E4,1,1,1,,27764,14-3-3 protein theta OS=Homo sapiens OX=9606 GN=YWHAQ PE=1 SV=1
195,18615,P31946|1433B_HUMAN,34.90,3,3,7.33E4,1,1,1,,28082,14-3-3 protein beta/alpha OS=Homo sapiens OX=9606 GN=YWHAB PE=1 SV=3
195,26479,tr|B2R6N6|B2R6N6_HUMAN,34.90,3,3,7.33E4,1,1,1,,28121,cDNA FLJ93036 highly similar to Homo sapiens tyrosine 3-monooxygenase/tryptophan 5-monooxygenaseactivation protein eta polypeptide (YWHAH) mRNA OS=Homo sapiens OX=9606 PE=2 SV=1
195,26480,tr|V9HWD6|V9HWD6_HUMAN,34.90,3,3,7.33E4,1,1,1,,28082,Epididymis secretory protein Li 1 OS=Homo sapiens OX=9606 GN=HEL-S-1 PE=2 SV=1
195,26481,tr|E7EX29|E7EX29_HUMAN,34.90,3,3,7.33E4,1,1,1,,28037,14-3-3 protein zeta/delta (Fragment) OS=Homo sapiens OX=9606 GN=YWHAZ PE=1 SV=1
195,26482,tr|A0A024R1K7|A0A024R1K7_HUMAN,34.90,3,3,7.33E4,1,1,1,,28219,Tyrosine 3-monooxygenase/tryptophan 5-monooxygenase activation protein eta polypeptide isoform CRA_b OS=Homo sapiens OX=9606 GN=YWHAH PE=3 SV=1
195,26483,Q04917|1433F_HUMAN,34.90,3,3,7.33E4,1,1,1,,28219,14-3-3 protein eta OS=Homo sapiens OX=9606 GN=YWHAH PE=1 SV=4
195,26484,tr|B5BU24|B5BU24_HUMAN,34.90,3,3,7.33E4,1,1,1,,28112,14-3-3 protein beta/alpha OS=Homo sapiens OX=9606 GN=YWHAB PE=2 SV=1
195,26485,tr|B3KNB4|B3KNB4_HUMAN,34.90,3,3,7.33E4,1,1,1,,28243,cDNA FLJ14168 fis clone NT2RP2001440 highly similar to 14-3-3 protein gamma OS=Homo sapiens OX=9606 PE=2 SV=1
195,26486,P61981|1433G_HUMAN,34.90,3,3,7.33E4,1,1,1,,28303,14-3-3 protein gamma OS=Homo sapiens OX=9606 GN=YWHAG PE=1 SV=2
195,26487,P31947|1433S_HUMAN,34.90,3,3,7.33E4,1,1,1,,27774,14-3-3 protein sigma OS=Homo sapiens OX=9606 GN=SFN PE=1 SV=1
195,26488,P62258|1433E_HUMAN,34.90,3,3,7.33E4,1,1,1,,29174,14-3-3 protein epsilon OS=Homo sapiens OX=9606 GN=YWHAE PE=1 SV=1
195,26489,tr|G9K388|G9K388_HUMAN,34.90,2,2,7.33E4,1,1,1,,41224,YWHAE/FAM22A fusion protein (Fragment) OS=Homo sapiens OX=9606 GN=YWHAE/FAM22A fusion PE=2 SV=1
195,26490,tr|G9K389|G9K389_HUMAN,34.90,2,2,7.33E4,1,1,1,,41286,YWHAE/FAM22B fusion protein (Fragment) OS=Homo sapiens OX=9606 GN=YWHAE/FAM22B fusion PE=2 SV=1
221,1872,Q5VSP4|LC1L1_HUMAN,33.86,7,7,5.2E5,1,1,1,,17918,Putative lipocalin 1-like protein 1 OS=Homo sapiens OX=9606 GN=LCN1P1 PE=5 SV=1
221,985,P31025|LCN1_HUMAN,33.86,6,6,5.2E5,1,1,1,,19250,Lipocalin-1 OS=Homo sapiens OX=9606 GN=LCN1 PE=1 SV=1
221,26058,tr|A0A024R8D7|A0A024R8D7_HUMAN,33.86,6,6,5.2E5,1,1,1,,19250,Lipocalin 1 (Tear prealbumin) isoform CRA_a OS=Homo sapiens OX=9606 GN=LCN1 PE=3 SV=1
256,26500,Q668N0|SYE_YERPS,33.81,2,2,6.1E4,1,1,1,,53182,Glutamate--tRNA ligase OS=Yersinia pseudotuberculosis serotype I (strain IP32953) OX=273123 GN=gltX PE=3 SV=1
236,18601,Q826F6|DNAK2_STRAW,33.79,1,1,3.77E4,1,1,1,,67574,Chaperone protein dnaK2 OS=Streptomyces avermitilis (strain ATCC 31267 / DSM 46492 / JCM 5070 / NBRC 14893 / NCIMB 12804 / NRRL 8165 / MA-4680) OX=227882 GN=dnaK2 PE=3 SV=1
225,18179,Q664U5|RS4_YERPS,33.47,4,4,0E0,1,1,1,,23549,30S ribosomal protein S4 OS=Yersinia pseudotuberculosis serotype I (strain IP32953) OX=273123 GN=rpsD PE=3 SV=1
225,26181,P59132|RS4_SHIFL,33.47,4,4,0E0,1,1,1,,23452,30S ribosomal protein S4 OS=Shigella flexneri OX=623 GN=rpsD PE=3 SV=1
225,26182,Q32B55|RS4_SHIDS,33.47,4,4,0E0,1,1,1,,23469,30S ribosomal protein S4 OS=Shigella dysenteriae serotype 1 (strain Sd197) OX=300267 GN=rpsD PE=3 SV=1
225,26183,B7LRR3|RS4_ESCF3,33.47,4,4,0E0,1,1,1,,23469,30S ribosomal protein S4 OS=Escherichia fergusonii (strain ATCC 35469 / DSM 13698 / CDC 0568-73) OX=585054 GN=rpsD PE=3 SV=1
225,26184,P0A7V8|RS4_ECOLI,33.47,4,4,0E0,1,1,1,,23469,30S ribosomal protein S4 OS=Escherichia coli (strain K12) OX=83333 GN=rpsD PE=1 SV=2
225,18184,Q0T006|RS4_SHIF8,33.47,4,4,0E0,1,1,1,,23469,30S ribosomal protein S4 OS=Shigella flexneri serotype 5b (strain 8401) OX=373384 GN=rpsD PE=3 SV=1
225,26185,Q1CCW7|RS4_YERPN,33.47,4,4,0E0,1,1,1,,23549,30S ribosomal protein S4 OS=Yersinia pestis bv. Antiqua (strain Nepal516) OX=377628 GN=rpsD PE=3 SV=1
225,18185,B5XNB5|RS4_KLEP3,33.47,4,4,0E0,1,1,1,,23502,30S ribosomal protein S4 OS=Klebsiella pneumoniae (strain 342) OX=507522 GN=rpsD PE=3 SV=1
225,18186,A9R917|RS4_YERPG,33.47,4,4,0E0,1,1,1,,23549,30S ribosomal protein S4 OS=Yersinia pestis bv. Antiqua (strain Angola) OX=349746 GN=rpsD PE=3 SV=1
225,26186,B7NDR8|RS4_ECOLU,33.47,4,4,0E0,1,1,1,,23469,30S ribosomal protein S4 OS=Escherichia coli O17:K52:H18 (strain UMN026 / ExPEC) OX=585056 GN=rpsD PE=3 SV=1
225,18187,Q6CZZ4|RS4_PECAS,33.47,4,4,0E0,1,1,1,,23456,30S ribosomal protein S4 OS=Pectobacterium atrosepticum (strain SCRI 1043 / ATCC BAA-672) OX=218491 GN=rpsD PE=3 SV=1
225,26187,B1JJG9|RS4_YERPY,33.47,4,4,0E0,1,1,1,,23549,30S ribosomal protein S4 OS=Yersinia pseudotuberculosis serotype O:3 (strain YPIII) OX=502800 GN=rpsD PE=3 SV=1
225,26188,C6DFS4|RS4_PECCP,33.47,4,4,0E0,1,1,1,,23456,30S ribosomal protein S4 OS=Pectobacterium carotovorum subsp. carotovorum (strain PC1) OX=561230 GN=rpsD PE=3 SV=1
225,26189,B7NLL6|RS4_ECO7I,33.47,4,4,0E0,1,1,1,,23469,30S ribosomal protein S4 OS=Escherichia coli O7:K1 (strain IAI39 / ExPEC) OX=585057 GN=rpsD PE=3 SV=1
225,18193,B7UK20|RS4_ECO27,33.47,4,4,0E0,1,1,1,,23469,30S ribosomal protein S4 OS=Escherichia coli O127:H6 (strain E2348/69 / EPEC) OX=574521 GN=rpsD PE=3 SV=1
225,26190,B4TXB9|RS4_SALSV,33.47,4,4,0E0,1,1,1,,23485,30S ribosomal protein S4 OS=Salmonella schwarzengrund (strain CVM19633) OX=439843 GN=rpsD PE=3 SV=1
225,26191,Q5PK09|RS4_SALPA,33.47,4,4,0E0,1,1,1,,23485,30S ribosomal protein S4 OS=Salmonella paratyphi A (strain ATCC 9150 / SARB42) OX=295319 GN=rpsD PE=3 SV=1
225,18195,B4SUR7|RS4_SALNS,33.47,4,4,0E0,1,1,1,,23485,30S ribosomal protein S4 OS=Salmonella newport (strain SL254) OX=423368 GN=rpsD PE=3 SV=1
225,18196,C4ZUF1|RS4_ECOBW,33.47,4,4,0E0,1,1,1,,23469,30S ribosomal protein S4 OS=Escherichia coli (strain K12 / MC4100 / BW2952) OX=595496 GN=rpsD PE=3 SV=1
225,18197,Q8Z1X4|RS4_SALTI,33.47,4,4,0E0,1,1,1,,23413,30S ribosomal protein S4 OS=Salmonella typhi OX=90370 GN=rpsD PE=3 SV=1
225,26192,B5F7S2|RS4_SALA4,33.47,4,4,0E0,1,1,1,,23485,30S ribosomal protein S4 OS=Salmonella agona (strain SL483) OX=454166 GN=rpsD PE=3 SV=1
225,18198,B2VK72|RS4_ERWT9,33.47,4,4,0E0,1,1,1,,23517,30S ribosomal protein S4 OS=Erwinia tasmaniensis (strain DSM 17950 / CIP 109463 / Et1/99) OX=465817 GN=rpsD PE=3 SV=1
225,18199,B2U2R5|RS4_SHIB3,33.47,4,4,0E0,1,1,1,,23469,30S ribosomal protein S4 OS=Shigella boydii serotype 18 (strain CDC 3083-94 / BS512) OX=344609 GN=rpsD PE=3 SV=1
225,18200,B2K513|RS4_YERPB,33.47,4,4,0E0,1,1,1,,23549,30S ribosomal protein S4 OS=Yersinia pseudotuberculosis serotype IB (strain PB1/+) OX=502801 GN=rpsD PE=3 SV=1
225,26193,B7LHZ8|RS4_ECO55,33.47,4,4,0E0,1,1,1,,23469,30S ribosomal protein S4 OS=Escherichia coli (strain 55989 / EAEC) OX=585055 GN=rpsD PE=3 SV=1
225,26194,A7ZSI5|RS4_ECO24,33.47,4,4,0E0,1,1,1,,23469,30S ribosomal protein S4 OS=Escherichia coli O139:H28 (strain E24377A / ETEC) OX=331111 GN=rpsD PE=3 SV=1
225,18202,B4F1K8|RS4_PROMH,33.47,4,4,0E0,1,1,1,,23574,30S ribosomal protein S4 OS=Proteus mirabilis (strain HI4320) OX=529507 GN=rpsD PE=3 SV=1
225,18204,B5BGW2|RS4_SALPK,33.47,4,4,0E0,1,1,1,,23499,30S ribosomal protein S4 OS=Salmonella paratyphi A (strain AKU_12601) OX=554290 GN=rpsD PE=3 SV=1
225,18205,B7MCR2|RS4_ECO45,33.47,4,4,0E0,1,1,1,,23469,30S ribosomal protein S4 OS=Escherichia coli O45:K1 (strain S88 / ExPEC) OX=585035 GN=rpsD PE=3 SV=1
225,18207,A6TEU9|RS4_KLEP7,33.47,4,4,0E0,1,1,1,,23502,30S ribosomal protein S4 OS=Klebsiella pneumoniae subsp. pneumoniae (strain ATCC 700721 / MGH 78578) OX=272620 GN=rpsD PE=3 SV=1
257,18734,C4ZSH9|GATZ_ECOBW,32.85,3,3,3.32E4,1,1,1,,47109,D-tagatose-1 6-bisphosphate aldolase subunit GatZ OS=Escherichia coli (strain K12 / MC4100 / BW2952) OX=595496 GN=gatZ PE=3 SV=1
257,18735,B2TY93|GATZ_SHIB3,32.85,3,3,3.32E4,1,1,1,,47025,D-tagatose-1 6-bisphosphate aldolase subunit GatZ OS=Shigella boydii serotype 18 (strain CDC 3083-94 / BS512) OX=344609 GN=gatZ PE=3 SV=1
257,18736,B7M476|GATZ_ECO8A,32.85,3,3,3.32E4,1,1,1,,47013,D-tagatose-1 6-bisphosphate aldolase subunit GatZ OS=Escherichia coli O8 (strain IAI1) OX=585034 GN=gatZ PE=3 SV=1
257,18737,Q8FFY8|GATZ_ECOL6,32.85,3,3,3.32E4,1,1,1,,47005,D-tagatose-1 6-bisphosphate aldolase subunit GatZ OS=Escherichia coli O6:H1 (strain CFT073 / ATCC 700928 / UPEC) OX=199310 GN=gatZ PE=3 SV=1
257,18738,Q8X7H4|GATZ_ECO57,32.85,3,3,3.32E4,1,1,1,,47022,D-tagatose-1 6-bisphosphate aldolase subunit GatZ OS=Escherichia coli O157:H7 OX=83334 GN=gatZ PE=1 SV=3
257,18739,B7UFB2|GATZ_ECO27,32.85,3,3,3.32E4,1,1,1,,46960,D-tagatose-1 6-bisphosphate aldolase subunit GatZ OS=Escherichia coli O127:H6 (strain E2348/69 / EPEC) OX=574521 GN=gatZ PE=3 SV=1
257,18740,Q0TFZ7|GATZ_ECOL5,32.85,3,3,3.32E4,1,1,1,,46984,D-tagatose-1 6-bisphosphate aldolase subunit GatZ OS=Escherichia coli O6:K15:H31 (strain 536 / UPEC) OX=362663 GN=gatZ PE=3 SV=1
257,18741,Q83KH7|GATZ_SHIFL,32.85,3,3,3.32E4,1,1,1,,47045,D-tagatose-1 6-bisphosphate aldolase subunit GatZ OS=Shigella flexneri OX=623 GN=gatZ PE=3 SV=1
257,18742,P0C8J8|GATZ_ECOLI,32.85,3,3,3.32E4,1,1,1,,47109,D-tagatose-1 6-bisphosphate aldolase subunit GatZ OS=Escherichia coli (strain K12) OX=83333 GN=gatZ PE=1 SV=1
257,18743,Q0T343|GATZ_SHIF8,32.85,3,3,3.32E4,1,1,1,,47045,D-tagatose-1 6-bisphosphate aldolase subunit GatZ OS=Shigella flexneri serotype 5b (strain 8401) OX=373384 GN=gatZ PE=3 SV=1
257,18744,B5YV42|GATZ_ECO5E,32.85,3,3,3.32E4,1,1,1,,47022,D-tagatose-1 6-bisphosphate aldolase subunit GatZ OS=Escherichia coli O157:H7 (strain EC4115 / EHEC) OX=444450 GN=gatZ PE=3 SV=1
257,18745,A7ZNR4|GATZ_ECO24,32.85,3,3,3.32E4,1,1,1,,47109,D-tagatose-1 6-bisphosphate aldolase subunit GatZ OS=Escherichia coli O139:H28 (strain E24377A / ETEC) OX=331111 GN=gatZ PE=3 SV=1
257,18746,B1IYY5|GATZ_ECOLC,32.85,3,3,3.32E4,1,1,1,,47095,D-tagatose-1 6-bisphosphate aldolase subunit GatZ OS=Escherichia coli (strain ATCC 8739 / DSM 1576 / Crooks) OX=481805 GN=gatZ PE=3 SV=1
257,18747,B6HYT6|GATZ_ECOSE,32.85,3,3,3.32E4,1,1,1,,47139,D-tagatose-1 6-bisphosphate aldolase subunit GatZ OS=Escherichia coli (strain SE11) OX=409438 GN=gatZ PE=3 SV=1
257,18748,A8A1W0|GATZ_ECOHS,32.85,3,3,3.32E4,1,1,1,,47095,D-tagatose-1 6-bisphosphate aldolase subunit GatZ OS=Escherichia coli O9:H4 (strain HS) OX=331112 GN=gatZ PE=3 SV=1
257,18749,P0C8J9|GATZ_ECOLX,32.85,3,3,3.32E4,1,1,1,,47120,D-tagatose-1 6-bisphosphate aldolase subunit GatZ OS=Escherichia coli OX=562 GN=gatZ PE=1 SV=1
258,1766,P16403|H12_HUMAN,32.71,6,6,4.37E4,1,1,1,,21365,Histone H1.2 OS=Homo sapiens OX=9606 GN=H1-2 PE=1 SV=2
258,26508,tr|Q4VB24|Q4VB24_HUMAN,32.71,5,5,4.37E4,1,1,1,,21893,Histone cluster 1 H1e OS=Homo sapiens OX=9606 GN=HIST1H1E PE=2 SV=1
258,26509,tr|A3R0T7|A3R0T7_HUMAN,32.71,5,5,4.37E4,1,1,1,,21879,Liver histone H1e OS=Homo sapiens OX=9606 PE=2 SV=1
258,26510,tr|A3R0T8|A3R0T8_HUMAN,32.71,5,5,4.37E4,1,1,1,,21865,Histone 1 H1e OS=Homo sapiens OX=9606 GN=HIST1H1E PE=2 SV=1
258,26511,tr|B2R984|B2R984_HUMAN,32.71,5,5,4.37E4,1,1,1,,21893,cDNA FLJ94268 highly similar to Homo sapiens histone 1 H1e (HIST1H1E) mRNA OS=Homo sapiens OX=9606 PE=2 SV=1
258,1773,P10412|H14_HUMAN,32.71,5,5,4.37E4,1,1,1,,21865,Histone H1.4 OS=Homo sapiens OX=9606 GN=H1-4 PE=1 SV=2
258,1444,P16402|H13_HUMAN,32.71,5,5,4.37E4,1,1,1,,22350,Histone H1.3 OS=Homo sapiens OX=9606 GN=H1-3 PE=1 SV=2
259,18325,P27482|CALL3_HUMAN,32.57,11,11,1.15E5,1,1,1,,16891,Calmodulin-like protein 3 OS=Homo sapiens OX=9606 GN=CALML3 PE=1 SV=2
260,18839,P09223|SODF_PSEPU,32.23,5,5,4.22E4,1,1,1,,21935,Superoxide dismutase [Fe] OS=Pseudomonas putida OX=303 GN=sodB PE=1 SV=3
260,18840,P18655|SODF_SYNE7,32.23,4,4,4.22E4,1,1,1,,22083,Superoxide dismutase [Fe] OS=Synechococcus elongatus (strain PCC 7942 / FACHB-805) OX=1140 GN=sodB PE=3 SV=1
232,18555,Q4QKK6|RL20_HAEI8,32.23,9,9,2.87E4,1,1,1,,13341,50S ribosomal protein L20 OS=Haemophilus influenzae (strain 86-028NP) OX=281310 GN=rplT PE=3 SV=1
232,18559,A5UC92|RL20_HAEIE,32.23,9,9,2.87E4,1,1,1,,13341,50S ribosomal protein L20 OS=Haemophilus influenzae (strain PittEE) OX=374930 GN=rplT PE=3 SV=1
232,26365,P0A7L5|RL20_ECO57,32.23,8,8,2.87E4,1,1,1,,13497,50S ribosomal protein L20 OS=Escherichia coli O157:H7 OX=83334 GN=rplT PE=3 SV=2
232,26366,A6TAI4|RL20_KLEP7,32.23,8,8,2.87E4,1,1,1,,13497,50S ribosomal protein L20 OS=Klebsiella pneumoniae subsp. pneumoniae (strain ATCC 700721 / MGH 78578) OX=272620 GN=rplT PE=3 SV=1
232,26367,A8AHA8|RL20_CITK8,32.23,8,8,2.87E4,1,1,1,,13497,50S ribosomal protein L20 OS=Citrobacter koseri (strain ATCC BAA-895 / CDC 4225-83 / SGSC4696) OX=290338 GN=rplT PE=3 SV=1
232,26368,A9N240|RL20_SALPB,32.23,8,8,2.87E4,1,1,1,,13497,50S ribosomal protein L20 OS=Salmonella paratyphi B (strain ATCC BAA-1250 / SPB7) OX=1016998 GN=rplT PE=3 SV=1
232,26369,B7US99|RL20_ECO27,32.23,8,8,2.87E4,1,1,1,,13497,50S ribosomal protein L20 OS=Escherichia coli O127:H6 (strain E2348/69 / EPEC) OX=574521 GN=rplT PE=3 SV=1
232,26370,B7NT61|RL20_ECO7I,32.23,8,8,2.87E4,1,1,1,,13497,50S ribosomal protein L20 OS=Escherichia coli O7:K1 (strain IAI39 / ExPEC) OX=585057 GN=rplT PE=3 SV=1
232,26371,B7N553|RL20_ECOLU,32.23,8,8,2.87E4,1,1,1,,13497,50S ribosomal protein L20 OS=Escherichia coli O17:K52:H18 (strain UMN026 / ExPEC) OX=585056 GN=rplT PE=3 SV=1
232,18568,P0A7L6|RL20_SALTY,32.23,8,8,2.87E4,1,1,1,,13497,50S ribosomal protein L20 OS=Salmonella typhimurium (strain LT2 / SGSC1412 / ATCC 700720) OX=99287 GN=rplT PE=3 SV=2
232,26372,B7L6I9|RL20_ECO55,32.23,8,8,2.87E4,1,1,1,,13497,50S ribosomal protein L20 OS=Escherichia coli (strain 55989 / EAEC) OX=585055 GN=rplT PE=3 SV=1
232,26373,B4T4N1|RL20_SALNS,32.23,8,8,2.87E4,1,1,1,,13497,50S ribosomal protein L20 OS=Salmonella newport (strain SL254) OX=423368 GN=rplT PE=3 SV=1
232,26374,Q83RG1|RL20_SHIFL,32.23,8,8,2.87E4,1,1,1,,13527,50S ribosomal protein L20 OS=Shigella flexneri OX=623 GN=rplT PE=3 SV=1
232,18550,B7VN20|RL20_VIBA3,32.23,9,9,2.87E4,1,1,1,,13443,50S ribosomal protein L20 OS=Vibrio atlanticus (strain LGP32) OX=575788 GN=rplT PE=3 SV=1
232,26528,Q6LQ71|RL20_PHOPR,32.23,9,9,2.87E4,1,1,1,,13367,50S ribosomal protein L20 OS=Photobacterium profundum (strain SS9) OX=298386 GN=rplT PE=3 SV=1
232,26529,P0A482|RL20_VIBVU,32.23,9,9,2.87E4,1,1,1,,13384,50S ribosomal protein L20 OS=Vibrio vulnificus (strain CMCP6) OX=216895 GN=rplT PE=3 SV=1
232,26530,A1RJI6|RL20_SHESW,32.23,8,8,2.87E4,1,1,1,,13567,50S ribosomal protein L20 OS=Shewanella sp. (strain W3-18-1) OX=351745 GN=rplT PE=3 SV=1
232,26531,Q0HIT6|RL20_SHESM,32.23,8,8,2.87E4,1,1,1,,13567,50S ribosomal protein L20 OS=Shewanella sp. (strain MR-4) OX=60480 GN=rplT PE=3 SV=1
232,26532,A1SWU2|RL20_PSYIN,32.23,8,8,2.87E4,1,1,1,,13533,50S ribosomal protein L20 OS=Psychromonas ingrahamii (strain 37) OX=357804 GN=rplT PE=3 SV=1
232,26533,A9L2Q6|RL20_SHEB9,32.23,8,8,2.87E4,1,1,1,,13567,50S ribosomal protein L20 OS=Shewanella baltica (strain OS195) OX=399599 GN=rplT PE=3 SV=1
232,26534,A7FHG4|RL20_YERP3,32.23,8,8,2.87E4,1,1,1,,13511,50S ribosomal protein L20 OS=Yersinia pseudotuberculosis serotype O:1b (strain IP 31758) OX=349747 GN=rplT PE=3 SV=1
232,26535,A4TIL4|RL20_YERPP,32.23,8,8,2.87E4,1,1,1,,13511,50S ribosomal protein L20 OS=Yersinia pestis (strain Pestoides F) OX=386656 GN=rplT PE=3 SV=1
232,18570,A9R0A5|RL20_YERPG,32.23,8,8,2.87E4,1,1,1,,13511,50S ribosomal protein L20 OS=Yersinia pestis bv. Antiqua (strain Angola) OX=349746 GN=rplT PE=3 SV=1
232,26536,A4Y703|RL20_SHEPC,32.23,8,8,2.87E4,1,1,1,,13567,50S ribosomal protein L20 OS=Shewanella putrefaciens (strain CN-32 / ATCC BAA-453) OX=319224 GN=rplT PE=3 SV=1
232,26537,Q8EER6|RL20_SHEON,32.23,8,8,2.87E4,1,1,1,,13567,50S ribosomal protein L20 OS=Shewanella oneidensis (strain MR-1) OX=211586 GN=rplT PE=3 SV=1
232,26538,Q082E4|RL20_SHEFN,32.23,8,8,2.87E4,1,1,1,,13698,50S ribosomal protein L20 OS=Shewanella frigidimarina (strain NCIMB 400) OX=318167 GN=rplT PE=3 SV=1
232,26539,B0TT23|RL20_SHEHH,32.23,8,8,2.87E4,1,1,1,,13654,50S ribosomal protein L20 OS=Shewanella halifaxensis (strain HAW-EB4) OX=458817 GN=rplT PE=3 SV=1
232,18576,A8FV59|RL20_SHESH,32.23,8,8,2.87E4,1,1,1,,13727,50S ribosomal protein L20 OS=Shewanella sediminis (strain HAW-EB3) OX=425104 GN=rplT PE=3 SV=1
232,18577,A8H4U3|RL20_SHEPA,32.23,8,8,2.87E4,1,1,1,,13654,50S ribosomal protein L20 OS=Shewanella pealeana (strain ATCC 700345 / ANG-SQ1) OX=398579 GN=rplT PE=3 SV=1
232,18578,Q82VV4|RL20_NITEU,32.23,8,8,2.87E4,1,1,1,,13724,50S ribosomal protein L20 OS=Nitrosomonas europaea (strain ATCC 19718 / CIP 103999 / KCTC 2705 / NBRC 14298) OX=228410 GN=rplT PE=3 SV=1
232,26540,B1KG58|RL20_SHEWM,32.23,8,8,2.87E4,1,1,1,,13698,50S ribosomal protein L20 OS=Shewanella woodyi (strain ATCC 51908 / MS32) OX=392500 GN=rplT PE=3 SV=1
261,18648,Q83IY4|GLMS_SHIFL,31.47,2,2,4.36E4,1,1,1,,66866,Glutamine--fructose-6-phosphate aminotransferase [isomerizing] OS=Shigella flexneri OX=623 GN=glmS PE=3 SV=3
261,18649,Q8Z2Q2|GLMS_SALTI,31.47,2,2,4.36E4,1,1,1,,66852,Glutamine--fructose-6-phosphate aminotransferase [isomerizing] OS=Salmonella typhi OX=90370 GN=glmS PE=3 SV=3
261,18650,Q8XEG2|GLMS_ECO57,31.47,2,2,4.36E4,1,1,1,,66908,Glutamine--fructose-6-phosphate aminotransferase [isomerizing] OS=Escherichia coli O157:H7 OX=83334 GN=glmS PE=3 SV=3
261,18651,P17169|GLMS_ECOLI,31.47,2,2,4.36E4,1,1,1,,66894,Glutamine--fructose-6-phosphate aminotransferase [isomerizing] OS=Escherichia coli (strain K12) OX=83333 GN=glmS PE=1 SV=4
261,18652,Q8FBT4|GLMS_ECOL6,31.47,2,2,4.36E4,1,1,1,,66778,Glutamine--fructose-6-phosphate aminotransferase [isomerizing] OS=Escherichia coli O6:H1 (strain CFT073 / ATCC 700928 / UPEC) OX=199310 GN=glmS PE=3 SV=3
261,18653,Q8ZKX1|GLMS_SALTY,31.47,2,2,4.36E4,1,1,1,,66877,Glutamine--fructose-6-phosphate aminotransferase [isomerizing] OS=Salmonella typhimurium (strain LT2 / SGSC1412 / ATCC 700720) OX=99287 GN=glmS PE=3 SV=3
261,18654,Q5PKV9|GLMS_SALPA,31.47,2,2,4.36E4,1,1,1,,66850,Glutamine--fructose-6-phosphate aminotransferase [isomerizing] OS=Salmonella paratyphi A (strain ATCC 9150 / SARB42) OX=295319 GN=glmS PE=3 SV=3
261,18655,Q6CYJ9|GLMS_PECAS,31.47,2,2,4.36E4,1,1,1,,67000,Glutamine--fructose-6-phosphate aminotransferase [isomerizing] OS=Pectobacterium atrosepticum (strain SCRI 1043 / ATCC BAA-672) OX=218491 GN=glmS PE=3 SV=3
262,18724,P64583|YQJD_ECO57,31.23,16,16,4.06E5,1,1,1,,11051,Uncharacterized protein YqjD OS=Escherichia coli O157:H7 OX=83334 GN=yqjD PE=3 SV=1
262,18725,P64584|YQJD_SHIFL,31.23,16,16,4.06E5,1,1,1,,11051,Uncharacterized protein YqjD OS=Shigella flexneri OX=623 GN=yqjD PE=3 SV=1
262,18726,P64582|YQJD_ECOL6,31.23,16,16,4.06E5,1,1,1,,11051,Uncharacterized protein YqjD OS=Escherichia coli O6:H1 (strain CFT073 / ATCC 700928 / UPEC) OX=199310 GN=yqjD PE=3 SV=1
262,18727,P64581|YQJD_ECOLI,31.23,16,16,4.06E5,1,1,1,,11051,Uncharacterized protein YqjD OS=Escherichia coli (strain K12) OX=83333 GN=yqjD PE=1 SV=1
206,25844,tr|A0A384P5Q0|A0A384P5Q0_HUMAN,31.09,2,2,1.9E4,1,1,1,,59756,Catalase OS=Homo sapiens OX=9606 PE=2 SV=1
206,17681,P04040|CATA_HUMAN,31.09,2,2,1.9E4,1,1,1,,59756,Catalase OS=Homo sapiens OX=9606 GN=CAT PE=1 SV=3
239,26581,P25366|OCA4_YEAST,31.07,2,2,0E0,1,1,1,,41647,Protein OCA4 OS=Saccharomyces cerevisiae (strain ATCC 204508 / S288c) OX=559292 GN=OCA4 PE=1 SV=1
235,20259,Q02QK0|AMIE_PSEAB,30.83,3,3,1.9E5,1,1,1,,38481,Aliphatic amidase OS=Pseudomonas aeruginosa (strain UCBPP-PA14) OX=208963 GN=amiE PE=3 SV=1
235,20260,P11436|AMIE_PSEAE,30.83,3,3,1.9E5,1,1,1,,38495,Aliphatic amidase OS=Pseudomonas aeruginosa (strain ATCC 15692 / DSM 22644 / CIP 104116 / JCM 14847 / LMG 12228 / 1C / PRS 101 / PAO1) OX=208964 GN=amiE PE=1 SV=2
235,20261,B7V2X1|AMIE_PSEA8,30.83,3,3,1.9E5,1,1,1,,38481,Aliphatic amidase OS=Pseudomonas aeruginosa (strain LESB58) OX=557722 GN=amiE PE=3 SV=1
235,20262,A6V262|AMIE_PSEA7,30.83,3,3,1.9E5,1,1,1,,38495,Aliphatic amidase OS=Pseudomonas aeruginosa (strain PA7) OX=381754 GN=amiE PE=3 SV=1
235,26501,A5W2C0|AMIE_PSEP1,30.83,3,3,1.9E5,1,1,1,,38784,Aliphatic amidase OS=Pseudomonas putida (strain ATCC 700007 / DSM 6899 / BCRC 17059 / F1) OX=351746 GN=amiE PE=3 SV=1
235,26549,Q17YA2|AMIE_HELAH,30.83,3,3,1.9E5,1,1,1,,37741,Aliphatic amidase OS=Helicobacter acinonychis (strain Sheeba) OX=382638 GN=amiE PE=3 SV=1
235,26550,Q9ZME1|AMIE_HELPJ,30.83,3,3,1.9E5,1,1,1,,37713,Aliphatic amidase OS=Helicobacter pylori (strain J99 / ATCC 700824) OX=85963 GN=amiE PE=3 SV=1
235,26551,Q1CUK9|AMIE_HELPH,30.83,3,3,1.9E5,1,1,1,,37761,Aliphatic amidase OS=Helicobacter pylori (strain HPAG1) OX=357544 GN=amiE PE=3 SV=1
235,26552,B2USC5|AMIE_HELPS,30.83,3,3,1.9E5,1,1,1,,37713,Aliphatic amidase OS=Helicobacter pylori (strain Shi470) OX=512562 GN=amiE PE=3 SV=1
235,26553,O25067|AMIE_HELPY,30.83,3,3,1.9E5,1,1,1,,37713,Aliphatic amidase OS=Helicobacter pylori (strain ATCC 700392 / 26695) OX=85962 GN=amiE PE=1 SV=1
235,26554,B6JKM3|AMIE_HELP2,30.83,3,3,1.9E5,1,1,1,,37761,Aliphatic amidase OS=Helicobacter pylori (strain P12) OX=570508 GN=amiE PE=3 SV=1
235,26555,B5ZA60|AMIE_HELPG,30.83,3,3,1.9E5,1,1,1,,37713,Aliphatic amidase OS=Helicobacter pylori (strain G27) OX=563041 GN=amiE PE=3 SV=1
235,26556,Q5Z1U0|AMIE_NOCFA,30.83,3,3,1.9E5,1,1,1,,38183,Aliphatic amidase OS=Nocardia farcinica (strain IFM 10152) OX=247156 GN=amiE PE=3 SV=1
235,26557,C0ZNE8|AMIE_RHOE4,30.83,3,3,1.9E5,1,1,1,,38200,Aliphatic amidase OS=Rhodococcus erythropolis (strain PR4 / NBRC 100887) OX=234621 GN=amiE PE=3 SV=1
235,26558,Q01360|AMIE_RHOER,30.83,3,3,1.9E5,1,1,1,,38200,Aliphatic amidase OS=Rhodococcus erythropolis OX=1833 GN=amiE PE=1 SV=1
235,26559,Q89VS2|AMIE_BRADU,30.83,3,3,1.9E5,1,1,1,,38442,Aliphatic amidase OS=Bradyrhizobium diazoefficiens (strain JCM 10833 / BCRC 13528 / IAM 13628 / NBRC 14792 / USDA 110) OX=224911 GN=amiE PE=3 SV=1
235,26560,C3K9E6|AMIE_PSEFS,30.83,3,3,1.9E5,1,1,1,,38196,Aliphatic amidase OS=Pseudomonas fluorescens (strain SBW25) OX=216595 GN=amiE PE=3 SV=1
235,26561,Q0VN20|AMIE_ALCBS,30.83,3,3,1.9E5,1,1,1,,38359,Aliphatic amidase OS=Alcanivorax borkumensis (strain ATCC 700651 / DSM 11573 / NCIMB 13689 / SK2) OX=393595 GN=amiE PE=3 SV=1
235,26562,A1U7G1|AMIE_MARHV,30.83,3,3,1.9E5,1,1,1,,38461,Aliphatic amidase OS=Marinobacter hydrocarbonoclasticus (strain ATCC 700491 / DSM 11845 / VT8) OX=351348 GN=amiE PE=3 SV=1
235,26563,Q9RQ17|AMIE_GEOSE,30.83,3,3,1.9E5,1,1,1,,39085,Aliphatic amidase OS=Geobacillus stearothermophilus OX=1422 PE=1 SV=1
199,26023,tr|E7DVW5|E7DVW5_HUMAN,30.76,7,7,5.43E5,1,1,1,,15164,Fatty acid binding protein 5 (Psoriasis-associated) OS=Homo sapiens OX=9606 GN=FABP5 PE=3 SV=1
199,1979,Q01469|FABP5_HUMAN,30.76,7,7,5.43E5,1,1,1,,15164,Fatty acid-binding protein 5 OS=Homo sapiens OX=9606 GN=FABP5 PE=1 SV=3
263,26601,Q87L05|MUTL_VIBPA,30.53,1,1,7.64E4,1,1,1,,74919,DNA mismatch repair protein MutL OS=Vibrio parahaemolyticus serotype O3:K6 (strain RIMD 2210633) OX=223926 GN=mutL PE=3 SV=1
196,18782,Q9Y275|TN13B_HUMAN,29.68,5,5,0E0,1,1,1,,31223,Tumor necrosis factor ligand superfamily member 13B OS=Homo sapiens OX=9606 GN=TNFSF13B PE=1 SV=1
196,26624,tr|A0A0U5J7Q1|A0A0U5J7Q1_HUMAN,29.68,5,5,0E0,1,1,1,,31223,Epididymis secretory sperm binding protein OS=Homo sapiens OX=9606 GN=TNLG7A PE=2 SV=1
264,26630,C3K2X2|RS19_PSEFS,29.45,12,12,2.81E4,1,1,1,,10319,30S ribosomal protein S19 OS=Pseudomonas fluorescens (strain SBW25) OX=216595 GN=rpsS PE=3 SV=1
264,26631,A5UHT4|RS19_HAEIG,29.45,12,12,2.81E4,1,1,1,,10259,30S ribosomal protein S19 OS=Haemophilus influenzae (strain PittGG) OX=374931 GN=rpsS PE=3 SV=1
264,26632,Q88QN1|RS19_PSEPK,29.45,12,12,2.81E4,1,1,1,,10348,30S ribosomal protein S19 OS=Pseudomonas putida (strain ATCC 47054 / DSM 6125 / NCIMB 11950 / KT2440) OX=160488 GN=rpsS PE=3 SV=1
264,26633,A6W388|RS19_MARMS,29.45,12,12,2.81E4,1,1,1,,10368,30S ribosomal protein S19 OS=Marinomonas sp. (strain MWYL1) OX=400668 GN=rpsS PE=3 SV=1
264,26634,B0UX17|RS19_HISS2,29.45,12,12,2.81E4,1,1,1,,10259,30S ribosomal protein S19 OS=Histophilus somni (strain 2336) OX=228400 GN=rpsS PE=3 SV=1
264,26635,A8G1E4|RS19_SHESH,29.45,12,12,2.81E4,1,1,1,,10472,30S ribosomal protein S19 OS=Shewanella sediminis (strain HAW-EB3) OX=425104 GN=rpsS PE=3 SV=1
264,26636,A6WHT2|RS19_SHEB8,29.45,12,12,2.81E4,1,1,1,,10472,30S ribosomal protein S19 OS=Shewanella baltica (strain OS185) OX=402882 GN=rpsS PE=3 SV=1
264,26637,B4SUT6|RS19_SALNS,29.45,12,12,2.81E4,1,1,1,,10416,30S ribosomal protein S19 OS=Salmonella newport (strain SL254) OX=423368 GN=rpsS PE=3 SV=1
264,26638,Q1CCU8|RS19_YERPN,29.45,12,12,2.81E4,1,1,1,,10430,30S ribosomal protein S19 OS=Yersinia pestis bv. Antiqua (strain Nepal516) OX=377628 GN=rpsS PE=3 SV=1
264,26639,B5RH19|RS19_SALG2,29.45,12,12,2.81E4,1,1,1,,10416,30S ribosomal protein S19 OS=Salmonella gallinarum (strain 287/91 / NCTC 13346) OX=550538 GN=rpsS PE=3 SV=1
264,26640,B1JIW5|RS19_YERPY,29.45,12,12,2.81E4,1,1,1,,10430,30S ribosomal protein S19 OS=Yersinia pseudotuberculosis serotype O:3 (strain YPIII) OX=502800 GN=rpsS PE=3 SV=1
264,26641,Q8EK64|RS19_SHEON,29.45,12,12,2.81E4,1,1,1,,10472,30S ribosomal protein S19 OS=Shewanella oneidensis (strain MR-1) OX=211586 GN=rpsS PE=3 SV=1
203,25819,P0AA15|RL13_SHIFL,29.25,5,5,8.58E4,1,1,1,,16019,50S ribosomal protein L13 OS=Shigella flexneri OX=623 GN=rplM PE=3 SV=1
203,25820,B1XHK4|RL13_ECODH,29.25,5,5,8.58E4,1,1,1,,16019,50S ribosomal protein L13 OS=Escherichia coli (strain K12 / DH10B) OX=316385 GN=rplM PE=3 SV=1
203,25821,B5YSV7|RL13_ECO5E,29.25,5,5,8.58E4,1,1,1,,16019,50S ribosomal protein L13 OS=Escherichia coli O157:H7 (strain EC4115 / EHEC) OX=444450 GN=rplM PE=3 SV=1
203,25822,B4TJR9|RL13_SALHS,29.25,5,5,8.58E4,1,1,1,,16019,50S ribosomal protein L13 OS=Salmonella heidelberg (strain SL476) OX=454169 GN=rplM PE=3 SV=1
203,25823,A7ZSC5|RL13_ECO24,29.25,5,5,8.58E4,1,1,1,,16019,50S ribosomal protein L13 OS=Escherichia coli O139:H28 (strain E24377A / ETEC) OX=331111 GN=rplM PE=3 SV=1
203,25824,B7MBZ2|RL13_ECO45,29.25,5,5,8.58E4,1,1,1,,16019,50S ribosomal protein L13 OS=Escherichia coli O45:K1 (strain S88 / ExPEC) OX=585035 GN=rplM PE=3 SV=1
203,25825,B7LRJ9|RL13_ESCF3,29.25,5,5,8.58E4,1,1,1,,16019,50S ribosomal protein L13 OS=Escherichia fergusonii (strain ATCC 35469 / DSM 13698 / CDC 0568-73) OX=585054 GN=rplM PE=3 SV=1
203,25826,A9MNY0|RL13_SALAR,29.25,5,5,8.58E4,1,1,1,,16019,50S ribosomal protein L13 OS=Salmonella arizonae (strain ATCC BAA-731 / CDC346-86 / RSK2980) OX=41514 GN=rplM PE=3 SV=1
203,26156,B5XSS1|RL13_KLEP3,29.25,5,5,8.58E4,1,1,1,,16110,50S ribosomal protein L13 OS=Klebsiella pneumoniae (strain 342) OX=507522 GN=rplM PE=3 SV=1
203,26669,C4Z2W3|RL13_EUBE2,29.25,5,5,8.58E4,1,1,1,,15897,50S ribosomal protein L13 OS=Eubacterium eligens (strain ATCC 27750 / VPI C15-48) OX=515620 GN=rplM PE=3 SV=1
203,26670,A5F997|RL13_VIBC3,29.25,5,5,8.58E4,1,1,1,,15990,50S ribosomal protein L13 OS=Vibrio cholerae serotype O1 (strain ATCC 39541 / Classical Ogawa 395 / O395) OX=345073 GN=rplM PE=3 SV=1
203,26671,Q4UZF2|RL13_XANC8,29.25,5,5,8.58E4,1,1,1,,16081,50S ribosomal protein L13 OS=Xanthomonas campestris pv. campestris (strain 8004) OX=314565 GN=rplM PE=3 SV=1
203,26672,B0UTU4|RL13_HISS2,29.25,5,5,8.58E4,1,1,1,,15921,50S ribosomal protein L13 OS=Histophilus somni (strain 2336) OX=228400 GN=rplM PE=3 SV=1
203,26696,Q7MBG1|GLMU_CHRVO,29.25,2,2,8.58E4,1,1,1,,48126,Bifunctional protein GlmU OS=Chromobacterium violaceum (strain ATCC 12472 / DSM 30191 / JCM 1249 / NBRC 12614 / NCIMB 9131 / NCTC 9757) OX=243365 GN=glmU PE=3 SV=1
266,19087,Q051U4|BIOD_LEPBL,29.09,4,4,3.86E4,1,1,1,,24720,ATP-dependent dethiobiotin synthetase BioD OS=Leptospira borgpetersenii serovar Hardjo-bovis (strain L550) OX=355276 GN=bioD PE=3 SV=1
266,19088,Q04RS7|BIOD_LEPBJ,29.09,4,4,3.86E4,1,1,1,,24720,ATP-dependent dethiobiotin synthetase BioD OS=Leptospira borgpetersenii serovar Hardjo-bovis (strain JB197) OX=355277 GN=bioD PE=3 SV=1
237,18208,Q6MCC8|SYL_PARUW,28.85,1,1,1.05E6,1,1,1,,97641,Leucine--tRNA ligase OS=Protochlamydia amoebophila (strain UWE25) OX=264201 GN=leuS PE=3 SV=1
201,17767,P22531|SPR2E_HUMAN,28.47,25,25,2.7E5,1,1,1,Carbamidomethylation,7855,Small proline-rich protein 2E OS=Homo sapiens OX=9606 GN=SPRR2E PE=2 SV=2
201,18166,P35325|SPR2B_HUMAN,28.47,25,25,2.7E5,1,1,1,Carbamidomethylation,7975,Small proline-rich protein 2B OS=Homo sapiens OX=9606 GN=SPRR2B PE=2 SV=1
201,18167,P35326|SPR2A_HUMAN,28.47,25,25,2.7E5,1,1,1,Carbamidomethylation,7965,Small proline-rich protein 2A OS=Homo sapiens OX=9606 GN=SPRR2A PE=1 SV=1
268,26698,tr|I3L1H9|I3L1H9_HUMAN,28.44,13,13,1.35E4,1,1,1,,7488,Zymogen granule protein 16 homolog B (Fragment) OS=Homo sapiens OX=9606 GN=ZG16B PE=1 SV=1
268,26699,tr|I3L3X0|I3L3X0_HUMAN,28.44,9,9,1.35E4,1,1,1,,10353,Zymogen granule protein 16 homolog B (Fragment) OS=Homo sapiens OX=9606 GN=ZG16B PE=1 SV=1
268,26700,tr|A0A0C4DGN4|A0A0C4DGN4_HUMAN,28.44,5,5,1.35E4,1,1,1,,19600,Zymogen granule protein 16 homolog B OS=Homo sapiens OX=9606 GN=ZG16B PE=1 SV=1
268,26701,tr|C3PTT6|C3PTT6_HUMAN,28.44,5,5,1.35E4,1,1,1,,21567,Pancreatic adenocarcinoma upregulated factor OS=Homo sapiens OX=9606 GN=PAUF PE=1 SV=1
268,18781,Q96DA0|ZG16B_HUMAN,28.44,4,4,1.35E4,1,1,1,,22739,Zymogen granule protein 16 homolog B OS=Homo sapiens OX=9606 GN=ZG16B PE=1 SV=3
268,26702,tr|G8H6I3|G8H6I3_HUMAN,28.44,4,4,1.35E4,1,1,1,,22739,Endocrine and exocrine protein OS=Homo sapiens OX=9606 GN=EECP PE=2 SV=1
240,26738,Q5HBX5|CLPP_EHRRW,28.36,4,4,9.76E3,1,1,1,,21928,ATP-dependent Clp protease proteolytic subunit OS=Ehrlichia ruminantium (strain Welgevonden) OX=254945 GN=clpP PE=3 SV=1
240,26739,Q5FFG7|CLPP_EHRRG,28.36,4,4,9.76E3,1,1,1,,21925,ATP-dependent Clp protease proteolytic subunit OS=Ehrlichia ruminantium (strain Gardel) OX=302409 GN=clpP PE=3 SV=1
240,18940,Q2GFT8|CLPP_EHRCR,28.36,4,4,9.76E3,1,1,1,,22137,ATP-dependent Clp protease proteolytic subunit OS=Ehrlichia chaffeensis (strain ATCC CRL-10679 / Arkansas) OX=205920 GN=clpP PE=3 SV=1
138,26729,A4TCS1|DCUP_MYCGI,28.09,2,2,0E0,1,1,3,,37531,Uroporphyrinogen decarboxylase OS=Mycolicibacterium gilvum (strain PYR-GCK) OX=350054 GN=hemE PE=3 SV=1
213,26216,P0CK06|MVP_PVYHU,27.97,1,1,4.22E5,1,1,1,,111326,P3N-PIPO polyprotein OS=Potato virus Y (strain Hungarian) OX=31739 PE=3 SV=2
211,18994,Q042F2|PGK_LACGA,27.89,2,2,3.81E4,1,1,1,,43043,Phosphoglycerate kinase OS=Lactobacillus gasseri (strain ATCC 33323 / DSM 20243 / CIP 102991 / JCM 1131 / KCTC 3163 / NCIMB 11718 / AM63) OX=324831 GN=pgk PE=3 SV=1
211,18995,Q1GB26|PGK_LACDA,27.89,2,2,3.81E4,1,1,1,,42712,Phosphoglycerate kinase OS=Lactobacillus delbrueckii subsp. bulgaricus (strain ATCC 11842 / DSM 20081 / JCM 1002 / NBRC 13953 / NCIMB 11778) OX=390333 GN=pgk PE=3 SV=1
211,18998,Q8GIZ5|PGK_LACDL,27.89,2,2,3.81E4,1,1,1,,42763,Phosphoglycerate kinase OS=Lactobacillus delbrueckii subsp. lactis OX=29397 GN=pgk PE=3 SV=1
211,19000,O32756|PGK_LACDE,27.89,2,2,3.81E4,1,1,1,,42712,Phosphoglycerate kinase OS=Lactobacillus delbrueckii subsp. bulgaricus OX=1585 GN=pgk PE=3 SV=1
211,19001,Q04BH1|PGK_LACDB,27.89,2,2,3.81E4,1,1,1,,42712,Phosphoglycerate kinase OS=Lactobacillus delbrueckii subsp. bulgaricus (strain ATCC BAA-365) OX=321956 GN=pgk PE=3 SV=1
211,18996,P62413|PGK_LACJO,27.89,2,2,3.81E4,1,1,1,,43018,Phosphoglycerate kinase OS=Lactobacillus johnsonii (strain CNCM I-12250 / La1 / NCC 533) OX=257314 GN=pgk PE=3 SV=1
211,18999,Q5FL50|PGK_LACAC,27.89,2,2,3.81E4,1,1,1,,42819,Phosphoglycerate kinase OS=Lactobacillus acidophilus (strain ATCC 700396 / NCK56 / N2 / NCFM) OX=272621 GN=pgk PE=3 SV=1
211,18988,Q833I9|PGK_ENTFA,27.89,2,2,3.81E4,1,1,1,,42397,Phosphoglycerate kinase OS=Enterococcus faecalis (strain ATCC 700802 / V583) OX=226185 GN=pgk PE=3 SV=1
211,18989,Q88YH5|PGK_LACPL,27.89,2,2,3.81E4,1,1,1,,42797,Phosphoglycerate kinase OS=Lactobacillus plantarum (strain ATCC BAA-793 / NCIMB 8826 / WCFS1) OX=220668 GN=pgk PE=3 SV=1
211,18990,Q03SL7|PGK_LACBA,27.89,2,2,3.81E4,1,1,1,,42511,Phosphoglycerate kinase OS=Lactobacillus brevis (strain ATCC 367 / JCM 1170) OX=387344 GN=pgk PE=3 SV=1
211,18991,B2G616|PGK_LACRJ,27.89,2,2,3.81E4,1,1,1,,42960,Phosphoglycerate kinase OS=Lactobacillus reuteri (strain JCM 1112) OX=557433 GN=pgk PE=3 SV=1
211,18992,B2GAL8|PGK_LACF3,27.89,2,2,3.81E4,1,1,1,,42697,Phosphoglycerate kinase OS=Lactobacillus fermentum (strain NBRC 3956 / LMG 18251) OX=334390 GN=pgk PE=3 SV=1
211,18993,B2UKW8|PGK_AKKM8,27.89,2,2,3.81E4,1,1,1,,42692,Phosphoglycerate kinase OS=Akkermansia muciniphila (strain ATCC BAA-835 / Muc) OX=349741 GN=pgk PE=3 SV=1
211,18997,A8YUE3|PGK_LACH4,27.89,2,2,3.81E4,1,1,1,,42834,Phosphoglycerate kinase OS=Lactobacillus helveticus (strain DPC 4571) OX=405566 GN=pgk PE=3 SV=1
211,19002,Q03UX8|PGK_LEUMM,27.89,2,2,3.81E4,1,1,1,,42728,Phosphoglycerate kinase OS=Leuconostoc mesenteroides subsp. mesenteroides (strain ATCC 8293 / DSM 20343 / BCRC 11652 / CCM 1803 / JCM 6124 / NCDO 523 / NBRC 100496 / NCIMB 8023 / NCTC 12954 / NRRL B-1118 / 37Y) OX=203120 GN=pgk PE=3 S...
211,19003,B1MW69|PGK_LEUCK,27.89,2,2,3.81E4,1,1,1,,42600,Phosphoglycerate kinase OS=Leuconostoc citreum (strain KM20) OX=349519 GN=pgk PE=3 SV=1
270,26710,Q3SRZ3|ACP_NITWN,27.89,16,16,5.28E4,1,1,1,,8573,Acyl carrier protein OS=Nitrobacter winogradskyi (strain ATCC 25391 / DSM 10237 / CIP 104748 / NCIMB 11846 / Nb-255) OX=323098 GN=acpP PE=3 SV=1
270,26711,Q135N5|ACP_RHOPS,27.89,16,16,5.28E4,1,1,1,,8573,Acyl carrier protein OS=Rhodopseudomonas palustris (strain BisB5) OX=316057 GN=acpP PE=3 SV=1
270,26712,Q215T1|ACP_RHOPB,27.89,16,16,5.28E4,1,1,1,,8543,Acyl carrier protein OS=Rhodopseudomonas palustris (strain BisB18) OX=316056 GN=acpP PE=3 SV=1
270,26713,B6JGN3|ACP_OLICO,27.89,16,16,5.28E4,1,1,1,,8601,Acyl carrier protein OS=Oligotropha carboxidovorans (strain ATCC 49405 / DSM 1227 / KCTC 32145 / OM5) OX=504832 GN=acpP PE=3 SV=1
270,26714,Q2IX87|ACP_RHOP2,27.89,16,16,5.28E4,1,1,1,,8543,Acyl carrier protein OS=Rhodopseudomonas palustris (strain HaA2) OX=316058 GN=acpP PE=3 SV=1
270,26715,Q6N5A8|ACP_RHOPA,27.89,16,16,5.28E4,1,1,1,,8573,Acyl carrier protein OS=Rhodopseudomonas palustris (strain ATCC BAA-98 / CGA009) OX=258594 GN=acpP PE=3 SV=1
270,26716,A4YT81|ACP_BRASO,27.89,16,16,5.28E4,1,1,1,,8600,Acyl carrier protein OS=Bradyrhizobium sp. (strain ORS 278) OX=114615 GN=acpP PE=3 SV=1
270,26717,A5EIA1|ACP_BRASB,27.89,16,16,5.28E4,1,1,1,,8600,Acyl carrier protein OS=Bradyrhizobium sp. (strain BTAi1 / ATCC BAA-1182) OX=288000 GN=acpP PE=3 SV=1
270,26718,Q1QKV3|ACP_NITHX,27.89,16,16,5.28E4,1,1,1,,8600,Acyl carrier protein OS=Nitrobacter hamburgensis (strain DSM 10229 / NCIMB 13809 / X14) OX=323097 GN=acpP PE=3 SV=1
270,26719,B3Q9T1|ACP_RHOPT,27.89,16,16,5.28E4,1,1,1,,8573,Acyl carrier protein OS=Rhodopseudomonas palustris (strain TIE-1) OX=395960 GN=acpP PE=3 SV=1
270,26720,Q89MV8|ACP_BRADU,27.89,16,16,5.28E4,1,1,1,,8543,Acyl carrier protein OS=Bradyrhizobium diazoefficiens (strain JCM 10833 / BCRC 13528 / IAM 13628 / NBRC 14792 / USDA 110) OX=224911 GN=acpP PE=3 SV=1
208,26134,tr|K7ERI9|K7ERI9_HUMAN,27.86,14,14,2.19E4,1,1,1,,8647,Apolipoprotein C-I (Fragment) OS=Homo sapiens OX=9606 GN=APOC1 PE=1 SV=1
208,1116,P02654|APOC1_HUMAN,27.86,13,13,2.19E4,1,1,1,,9332,Apolipoprotein C-I OS=Homo sapiens OX=9606 GN=APOC1 PE=1 SV=1
208,26135,tr|A0A024R0T8|A0A024R0T8_HUMAN,27.86,13,13,2.19E4,1,1,1,,9332,Apolipoprotein C-I isoform CRA_a OS=Homo sapiens OX=9606 GN=APOC1 PE=3 SV=1
271,18761,P0A029|FTSZ_STAAM,27.78,3,3,1.9E4,1,1,1,,41037,Cell division protein FtsZ OS=Staphylococcus aureus (strain Mu50 / ATCC 700699) OX=158878 GN=ftsZ PE=1 SV=1
271,18762,Q6GA26|FTSZ_STAAS,27.78,3,3,1.9E4,1,1,1,,41037,Cell division protein FtsZ OS=Staphylococcus aureus (strain MSSA476) OX=282459 GN=ftsZ PE=3 SV=1
271,18763,Q5HGP5|FTSZ_STAAC,27.78,3,3,1.9E4,1,1,1,,41037,Cell division protein FtsZ OS=Staphylococcus aureus (strain COL) OX=93062 GN=ftsZ PE=3 SV=1
271,18764,P99108|FTSZ_STAAN,27.78,3,3,1.9E4,1,1,1,,41037,Cell division protein FtsZ OS=Staphylococcus aureus (strain N315) OX=158879 GN=ftsZ PE=1 SV=1
271,18765,P0A031|FTSZ_STAAU,27.78,3,3,1.9E4,1,1,1,,41037,Cell division protein FtsZ OS=Staphylococcus aureus OX=1280 GN=ftsZ PE=1 SV=1
271,18766,Q6GHP9|FTSZ_STAAR,27.78,3,3,1.9E4,1,1,1,,41037,Cell division protein FtsZ OS=Staphylococcus aureus (strain MRSA252) OX=282458 GN=ftsZ PE=1 SV=1
271,18767,P0A030|FTSZ_STAAW,27.78,3,3,1.9E4,1,1,1,,41037,Cell division protein FtsZ OS=Staphylococcus aureus (strain MW2) OX=196620 GN=ftsZ PE=3 SV=1
271,18768,Q2FZ89|FTSZ_STAA8,27.78,3,3,1.9E4,1,1,1,,41037,Cell division protein FtsZ OS=Staphylococcus aureus (strain NCTC 8325 / PS 47) OX=93061 GN=ftsZ PE=1 SV=1
271,18769,Q5HQ06|FTSZ_STAEQ,27.78,3,3,1.9E4,1,1,1,,41411,Cell division protein FtsZ OS=Staphylococcus epidermidis (strain ATCC 35984 / RP62A) OX=176279 GN=ftsZ PE=1 SV=1
271,18770,Q8CPK4|FTSZ_STAES,27.78,3,3,1.9E4,1,1,1,,41438,Cell division protein FtsZ OS=Staphylococcus epidermidis (strain ATCC 12228 / FDA PCI 1200) OX=176280 GN=ftsZ PE=3 SV=1
273,26724,Q3B0J1|RUVB_SYNS9,27.74,3,3,0E0,1,1,1,,37605,Holliday junction ATP-dependent DNA helicase RuvB OS=Synechococcus sp. (strain CC9902) OX=316279 GN=ruvB PE=3 SV=1
272,26721,P66348|RS10_XYLFA,27.74,15,15,3.4E5,1,1,1,,11564,30S ribosomal protein S10 OS=Xylella fastidiosa (strain 9a5c) OX=160492 GN=rpsJ PE=3 SV=1
272,26722,B0U5A6|RS10_XYLFM,27.74,15,15,3.4E5,1,1,1,,11592,30S ribosomal protein S10 OS=Xylella fastidiosa (strain M12) OX=405440 GN=rpsJ PE=3 SV=1
272,26723,P66349|RS10_XYLFT,27.74,15,15,3.4E5,1,1,1,,11564,30S ribosomal protein S10 OS=Xylella fastidiosa (strain Temecula1 / ATCC 700964) OX=183190 GN=rpsJ PE=3 SV=1
274,26736,tr|I2D5I8|I2D5I8_HUMAN,27.66,8,8,1.12E5,1,1,1,,9322,Apolipoprotein M (Fragment) OS=Homo sapiens OX=9606 GN=APOM PE=3 SV=1
274,26737,tr|I2D5J2|I2D5J2_HUMAN,27.66,8,8,1.12E5,1,1,1,,9364,Apolipoprotein M (Fragment) OS=Homo sapiens OX=9606 GN=APOM PE=3 SV=1
274,26742,tr|A0A1U9X793|A0A1U9X793_HUMAN,27.66,6,6,1.12E5,1,1,1,,13051,Apolipoprotein M OS=Homo sapiens OX=9606 PE=3 SV=1
274,26743,tr|Q5SRP5|Q5SRP5_HUMAN,27.66,5,5,1.12E5,1,1,1,,14185,Apolipoprotein M OS=Homo sapiens OX=9606 GN=APOM PE=1 SV=1
274,540,O95445|APOM_HUMAN,27.66,4,4,1.12E5,1,1,1,,21253,Apolipoprotein M OS=Homo sapiens OX=9606 GN=APOM PE=1 SV=2
274,26795,Q9YX48|CAPSD_FDVS,27.66,1,1,1.12E5,1,1,1,,137043,Putative major capsid protein OS=Fiji disease virus (isolate Sugarcane) OX=648172 GN=S2 PE=4 SV=1
276,26748,P06732|KCRM_HUMAN,27.57,2,2,1.53E6,1,1,1,,43101,Creatine kinase M-type OS=Homo sapiens OX=9606 GN=CKM PE=1 SV=2
231,18831,Q6ZVX7|FBX50_HUMAN,27.52,3,3,2.05E4,1,1,1,,30847,F-box only protein 50 OS=Homo sapiens OX=9606 GN=NCCRP1 PE=1 SV=1
238,18360,Q6GFY8|RS4_STAAR,27.41,9,9,1.87E4,1,1,1,,23029,30S ribosomal protein S4 OS=Staphylococcus aureus (strain MRSA252) OX=282458 GN=rpsD PE=3 SV=1
238,18814,Q4L760|RS4_STAHJ,27.41,9,9,1.87E4,1,1,1,,23080,30S ribosomal protein S4 OS=Staphylococcus haemolyticus (strain JCSC1435) OX=279808 GN=rpsD PE=3 SV=1
238,18815,Q6G8K8|RS4_STAAS,27.41,9,9,1.87E4,1,1,1,,23013,30S ribosomal protein S4 OS=Staphylococcus aureus (strain MSSA476) OX=282459 GN=rpsD PE=3 SV=1
238,18816,Q5HF54|RS4_STAAC,27.41,9,9,1.87E4,1,1,1,,23013,30S ribosomal protein S4 OS=Staphylococcus aureus (strain COL) OX=93062 GN=rpsD PE=3 SV=1
238,18817,A8Z2N6|RS4_STAAT,27.41,9,9,1.87E4,1,1,1,,23013,30S ribosomal protein S4 OS=Staphylococcus aureus (strain USA300 / TCH1516) OX=451516 GN=rpsD PE=3 SV=1
238,18818,A5ITP2|RS4_STAA9,27.41,9,9,1.87E4,1,1,1,,23013,30S ribosomal protein S4 OS=Staphylococcus aureus (strain JH9) OX=359786 GN=rpsD PE=3 SV=1
238,18819,P66563|RS4_STAAN,27.41,9,9,1.87E4,1,1,1,,23013,30S ribosomal protein S4 OS=Staphylococcus aureus (strain N315) OX=158879 GN=rpsD PE=1 SV=1
238,18820,A7X3F0|RS4_STAA1,27.41,9,9,1.87E4,1,1,1,,23013,30S ribosomal protein S4 OS=Staphylococcus aureus (strain Mu3 / ATCC 700698) OX=418127 GN=rpsD PE=3 SV=1
238,18821,Q2FXK6|RS4_STAA8,27.41,9,9,1.87E4,1,1,1,,23013,30S ribosomal protein S4 OS=Staphylococcus aureus (strain NCTC 8325 / PS 47) OX=93061 GN=rpsD PE=1 SV=1
238,18822,Q49YF2|RS4_STAS1,27.41,9,9,1.87E4,1,1,1,,23144,30S ribosomal protein S4 OS=Staphylococcus saprophyticus subsp. saprophyticus (strain ATCC 15305 / DSM 20229 / NCIMB 8711 / NCTC 7292 / S-41) OX=342451 GN=rpsD PE=3 SV=1
238,18823,P66562|RS4_STAAM,27.41,9,9,1.87E4,1,1,1,,23013,30S ribosomal protein S4 OS=Staphylococcus aureus (strain Mu50 / ATCC 700699) OX=158878 GN=rpsD PE=3 SV=1
238,18824,P66564|RS4_STAAW,27.41,9,9,1.87E4,1,1,1,,23013,30S ribosomal protein S4 OS=Staphylococcus aureus (strain MW2) OX=196620 GN=rpsD PE=3 SV=1
238,18825,Q2YTH0|RS4_STAAB,27.41,9,9,1.87E4,1,1,1,,23013,30S ribosomal protein S4 OS=Staphylococcus aureus (strain bovine RF122 / ET3-1) OX=273036 GN=rpsD PE=1 SV=1
238,18826,Q2FG18|RS4_STAA3,27.41,9,9,1.87E4,1,1,1,,23013,30S ribosomal protein S4 OS=Staphylococcus aureus (strain USA300) OX=367830 GN=rpsD PE=3 SV=1
238,18827,Q8CS54|RS4_STAES,27.41,9,9,1.87E4,1,1,1,,23105,30S ribosomal protein S4 OS=Staphylococcus epidermidis (strain ATCC 12228 / FDA PCI 1200) OX=176280 GN=rpsD PE=3 SV=1
238,18828,A6U2I6|RS4_STAA2,27.41,9,9,1.87E4,1,1,1,,23013,30S ribosomal protein S4 OS=Staphylococcus aureus (strain JH1) OX=359787 GN=rpsD PE=3 SV=1
238,18829,A6QHQ3|RS4_STAAE,27.41,9,9,1.87E4,1,1,1,,23013,30S ribosomal protein S4 OS=Staphylococcus aureus (strain Newman) OX=426430 GN=rpsD PE=3 SV=1
238,18830,Q5HNI5|RS4_STAEQ,27.41,9,9,1.87E4,1,1,1,,23105,30S ribosomal protein S4 OS=Staphylococcus epidermidis (strain ATCC 35984 / RP62A) OX=176279 GN=rpsD PE=3 SV=1
216,18327,Q66578|POLG_HPE1H,27.29,0,0,0E0,1,1,1,,245841,Genome polyprotein OS=Human parechovirus 1 (strain Harris) OX=103911 PE=1 SV=1
216,18328,Q9YID8|POLG_HPEV5,27.29,0,0,0E0,1,1,1,,246602,Genome polyprotein OS=Human parechovirus 5 (strain CT86-6760) OX=122961 PE=3 SV=1
277,26751,Q6F1Y5|RS17_MESFL,27.27,12,12,7.55E4,1,1,1,,10017,30S ribosomal protein S17 OS=Mesoplasma florum (strain ATCC 33453 / NBRC 100688 / NCTC 11704 / L1) OX=265311 GN=rpsQ PE=3 SV=1
277,26752,Q9Z9K5|RS17_BACHD,27.27,12,12,7.55E4,1,1,1,,10182,30S ribosomal protein S17 OS=Bacillus halodurans (strain ATCC BAA-125 / DSM 18197 / FERM 7344 / JCM 9153 / C-125) OX=272558 GN=rpsQ PE=3 SV=1
277,18864,Q5WLQ3|RS17_BACSK,27.27,12,12,7.55E4,1,1,1,,10245,30S ribosomal protein S17 OS=Bacillus clausii (strain KSM-K16) OX=66692 GN=rpsQ PE=3 SV=1
277,18865,Q7A462|RS17_STAAN,27.27,11,11,7.55E4,1,1,1,,10175,30S ribosomal protein S17 OS=Staphylococcus aureus (strain N315) OX=158879 GN=rpsQ PE=1 SV=1
277,18866,A6U3W6|RS17_STAA2,27.27,11,11,7.55E4,1,1,1,,10175,30S ribosomal protein S17 OS=Staphylococcus aureus (strain JH1) OX=359787 GN=rpsQ PE=3 SV=1
277,18867,Q2FW15|RS17_STAA8,27.27,11,11,7.55E4,1,1,1,,10175,30S ribosomal protein S17 OS=Staphylococcus aureus (strain NCTC 8325 / PS 47) OX=93061 GN=rpsQ PE=1 SV=1
277,18868,B7HQV3|RS17_BACC7,27.27,11,11,7.55E4,1,1,1,,10189,30S ribosomal protein S17 OS=Bacillus cereus (strain AH187) OX=405534 GN=rpsQ PE=3 SV=1
277,18869,Q8NVB4|RS17_STAAW,27.27,11,11,7.55E4,1,1,1,,10175,30S ribosomal protein S17 OS=Staphylococcus aureus (strain MW2) OX=196620 GN=rpsQ PE=3 SV=1
277,18870,Q63H81|RS17_BACCZ,27.27,11,11,7.55E4,1,1,1,,10189,30S ribosomal protein S17 OS=Bacillus cereus (strain ZK / E33L) OX=288681 GN=rpsQ PE=3 SV=1
277,26753,Q99S30|RS17_STAAM,27.27,11,11,7.55E4,1,1,1,,10175,30S ribosomal protein S17 OS=Staphylococcus aureus (strain Mu50 / ATCC 700699) OX=158878 GN=rpsQ PE=3 SV=1
277,26754,A7X5F0|RS17_STAA1,27.27,11,11,7.55E4,1,1,1,,10175,30S ribosomal protein S17 OS=Staphylococcus aureus (strain Mu3 / ATCC 700698) OX=418127 GN=rpsQ PE=3 SV=1
277,18871,B7GJ76|RS17_ANOFW,27.27,11,11,7.55E4,1,1,1,,10074,30S ribosomal protein S17 OS=Anoxybacillus flavithermus (strain DSM 21510 / WK1) OX=491915 GN=rpsQ PE=3 SV=1
277,26755,B9DM38|RS17_STACT,27.27,11,11,7.55E4,1,1,1,,10203,30S ribosomal protein S17 OS=Staphylococcus carnosus (strain TM300) OX=396513 GN=rpsQ PE=3 SV=1
277,18872,A4IJJ8|RS17_GEOTN,27.27,11,11,7.55E4,1,1,1,,10189,30S ribosomal protein S17 OS=Geobacillus thermodenitrificans (strain NG80-2) OX=420246 GN=rpsQ PE=3 SV=1
277,18873,C3LJ91|RS17_BACAC,27.27,11,11,7.55E4,1,1,1,,10189,30S ribosomal protein S17 OS=Bacillus anthracis (strain CDC 684 / NRRL 3495) OX=568206 GN=rpsQ PE=3 SV=1
277,18874,B7JKC8|RS17_BACC0,27.27,11,11,7.55E4,1,1,1,,10189,30S ribosomal protein S17 OS=Bacillus cereus (strain AH820) OX=405535 GN=rpsQ PE=3 SV=1
277,18875,Q81J33|RS17_BACCR,27.27,11,11,7.55E4,1,1,1,,10205,30S ribosomal protein S17 OS=Bacillus cereus (strain ATCC 14579 / DSM 31 / JCM 2152 / NBRC 15305 / NCIMB 9373 / NRRL B-3711) OX=226900 GN=rpsQ PE=3 SV=1
277,18877,Q81VS1|RS17_BACAN,27.27,11,11,7.55E4,1,1,1,,10189,30S ribosomal protein S17 OS=Bacillus anthracis OX=1392 GN=rpsQ PE=3 SV=1
277,18879,C3P9R4|RS17_BACAA,27.27,11,11,7.55E4,1,1,1,,10189,30S ribosomal protein S17 OS=Bacillus anthracis (strain A0248) OX=592021 GN=rpsQ PE=3 SV=1
277,18880,A7GK29|RS17_BACCN,27.27,11,11,7.55E4,1,1,1,,10175,30S ribosomal protein S17 OS=Bacillus cytotoxicus (strain DSM 22905 / CIP 110041 / 391-98 / NVH 391-98) OX=315749 GN=rpsQ PE=3 SV=1
277,18882,Q8ETX4|RS17_OCEIH,27.27,11,11,7.55E4,1,1,1,,10251,30S ribosomal protein S17 OS=Oceanobacillus iheyensis (strain DSM 14371 / CIP 107618 / JCM 11309 / KCTC 3954 / HTE831) OX=221109 GN=rpsQ PE=3 SV=1
277,18886,Q6GEJ2|RS17_STAAR,27.27,11,11,7.55E4,1,1,1,,10175,30S ribosomal protein S17 OS=Staphylococcus aureus (strain MRSA252) OX=282458 GN=rpsQ PE=3 SV=1
277,18887,A6QJ83|RS17_STAAE,27.27,11,11,7.55E4,1,1,1,,10175,30S ribosomal protein S17 OS=Staphylococcus aureus (strain Newman) OX=426430 GN=rpsQ PE=3 SV=1
277,18888,C5D3S6|RS17_GEOSW,27.27,11,11,7.55E4,1,1,1,,10166,30S ribosomal protein S17 OS=Geobacillus sp. (strain WCH70) OX=471223 GN=rpsQ PE=3 SV=1
277,26756,A5IV25|RS17_STAA9,27.27,11,11,7.55E4,1,1,1,,10175,30S ribosomal protein S17 OS=Staphylococcus aureus (strain JH9) OX=359786 GN=rpsQ PE=3 SV=1
277,18890,A9VP86|RS17_BACMK,27.27,11,11,7.55E4,1,1,1,,10175,30S ribosomal protein S17 OS=Bacillus mycoides (strain KBAB4) OX=315730 GN=rpsQ PE=3 SV=1
277,26757,A0R8I9|RS17_BACAH,27.27,11,11,7.55E4,1,1,1,,10189,30S ribosomal protein S17 OS=Bacillus thuringiensis (strain Al Hakam) OX=412694 GN=rpsQ PE=3 SV=1
277,26758,Q2YYK6|RS17_STAAB,27.27,11,11,7.55E4,1,1,1,,10175,30S ribosomal protein S17 OS=Staphylococcus aureus (strain bovine RF122 / ET3-1) OX=273036 GN=rpsQ PE=1 SV=1
277,26759,Q5HDW7|RS17_STAAC,27.27,11,11,7.55E4,1,1,1,,10175,30S ribosomal protein S17 OS=Staphylococcus aureus (strain COL) OX=93062 GN=rpsQ PE=3 SV=1
277,26760,Q2FEP8|RS17_STAA3,27.27,11,11,7.55E4,1,1,1,,10175,30S ribosomal protein S17 OS=Staphylococcus aureus (strain USA300) OX=367830 GN=rpsQ PE=3 SV=1
278,18787,B6JPQ1|RECA_HELP2,27.13,5,5,0E0,1,1,1,,37669,Protein RecA OS=Helicobacter pylori (strain P12) OX=570508 GN=recA PE=3 SV=1
278,26762,Q1CV04|RECA_HELPH,27.13,5,5,0E0,1,1,1,,37654,Protein RecA OS=Helicobacter pylori (strain HPAG1) OX=357544 GN=recA PE=3 SV=1
278,18788,B2URY3|RECA_HELPS,27.13,5,5,0E0,1,1,1,,37683,Protein RecA OS=Helicobacter pylori (strain Shi470) OX=512562 GN=recA PE=3 SV=1
278,18789,P42445|RECA_HELPY,27.13,5,5,0E0,1,1,1,,37686,Protein RecA OS=Helicobacter pylori (strain ATCC 700392 / 26695) OX=85962 GN=recA PE=1 SV=2
278,18790,Q17YV1|RECA_HELAH,27.13,5,5,0E0,1,1,1,,37710,Protein RecA OS=Helicobacter acinonychis (strain Sheeba) OX=382638 GN=recA PE=3 SV=1
233,18286,B1KVJ4|F16PC_CLOBM,27.09,2,2,0E0,1,1,1,,77422,Fructose-1 6-bisphosphatase class 3 OS=Clostridium botulinum (strain Loch Maree / Type A3) OX=498214 GN=fbp PE=3 SV=1
279,26764,P30780|CH10_AGRFC,27.08,16,16,2.44E4,1,1,1,,10546,10 kDa chaperonin OS=Agrobacterium fabrum (strain C58 / ATCC 33970) OX=176299 GN=groS PE=3 SV=2
279,26765,Q92ZQ3|CH104_RHIME,27.08,16,16,2.44E4,1,1,1,,10574,10 kDa chaperonin 4 OS=Rhizobium meliloti (strain 1021) OX=266834 GN=groS4 PE=3 SV=1
279,26766,B5ZRD7|CH10_RHILW,27.08,16,16,2.44E4,1,1,1,,10518,10 kDa chaperonin OS=Rhizobium leguminosarum bv. trifolii (strain WSM2304) OX=395492 GN=groS PE=3 SV=1
279,26767,P35473|CH101_RHIME,27.08,16,16,2.44E4,1,1,1,,10587,10 kDa chaperonin 1 OS=Rhizobium meliloti (strain 1021) OX=266834 GN=groS1 PE=2 SV=1
241,26792,tr|A0A087WTD7|A0A087WTD7_HUMAN,27.04,1,1,1.96E7,1,1,1,,161184,A-kinase anchor protein 13 OS=Homo sapiens OX=9606 GN=AKAP13 PE=1 SV=1
241,26793,tr|A8MYJ1|A8MYJ1_HUMAN,27.04,1,1,1.96E7,1,1,1,,161840,A-kinase anchor protein 13 OS=Homo sapiens OX=9606 GN=AKAP13 PE=1 SV=3
241,26796,Q12802|AKP13_HUMAN,27.04,0,0,1.96E7,1,1,1,,307550,A-kinase anchor protein 13 OS=Homo sapiens OX=9606 GN=AKAP13 PE=1 SV=2
241,26797,tr|A0A2X0SF55|A0A2X0SF55_HUMAN,27.04,0,0,1.96E7,1,1,1,,307776,AKAP13 (Fragment) OS=Homo sapiens OX=9606 GN=AKAP13 PE=4 SV=1
281,26773,A4YZ37|GFA_BRASO,26.99,4,4,0E0,1,1,1,,19877,Glutathione-dependent formaldehyde-activating enzyme OS=Bradyrhizobium sp. (strain ORS 278) OX=114615 GN=gfa PE=3 SV=1
281,26774,Q89GX9|GFA_BRADU,26.99,4,4,0E0,1,1,1,,19982,Glutathione-dependent formaldehyde-activating enzyme OS=Bradyrhizobium diazoefficiens (strain JCM 10833 / BCRC 13528 / IAM 13628 / NBRC 14792 / USDA 110) OX=224911 GN=gfa PE=3 SV=1
281,26775,Q21D57|GFA_RHOPB,26.99,4,4,0E0,1,1,1,,20028,Glutathione-dependent formaldehyde-activating enzyme OS=Rhodopseudomonas palustris (strain BisB18) OX=316056 GN=gfa PE=3 SV=1
281,26776,Q07HI5|GFA_RHOP5,26.99,4,4,0E0,1,1,1,,20117,Glutathione-dependent formaldehyde-activating enzyme OS=Rhodopseudomonas palustris (strain BisA53) OX=316055 GN=gfa PE=3 SV=1
281,26777,Q3BXJ3|GFA_XANC5,26.99,4,4,0E0,1,1,1,,20446,Glutathione-dependent formaldehyde-activating enzyme OS=Xanthomonas campestris pv. vesicatoria (strain 85-10) OX=316273 GN=gfa PE=3 SV=1
281,26778,Q8PPF1|GFA_XANAC,26.99,4,4,0E0,1,1,1,,20393,Glutathione-dependent formaldehyde-activating enzyme OS=Xanthomonas axonopodis pv. citri (strain 306) OX=190486 GN=gfa PE=3 SV=1
200,17742,Q9BYE4|SPR2G_HUMAN,26.71,18,18,1.87E5,1,1,1,Carbamidomethylation,8158,Small proline-rich protein 2G OS=Homo sapiens OX=9606 GN=SPRR2G PE=3 SV=1
215,18371,Q2YYQ2|RS3_STAAB,26.51,5,5,5.04E4,1,1,1,,24100,30S ribosomal protein S3 OS=Staphylococcus aureus (strain bovine RF122 / ET3-1) OX=273036 GN=rpsC PE=1 SV=1
215,18372,A7X5F5|RS3_STAA1,26.51,5,5,5.04E4,1,1,1,,24100,30S ribosomal protein S3 OS=Staphylococcus aureus (strain Mu3 / ATCC 700698) OX=418127 GN=rpsC PE=3 SV=1
215,18373,A6QJ86|RS3_STAAE,26.51,5,5,5.04E4,1,1,1,,24100,30S ribosomal protein S3 OS=Staphylococcus aureus (strain Newman) OX=426430 GN=rpsC PE=3 SV=1
215,18374,Q8CRG6|RS3_STAES,26.51,5,5,5.04E4,1,1,1,,24189,30S ribosomal protein S3 OS=Staphylococcus epidermidis (strain ATCC 12228 / FDA PCI 1200) OX=176280 GN=rpsC PE=3 SV=1
215,18375,Q5HDW4|RS3_STAAC,26.51,5,5,5.04E4,1,1,1,,24114,30S ribosomal protein S3 OS=Staphylococcus aureus (strain COL) OX=93062 GN=rpsC PE=3 SV=1
215,18376,Q2FEP5|RS3_STAA3,26.51,5,5,5.04E4,1,1,1,,24100,30S ribosomal protein S3 OS=Staphylococcus aureus (strain USA300) OX=367830 GN=rpsC PE=3 SV=1
215,18377,Q2FW12|RS3_STAA8,26.51,5,5,5.04E4,1,1,1,,24100,30S ribosomal protein S3 OS=Staphylococcus aureus (strain NCTC 8325 / PS 47) OX=93061 GN=rpsC PE=1 SV=1
215,18378,P66553|RS3_STAAN,26.51,5,5,5.04E4,1,1,1,,24100,30S ribosomal protein S3 OS=Staphylococcus aureus (strain N315) OX=158879 GN=rpsC PE=1 SV=1
215,18379,P66552|RS3_STAAM,26.51,5,5,5.04E4,1,1,1,,24100,30S ribosomal protein S3 OS=Staphylococcus aureus (strain Mu50 / ATCC 700699) OX=158878 GN=rpsC PE=3 SV=1
215,18380,Q5HM05|RS3_STAEQ,26.51,5,5,5.04E4,1,1,1,,24189,30S ribosomal protein S3 OS=Staphylococcus epidermidis (strain ATCC 35984 / RP62A) OX=176279 GN=rpsC PE=3 SV=1
215,18381,P66554|RS3_STAAW,26.51,5,5,5.04E4,1,1,1,,24100,30S ribosomal protein S3 OS=Staphylococcus aureus (strain MW2) OX=196620 GN=rpsC PE=3 SV=1
215,18382,Q49ZG2|RS3_STAS1,26.51,5,5,5.04E4,1,1,1,,24045,30S ribosomal protein S3 OS=Staphylococcus saprophyticus subsp. saprophyticus (strain ATCC 15305 / DSM 20229 / NCIMB 8711 / NCTC 7292 / S-41) OX=342451 GN=rpsC PE=3 SV=1
215,18383,Q6GEI9|RS3_STAAR,26.51,5,5,5.04E4,1,1,1,,24100,30S ribosomal protein S3 OS=Staphylococcus aureus (strain MRSA252) OX=282458 GN=rpsC PE=3 SV=1
215,18384,Q6G777|RS3_STAAS,26.51,5,5,5.04E4,1,1,1,,24100,30S ribosomal protein S3 OS=Staphylococcus aureus (strain MSSA476) OX=282459 GN=rpsC PE=3 SV=1
234,18298,P0A0F6|RL15_STAAN,26.49,12,12,2.31E5,1,1,1,,15597,50S ribosomal protein L15 OS=Staphylococcus aureus (strain N315) OX=158879 GN=rplO PE=1 SV=1
234,18299,A5IV15|RL15_STAA9,26.49,12,12,2.31E5,1,1,1,,15597,50S ribosomal protein L15 OS=Staphylococcus aureus (strain JH9) OX=359786 GN=rplO PE=3 SV=1
234,18300,Q6GEK2|RL15_STAAR,26.49,12,12,2.31E5,1,1,1,,15597,50S ribosomal protein L15 OS=Staphylococcus aureus (strain MRSA252) OX=282458 GN=rplO PE=3 SV=1
234,18301,A7X5D4|RL15_STAA1,26.49,12,12,2.31E5,1,1,1,,15597,50S ribosomal protein L15 OS=Staphylococcus aureus (strain Mu3 / ATCC 700698) OX=418127 GN=rplO PE=3 SV=1
234,18302,A8Z338|RL15_STAAT,26.49,12,12,2.31E5,1,1,1,,15597,50S ribosomal protein L15 OS=Staphylococcus aureus (strain USA300 / TCH1516) OX=451516 GN=rplO PE=3 SV=1
234,18303,Q2YYL6|RL15_STAAB,26.49,12,12,2.31E5,1,1,1,,15597,50S ribosomal protein L15 OS=Staphylococcus aureus (strain bovine RF122 / ET3-1) OX=273036 GN=rplO PE=1 SV=1
234,18304,Q6G790|RL15_STAAS,26.49,12,12,2.31E5,1,1,1,,15597,50S ribosomal protein L15 OS=Staphylococcus aureus (strain MSSA476) OX=282459 GN=rplO PE=3 SV=1
234,18305,P0A0F8|RL15_STAA8,26.49,12,12,2.31E5,1,1,1,,15597,50S ribosomal protein L15 OS=Staphylococcus aureus (strain NCTC 8325 / PS 47) OX=93061 GN=rplO PE=1 SV=1
234,18306,P0A0F5|RL15_STAAM,26.49,12,12,2.31E5,1,1,1,,15597,50S ribosomal protein L15 OS=Staphylococcus aureus (strain Mu50 / ATCC 700699) OX=158878 GN=rplO PE=3 SV=1
234,18307,Q2FEQ8|RL15_STAA3,26.49,12,12,2.31E5,1,1,1,,15597,50S ribosomal protein L15 OS=Staphylococcus aureus (strain USA300) OX=367830 GN=rplO PE=3 SV=1
234,18308,Q5HDX7|RL15_STAAC,26.49,12,12,2.31E5,1,1,1,,15597,50S ribosomal protein L15 OS=Staphylococcus aureus (strain COL) OX=93062 GN=rplO PE=3 SV=1
234,18309,A6U3V6|RL15_STAA2,26.49,12,12,2.31E5,1,1,1,,15597,50S ribosomal protein L15 OS=Staphylococcus aureus (strain JH1) OX=359787 GN=rplO PE=3 SV=1
234,18310,A6QJ73|RL15_STAAE,26.49,12,12,2.31E5,1,1,1,,15597,50S ribosomal protein L15 OS=Staphylococcus aureus (strain Newman) OX=426430 GN=rplO PE=3 SV=1
234,18311,P0A0F7|RL15_STAAW,26.49,12,12,2.31E5,1,1,1,,15597,50S ribosomal protein L15 OS=Staphylococcus aureus (strain MW2) OX=196620 GN=rplO PE=3 SV=1
242,26799,Q7W2G9|RPOB_BORPA,26.29,1,1,9.36E3,1,1,1,,153082,DNA-directed RNA polymerase subunit beta OS=Bordetella parapertussis (strain 12822 / ATCC BAA-587 / NCTC 13253) OX=257311 GN=rpoB PE=3 SV=2
288,26836,P37592|OMPD_SALTY,26.10,2,2,3.67E4,1,1,1,,39680,Outer membrane porin protein OmpD OS=Salmonella typhimurium (strain LT2 / SGSC1412 / ATCC 700720) OX=99287 GN=ompD PE=1 SV=2
283,26822,B0BVW3|Y061_RICRO,25.95,6,6,3.19E5,1,1,1,,21396,UPF0301 protein RrIowa_0061 OS=Rickettsia rickettsii (strain Iowa) OX=452659 GN=RrIowa_0061 PE=3 SV=1
226,26200,Q4FQB4|SYR_PSYA2,25.65,1,1,3.15E4,1,1,1,,67269,Arginine--tRNA ligase OS=Psychrobacter arcticus (strain DSM 17307 / VKM B-2377 / 273-4) OX=259536 GN=argS PE=3 SV=1
226,26201,Q1Q8I7|SYR_PSYCK,25.65,1,1,3.15E4,1,1,1,,67402,Arginine--tRNA ligase OS=Psychrobacter cryohalolentis (strain ATCC BAA-1226 / DSM 17306 / VKM B-2378 / K5) OX=335284 GN=argS PE=3 SV=1
226,2169,Q6DN67|L_CPSVP,25.65,0,0,3.15E4,1,1,1,,280380,RNA-directed RNA polymerase L OS=Citrus psorosis virus (isolate Spain/P-121) OX=652963 GN=L PE=3 SV=1
226,26833,Q08FX8|DPV22_DPV83,25.65,4,4,3.15E4,1,1,1,,20874,Apoptosis regulator DPV022 OS=Deerpox virus (strain Mule deer/United States/W-848-83/1983) OX=305674 GN=DPV022 PE=1 SV=1
214,26231,tr|A0A1S5UZ29|A0A1S5UZ29_HUMAN,25.61,1,1,0E0,1,1,1,,269339,Kalirin OS=Homo sapiens OX=9606 GN=KALRN PE=2 SV=1
214,26232,tr|H7BXZ5|H7BXZ5_HUMAN,25.61,0,0,0E0,1,1,1,,336295,Non-specific serine/threonine protein kinase (Fragment) OS=Homo sapiens OX=9606 GN=KALRN PE=1 SV=1
214,10563,O60229|KALRN_HUMAN,25.61,0,0,0E0,1,1,1,,340260,Kalirin OS=Homo sapiens OX=9606 GN=KALRN PE=1 SV=3
228,18221,Q83S79|FUR_SHIFL,25.55,9,9,1.1E5,1,1,1,,16724,Ferric uptake regulation protein OS=Shigella flexneri OX=623 GN=fur PE=3 SV=1
228,18222,P0A9A9|FUR_ECOLI,25.55,9,9,1.1E5,1,1,1,,16795,Ferric uptake regulation protein OS=Escherichia coli (strain K12) OX=83333 GN=fur PE=1 SV=1
228,18223,P0A9B0|FUR_ECOL6,25.55,9,9,1.1E5,1,1,1,,16795,Ferric uptake regulation protein OS=Escherichia coli O6:H1 (strain CFT073 / ATCC 700928 / UPEC) OX=199310 GN=fur PE=3 SV=1
228,18224,P0A9B1|FUR_ECO57,25.55,9,9,1.1E5,1,1,1,,16795,Ferric uptake regulation protein OS=Escherichia coli O157:H7 OX=83334 GN=fur PE=3 SV=1
228,18225,P45599|FUR_KLEPN,25.55,8,8,1.1E5,1,1,1,,17779,Ferric uptake regulation protein OS=Klebsiella pneumoniae OX=573 GN=fur PE=1 SV=2
228,18841,P33086|FUR_YERPE,25.55,9,9,1.1E5,1,1,1,,16728,Ferric uptake regulation protein OS=Yersinia pestis OX=632 GN=fur PE=3 SV=2
228,18842,P37736|FUR_VIBA7,25.55,9,9,1.1E5,1,1,1,,16970,Ferric uptake regulation protein OS=Vibrio anguillarum (strain ATCC 68554 / 775) OX=882102 GN=fur PE=1 SV=1
228,18843,P33117|FUR_VIBVU,25.55,9,9,1.1E5,1,1,1,,16743,Ferric uptake regulation protein OS=Vibrio vulnificus (strain CMCP6) OX=216895 GN=fur PE=3 SV=2
228,18844,O24755|FUR_VIBPA,25.55,9,9,1.1E5,1,1,1,,16771,Ferric uptake regulation protein OS=Vibrio parahaemolyticus serotype O3:K6 (strain RIMD 2210633) OX=223926 GN=fur PE=3 SV=1
228,18845,A5F6G4|FUR_VIBC3,25.55,9,9,1.1E5,1,1,1,,16942,Ferric uptake regulation protein OS=Vibrio cholerae serotype O1 (strain ATCC 39541 / Classical Ogawa 395 / O395) OX=345073 GN=fur PE=3 SV=1
228,18846,P0C6C8|FUR_VIBCH,25.55,9,9,1.1E5,1,1,1,,16912,Ferric uptake regulation protein OS=Vibrio cholerae serotype O1 (strain ATCC 39315 / El Tor Inaba N16961) OX=243277 GN=fur PE=1 SV=1
285,26831,Q0HTY9|BIOB_SHESR,25.31,3,3,6.63E4,1,1,1,,38732,Biotin synthase OS=Shewanella sp. (strain MR-7) OX=60481 GN=bioB PE=3 SV=1
245,336,P02765|FETUA_HUMAN,25.31,3,3,3.7E4,1,1,1,,39341,Alpha-2-HS-glycoprotein OS=Homo sapiens OX=9606 GN=AHSG PE=1 SV=2
245,26817,tr|C9JV77|C9JV77_HUMAN,25.31,3,3,3.7E4,1,1,1,,39412,Alpha-2-HS-glycoprotein OS=Homo sapiens OX=9606 GN=AHSG PE=1 SV=1
245,26818,tr|B7Z8Q2|B7Z8Q2_HUMAN,25.31,2,2,3.7E4,1,1,1,,46627,Alpha-2-HS-glycoprotein OS=Homo sapiens OX=9606 PE=2 SV=1
245,26832,tr|B7Z556|B7Z556_HUMAN,25.31,4,4,3.7E4,1,1,1,,27354,Alpha-2-HS-glycoprotein OS=Homo sapiens OX=9606 PE=2 SV=1
286,5734,Q6GJ80|PTAS_STAAR,25.18,3,3,2.23E4,1,1,1,,35015,Phosphate acetyltransferase OS=Staphylococcus aureus (strain MRSA252) OX=282458 GN=pta PE=1 SV=1
286,5735,P65862|PTAS_STAAM,25.18,3,3,2.23E4,1,1,1,,34952,Phosphate acetyltransferase OS=Staphylococcus aureus (strain Mu50 / ATCC 700699) OX=158878 GN=pta PE=3 SV=1
286,5736,P99092|PTAS_STAAN,25.18,3,3,2.23E4,1,1,1,,34952,Phosphate acetyltransferase OS=Staphylococcus aureus (strain N315) OX=158879 GN=pta PE=1 SV=1
286,5737,Q6GBP8|PTAS_STAAS,25.18,3,3,2.23E4,1,1,1,,34922,Phosphate acetyltransferase OS=Staphylococcus aureus (strain MSSA476) OX=282459 GN=pta PE=3 SV=1
286,5738,Q8NXW4|PTAS_STAAW,25.18,3,3,2.23E4,1,1,1,,34922,Phosphate acetyltransferase OS=Staphylococcus aureus (strain MW2) OX=196620 GN=pta PE=3 SV=1
286,5739,Q5HI88|PTAS_STAAC,25.18,3,3,2.23E4,1,1,1,,34952,Phosphate acetyltransferase OS=Staphylococcus aureus (strain COL) OX=93062 GN=pta PE=3 SV=1
287,26835,P10548|LSTP_STAST,25.12,3,3,5.8E4,1,1,1,,51687,Lysostaphin OS=Staphylococcus staphylolyticus OX=1287 GN=lss PE=3 SV=1
290,26845,B1XB43|LEPA_ECODH,24.94,1,1,7.18E4,1,1,1,,66570,Elongation factor 4 OS=Escherichia coli (strain K12 / DH10B) OX=316385 GN=lepA PE=3 SV=1
289,18793,Q6NCU3|PIMT_RHOPA,24.88,5,5,0E0,1,1,1,Acetylation (Protein N-term),23128,Protein-L-isoaspartate O-methyltransferase OS=Rhodopseudomonas palustris (strain ATCC BAA-98 / CGA009) OX=258594 GN=pcm PE=3 SV=2
218,26597,tr|B4DTB6|B4DTB6_HUMAN,24.74,3,3,1.62E5,1,1,1,Oxidation (M),42636,cDNA FLJ56550 highly similar to Fork head domain transcription factor AFX1 OS=Homo sapiens OX=9606 PE=2 SV=1
218,1360,P98177|FOXO4_HUMAN,24.74,2,2,1.62E5,1,1,1,Oxidation (M),53684,Forkhead box protein O4 OS=Homo sapiens OX=9606 GN=FOXO4 PE=1 SV=5
246,26841,A4WBF0|NHAP2_ENT38,24.67,1,1,4.89E4,1,1,1,,62048,K(+)/H(+) antiporter NhaP2 OS=Enterobacter sp. (strain 638) OX=399742 GN=nhaP2 PE=3 SV=1
291,19226,Q8EQZ7|RL19_OCEIH,24.55,10,10,6.7E3,1,1,1,,13245,50S ribosomal protein L19 OS=Oceanobacillus iheyensis (strain DSM 14371 / CIP 107618 / JCM 11309 / KCTC 3954 / HTE831) OX=221109 GN=rplS PE=3 SV=1
291,19227,Q9KA16|RL19_BACHD,24.55,10,10,6.7E3,1,1,1,,13300,50S ribosomal protein L19 OS=Bacillus halodurans (strain ATCC BAA-125 / DSM 18197 / FERM 7344 / JCM 9153 / C-125) OX=272558 GN=rplS PE=3 SV=1
291,19228,Q5WFN8|RL19_BACSK,24.55,10,10,6.7E3,1,1,1,,13353,50S ribosomal protein L19 OS=Bacillus clausii (strain KSM-K16) OX=66692 GN=rplS PE=3 SV=1
291,19229,Q65JP5|RL19_BACLD,24.55,10,10,6.7E3,1,1,1,,13375,50S ribosomal protein L19 OS=Bacillus licheniformis (strain ATCC 14580 / DSM 13 / JCM 2505 / NBRC 12200 / NCIMB 9375 / NRRL NRS-1264 / Gibson 46) OX=279010 GN=rplS PE=3 SV=1
291,19230,Q4L5U3|RL19_STAHJ,24.55,9,9,6.7E3,1,1,1,,13366,50S ribosomal protein L19 OS=Staphylococcus haemolyticus (strain JCSC1435) OX=279808 GN=rplS PE=3 SV=1
291,19231,Q49X27|RL19_STAS1,24.55,9,9,6.7E3,1,1,1,,13335,50S ribosomal protein L19 OS=Staphylococcus saprophyticus subsp. saprophyticus (strain ATCC 15305 / DSM 20229 / NCIMB 8711 / NCTC 7292 / S-41) OX=342451 GN=rplS PE=3 SV=1
291,19232,Q2FHJ7|RL19_STAA3,24.55,9,9,6.7E3,1,1,1,,13362,50S ribosomal protein L19 OS=Staphylococcus aureus (strain USA300) OX=367830 GN=rplS PE=3 SV=1
291,19233,Q5HPV0|RL19_STAEQ,24.55,9,9,6.7E3,1,1,1,,13338,50S ribosomal protein L19 OS=Staphylococcus epidermidis (strain ATCC 35984 / RP62A) OX=176279 GN=rplS PE=3 SV=1
291,19234,Q2YXM4|RL19_STAAB,24.55,9,9,6.7E3,1,1,1,,13362,50S ribosomal protein L19 OS=Staphylococcus aureus (strain bovine RF122 / ET3-1) OX=273036 GN=rplS PE=1 SV=1
291,19235,A6QGE1|RL19_STAAE,24.55,9,9,6.7E3,1,1,1,,13362,50S ribosomal protein L19 OS=Staphylococcus aureus (strain Newman) OX=426430 GN=rplS PE=3 SV=1
291,19236,Q6G9X2|RL19_STAAS,24.55,9,9,6.7E3,1,1,1,,13362,50S ribosomal protein L19 OS=Staphylococcus aureus (strain MSSA476) OX=282459 GN=rplS PE=3 SV=1
291,19237,Q8CSU9|RL19_STAES,24.55,9,9,6.7E3,1,1,1,,13338,50S ribosomal protein L19 OS=Staphylococcus epidermidis (strain ATCC 12228 / FDA PCI 1200) OX=176280 GN=rplS PE=3 SV=1
291,19238,Q6GHJ4|RL19_STAAR,24.55,9,9,6.7E3,1,1,1,,13362,50S ribosomal protein L19 OS=Staphylococcus aureus (strain MRSA252) OX=282458 GN=rplS PE=3 SV=1
291,19239,Q8NX05|RL19_STAAW,24.55,9,9,6.7E3,1,1,1,,13362,50S ribosomal protein L19 OS=Staphylococcus aureus (strain MW2) OX=196620 GN=rplS PE=3 SV=1
291,19240,Q18BC1|RL19_CLOD6,24.55,9,9,6.7E3,1,1,1,,13296,50S ribosomal protein L19 OS=Clostridioides difficile (strain 630) OX=272563 GN=rplS PE=3 SV=1
291,19241,C5D8U6|RL19_GEOSW,24.55,9,9,6.7E3,1,1,1,,13514,50S ribosomal protein L19 OS=Geobacillus sp. (strain WCH70) OX=471223 GN=rplS PE=3 SV=1
291,19242,B9DPI8|RL19_STACT,24.55,9,9,6.7E3,1,1,1,,13356,50S ribosomal protein L19 OS=Staphylococcus carnosus (strain TM300) OX=396513 GN=rplS PE=3 SV=1
291,19243,Q5HGJ1|RL19_STAAC,24.55,9,9,6.7E3,1,1,1,,13362,50S ribosomal protein L19 OS=Staphylococcus aureus (strain COL) OX=93062 GN=rplS PE=3 SV=1
291,19244,P30529|RL19_GEOSE,24.55,9,9,6.7E3,1,1,1,,13444,50S ribosomal protein L19 OS=Geobacillus stearothermophilus OX=1422 GN=rplS PE=3 SV=1
291,19245,Q2FZ42|RL19_STAA8,24.55,9,9,6.7E3,1,1,1,,13362,50S ribosomal protein L19 OS=Staphylococcus aureus (strain NCTC 8325 / PS 47) OX=93061 GN=rplS PE=1 SV=1
291,19246,A8ZV18|RL19_DESOH,24.55,9,9,6.7E3,1,1,1,,13550,50S ribosomal protein L19 OS=Desulfococcus oleovorans (strain DSM 6200 / Hxd3) OX=96561 GN=rplS PE=3 SV=1
291,19247,Q5L0P3|RL19_GEOKA,24.55,9,9,6.7E3,1,1,1,,13815,50S ribosomal protein L19 OS=Geobacillus kaustophilus (strain HTA426) OX=235909 GN=rplS PE=3 SV=1
292,19112,Q3IC91|ASTD2_PSET1,24.11,2,2,1.66E4,1,1,1,,51971,N-succinylglutamate 5-semialdehyde dehydrogenase 2 OS=Pseudoalteromonas translucida (strain TAC 125) OX=326442 GN=astD2 PE=3 SV=1
293,19075,B9MIT4|HSCA_ACIET,23.84,1,1,2.73E4,1,1,1,,65375,Chaperone protein HscA homolog OS=Acidovorax ebreus (strain TPSY) OX=535289 GN=hscA PE=3 SV=1
294,26852,Q73SE9|RL10_MYCPA,23.75,6,6,3.11E5,1,1,1,,20168,50S ribosomal protein L10 OS=Mycolicibacterium paratuberculosis (strain ATCC BAA-968 / K-10) OX=262316 GN=rplJ PE=3 SV=1
219,10902,A5V3U9|GATB_SPHWW,23.36,1,1,1.43E4,1,1,1,,53719,Aspartyl/glutamyl-tRNA(Asn/Gln) amidotransferase subunit B OS=Sphingomonas wittichii (strain RW1 / DSM 6014 / JCM 10273) OX=392499 GN=gatB PE=3 SV=1
219,19254,Q0BTK1|GATB_GRABC,23.36,1,1,1.43E4,1,1,1,,52952,Aspartyl/glutamyl-tRNA(Asn/Gln) amidotransferase subunit B OS=Granulibacter bethesdensis (strain ATCC BAA-1260 / CGDNIH1) OX=391165 GN=gatB PE=3 SV=1
219,19255,Q5FND4|GATB_GLUOX,23.36,1,1,1.43E4,1,1,1,,53650,Aspartyl/glutamyl-tRNA(Asn/Gln) amidotransferase subunit B OS=Gluconobacter oxydans (strain 621H) OX=290633 GN=gatB PE=3 SV=1
219,19257,B5ZMJ6|GATB_RHILW,23.36,1,1,1.43E4,1,1,1,,54715,Aspartyl/glutamyl-tRNA(Asn/Gln) amidotransferase subunit B OS=Rhizobium leguminosarum bv. trifolii (strain WSM2304) OX=395492 GN=gatB PE=3 SV=1
247,26868,Q6YQT0|TYSY_ONYPE,23.29,2,2,5.84E4,1,1,1,,33649,Thymidylate synthase OS=Onion yellows phytoplasma (strain OY-M) OX=262768 GN=thyA PE=3 SV=1
247,26869,Q9XC19|TYSY_MYCGA,23.29,2,2,5.84E4,1,1,1,,33839,Thymidylate synthase OS=Mycoplasma gallisepticum (strain R(low / passage 15 / clone 2)) OX=710127 GN=thyA PE=3 SV=2
297,26865,Q3MB92|SECA_TRIV2,23.27,1,1,9.56E4,1,1,1,,106161,Protein translocase subunit SecA OS=Trichormus variabilis (strain ATCC 29413 / PCC 7937) OX=240292 GN=secA PE=3 SV=1
297,26866,B2IUA9|SECA_NOSP7,23.27,1,1,9.56E4,1,1,1,,106086,Protein translocase subunit SecA OS=Nostoc punctiforme (strain ATCC 29133 / PCC 73102) OX=63737 GN=secA PE=3 SV=1

## Sheet: Patient_2
Protein Group,Protein ID,Accession,-10lgP,Coverage (%),Coverage (%) PCT_tryp_5_725,Intensity PCT_tryp_5_725,#Peptides,#Unique,#Spec PCT_tryp_5_725,PTM,Avg. Mass,Description
1,3,P08670|VIME_HUMAN,329.16,52,52,8.6E4,23,22,222,Carbamidomethylation	Oxidation (M),53652,Vimentin OS=Homo sapiens OX=9606 GN=VIM PE=1 SV=4
1,11456,tr|V9HWE1|V9HWE1_HUMAN,329.16,52,52,8.6E4,23,22,222,Carbamidomethylation	Oxidation (M),53652,Vimentin OS=Homo sapiens OX=9606 GN=HEL113 PE=2 SV=1
1,11457,tr|B0YJC4|B0YJC4_HUMAN,329.16,56,56,8.6E4,23,22,222,Carbamidomethylation	Oxidation (M),49653,Vimentin OS=Homo sapiens OX=9606 GN=VIM PE=1 SV=1
3,1,P02768|ALBU_HUMAN,323.56,73,73,1.23E3,45,4,95,Carbamidomethylation	Oxidation (M),69367,Albumin OS=Homo sapiens OX=9606 GN=ALB PE=1 SV=2
4,11448,tr|B4DPR2|B4DPR2_HUMAN,311.65,66,66,1.75E3,39,1,86,Carbamidomethylation	Oxidation (M),59574,cDNA FLJ50830 highly similar to Serum albumin OS=Homo sapiens OX=9606 PE=2 SV=1
2,2,P02671|FIBA_HUMAN,279.35,36,36,2.96E4,35,35,97,Carbamidomethylation	Oxidation (M),94973,Fibrinogen alpha chain OS=Homo sapiens OX=9606 GN=FGA PE=1 SV=2
6,11454,P02769|ALBU_BOVIN,278.66,51,51,1.15E4,26,18,54,Carbamidomethylation	Oxidation (M),69294,Albumin OS=Bos taurus OX=9913 GN=ALB PE=1 SV=4
7,11480,tr|D3DQX7|D3DQX7_HUMAN,233.37,84,84,2.84E3,12,4,43,,13562,Serum amyloid A protein OS=Homo sapiens OX=9606 GN=SAA1 PE=3 SV=1
10,11462,Q28522|ALBU_MACMU,222.79,26,26,,14,0,30,Carbamidomethylation,67881,Albumin (Fragment) OS=Macaca mulatta OX=9544 GN=ALB PE=2 SV=1
10,11463,A2V9Z4|ALBU_MACFA,222.79,25,25,,14,0,30,Carbamidomethylation,68874,Albumin OS=Macaca fascicularis OX=9541 GN=ALB PE=2 SV=1
9,6,P0DJI8|SAA1_HUMAN,220.13,84,84,2.64E3,10,2,39,,13532,Serum amyloid A-1 protein OS=Homo sapiens OX=9606 GN=SAA1 PE=1 SV=1
5,4,P10909|CLUS_HUMAN,218.32,28,28,8.53E3,17,17,28,Carbamidomethylation,52495,Clusterin OS=Homo sapiens OX=9606 GN=CLU PE=1 SV=1
5,11464,tr|A0A384NKS6|A0A384NKS6_HUMAN,218.32,25,25,8.53E3,17,17,28,Carbamidomethylation,57833,Clusterin OS=Homo sapiens OX=9606 PE=2 SV=1
12,11472,tr|Q6PJF2|Q6PJF2_HUMAN,214.93,52,52,,11,0,16,Carbamidomethylation,25521,IGK@ protein OS=Homo sapiens OX=9606 GN=IGK@ PE=1 SV=1
12,11473,tr|V9HW34|V9HW34_HUMAN,214.93,52,52,,11,0,16,Carbamidomethylation,25646,Epididymis luminal protein 213 OS=Homo sapiens OX=9606 GN=HEL-213 PE=2 SV=1
12,11474,tr|Q6PIL8|Q6PIL8_HUMAN,214.93,52,52,,11,0,16,Carbamidomethylation,25834,IGK@ protein OS=Homo sapiens OX=9606 GN=IGK@ PE=1 SV=1
13,11476,tr|Q6P5S8|Q6P5S8_HUMAN,208.91,46,46,,11,0,16,Carbamidomethylation,25773,IGK@ protein OS=Homo sapiens OX=9606 GN=IGK@ PE=1 SV=1
16,11,P02675|FIBB_HUMAN,192.72,16,16,3.26E3,8,8,14,,55928,Fibrinogen beta chain OS=Homo sapiens OX=9606 GN=FGB PE=1 SV=2
16,11492,tr|V9HVY1|V9HVY1_HUMAN,192.72,16,16,3.26E3,8,8,14,,55928,Fibrinogen beta chain OS=Homo sapiens OX=9606 GN=HEL-S-78p PE=2 SV=1
18,5,P02647|APOA1_HUMAN,179.75,39,39,3.75E2,10,10,13,,30778,Apolipoprotein A-I OS=Homo sapiens OX=9606 GN=APOA1 PE=1 SV=1
18,11477,tr|A0A024R3E3|A0A024R3E3_HUMAN,179.75,39,39,3.75E2,10,10,13,,30778,Apolipoprotein A-I isoform CRA_a OS=Homo sapiens OX=9606 GN=APOA1 PE=2 SV=1
11,11586,tr|A3KPE2|A3KPE2_HUMAN,179.39,43,43,1.93E4,7,7,22,,10852,Apolipoprotein C-III OS=Homo sapiens OX=9606 GN=APOC3 PE=2 SV=1
11,43,P02656|APOC3_HUMAN,179.39,43,43,1.93E4,7,7,22,,10852,Apolipoprotein C-III OS=Homo sapiens OX=9606 GN=APOC3 PE=1 SV=1
11,11587,tr|B0YIW2|B0YIW2_HUMAN,179.39,37,37,1.93E4,7,7,22,,12816,Apolipoprotein C-III OS=Homo sapiens OX=9606 GN=APOC3 PE=1 SV=1
14,12,P0DJI9|SAA2_HUMAN,178.92,54,54,1.08E3,6,2,15,,13527,Serum amyloid A-2 protein OS=Homo sapiens OX=9606 GN=SAA2 PE=1 SV=1
15,11479,P49064|ALBU_FELCA,168.00,12,12,,6,0,14,Carbamidomethylation,68660,Albumin OS=Felis catus OX=9685 GN=ALB PE=1 SV=1
8,11505,tr|V9GYE3|V9GYE3_HUMAN,165.24,94,94,5.53E3,9,9,21,,5877,Apolipoprotein A-II OS=Homo sapiens OX=9606 GN=APOA2 PE=1 SV=1
8,26,P02652|APOA2_HUMAN,165.24,49,49,5.53E3,9,9,21,,11175,Apolipoprotein A-II OS=Homo sapiens OX=9606 GN=APOA2 PE=1 SV=1
8,11506,tr|V9GYM3|V9GYM3_HUMAN,165.24,37,37,5.53E3,9,9,21,,14914,Apolipoprotein A-II OS=Homo sapiens OX=9606 GN=APOA2 PE=1 SV=1
17,11504,tr|A0A096LPE2|A0A096LPE2_HUMAN,158.32,27,27,0E0,5,1,13,,23353,SAA2-SAA4 readthrough OS=Homo sapiens OX=9606 GN=SAA2-SAA4 PE=3 SV=1
19,8,P01258|CALC_HUMAN,157.17,45,45,3.65E3,5,5,13,Oxidation (M),15467,Calcitonin OS=Homo sapiens OX=9606 GN=CALCA PE=1 SV=3
20,13,P33778|H2B1B_HUMAN,154.55,49,49,0E0,4,1,5,,13950,Histone H2B type 1-B OS=Homo sapiens OX=9606 GN=H2BC3 PE=1 SV=2
20,14,P62807|H2B1C_HUMAN,154.55,49,49,0E0,4,1,5,,13906,Histone H2B type 1-C/E/F/G/I OS=Homo sapiens OX=9606 GN=H2BC4 PE=1 SV=4
20,15,Q99879|H2B1M_HUMAN,154.55,49,49,0E0,4,1,5,,13989,Histone H2B type 1-M OS=Homo sapiens OX=9606 GN=H2BC14 PE=1 SV=3
20,11494,tr|A0A024RCJ9|A0A024RCJ9_HUMAN,154.55,49,49,0E0,4,1,5,,13922,Histone H2B OS=Homo sapiens OX=9606 GN=HIST1H2BN PE=3 SV=1
20,16,Q93079|H2B1H_HUMAN,154.55,49,49,0E0,4,1,5,,13892,Histone H2B type 1-H OS=Homo sapiens OX=9606 GN=H2BC9 PE=1 SV=3
20,17,P58876|H2B1D_HUMAN,154.55,49,49,0E0,4,1,5,,13936,Histone H2B type 1-D OS=Homo sapiens OX=9606 GN=H2BC5 PE=1 SV=2
20,18,P23527|H2B1O_HUMAN,154.55,49,49,0E0,4,1,5,,13906,Histone H2B type 1-O OS=Homo sapiens OX=9606 GN=H2BC17 PE=1 SV=3
20,11495,tr|B2R4S9|B2R4S9_HUMAN,154.55,49,49,0E0,4,1,5,,13906,Histone H2B OS=Homo sapiens OX=9606 GN=HIST1H2BC PE=2 SV=1
20,19,Q5QNW6|H2B2F_HUMAN,154.55,49,49,0E0,4,1,5,,13920,Histone H2B type 2-F OS=Homo sapiens OX=9606 GN=H2BC18 PE=1 SV=3
20,20,Q99880|H2B1L_HUMAN,154.55,49,49,0E0,4,1,5,,13952,Histone H2B type 1-L OS=Homo sapiens OX=9606 GN=H2BC13 PE=1 SV=3
20,11496,tr|A0A024QZZ7|A0A024QZZ7_HUMAN,154.55,49,49,0E0,4,1,5,,13936,Histone H2B OS=Homo sapiens OX=9606 GN=HIST1H2BD PE=3 SV=1
20,21,Q16778|H2B2E_HUMAN,154.55,49,49,0E0,4,1,5,,13920,Histone H2B type 2-E OS=Homo sapiens OX=9606 GN=H2BC21 PE=1 SV=3
20,22,Q99877|H2B1N_HUMAN,154.55,49,49,0E0,4,1,5,,13922,Histone H2B type 1-N OS=Homo sapiens OX=9606 GN=H2BC15 PE=1 SV=3
20,11497,tr|I6L9F7|I6L9F7_HUMAN,154.55,45,45,0E0,4,1,5,,15157,Histone H2B (Fragment) OS=Homo sapiens OX=9606 GN=HIST1H2BM PE=2 SV=1
20,11498,tr|U3KQK0|U3KQK0_HUMAN,154.55,37,37,0E0,4,1,5,,18804,Histone H2B OS=Homo sapiens OX=9606 GN=H2BC15 PE=1 SV=1
20,11507,tr|A8K9J7|A8K9J7_HUMAN,154.55,49,49,0E0,4,1,5,,13996,Histone H2B OS=Homo sapiens OX=9606 PE=2 SV=1
22,29,P02655|APOC2_HUMAN,154.34,52,52,7.13E3,5,5,10,,11284,Apolipoprotein C-II OS=Homo sapiens OX=9606 GN=APOC2 PE=1 SV=1
22,11516,tr|A0A024R0T9|A0A024R0T9_HUMAN,154.34,52,52,7.13E3,5,5,10,,11284,Apolipoprotein C-II OS=Homo sapiens OX=9606 GN=APOC2 PE=1 SV=1
22,11517,tr|A0A0S2Z3C2|A0A0S2Z3C2_HUMAN,154.34,47,47,7.13E3,5,5,10,,12496,Apolipoprotein C-II (Fragment) OS=Homo sapiens OX=9606 GN=APOC2 PE=2 SV=1
22,11518,tr|K7ER74|K7ER74_HUMAN,154.34,30,30,7.13E3,5,5,10,,20049,Apolipoprotein C-II OS=Homo sapiens OX=9606 GN=APOC4-APOC2 PE=1 SV=1
23,11478,P08835|ALBU_PIG,154.14,14,14,,7,0,10,Carbamidomethylation,69692,Albumin OS=Sus scrofa OX=9823 GN=ALB PE=1 SV=2
36,11535,tr|V9HWF6|V9HWF6_HUMAN,141.79,19,19,0E0,4,4,4,,23512,Alpha-1-acid glycoprotein OS=Homo sapiens OX=9606 GN=HEL-S-153w PE=2 SV=1
36,36,P02763|A1AG1_HUMAN,141.79,19,19,0E0,4,4,4,,23512,Alpha-1-acid glycoprotein 1 OS=Homo sapiens OX=9606 GN=ORM1 PE=1 SV=1
35,9,P35527|K1C9_HUMAN,138.99,12,12,0E0,4,4,4,Carbamidomethylation,62064,Keratin type I cytoskeletal 9 OS=Homo sapiens OX=9606 GN=KRT9 PE=1 SV=3
31,11499,tr|A0A024RCJ2|A0A024RCJ2_HUMAN,135.20,49,49,0E0,4,1,5,,13904,Histone H2B OS=Homo sapiens OX=9606 GN=HIST1H2BJ PE=3 SV=1
31,23,O60814|H2B1K_HUMAN,135.20,49,49,0E0,4,1,5,,13890,Histone H2B type 1-K OS=Homo sapiens OX=9606 GN=H2BC12 PE=1 SV=3
31,11500,tr|A0A024RCL8|A0A024RCL8_HUMAN,135.20,49,49,0E0,4,1,5,,13890,Histone H2B OS=Homo sapiens OX=9606 GN=HIST1H2BK PE=3 SV=1
31,24,P06899|H2B1J_HUMAN,135.20,49,49,0E0,4,1,5,,13904,Histone H2B type 1-J OS=Homo sapiens OX=9606 GN=H2BC11 PE=1 SV=3
31,27,P57053|H2BFS_HUMAN,135.20,49,49,0E0,4,1,5,,13944,Histone H2B type F-S OS=Homo sapiens OX=9606 GN=H2BS1 PE=1 SV=2
27,11533,A6YF56|ALBU_MESAU,124.90,6,6,,3,0,6,Carbamidomethylation,68226,Albumin OS=Mesocricetus auratus OX=10036 GN=ALB PE=1 SV=1
24,11526,tr|B2R4R0|B2R4R0_HUMAN,118.49,34,34,3.82E2,4,4,8,Oxidation (M),11367,Histone H4 OS=Homo sapiens OX=9606 GN=HIST1H4J PE=2 SV=1
24,11527,tr|Q0VAS5|Q0VAS5_HUMAN,118.49,34,34,3.82E2,4,4,8,Oxidation (M),11314,Histone H4 OS=Homo sapiens OX=9606 GN=HIST1H4H PE=2 SV=1
24,28,P62805|H4_HUMAN,118.49,34,34,3.82E2,4,4,8,Oxidation (M),11367,Histone H4 OS=Homo sapiens OX=9606 GN=H4C1 PE=1 SV=2
26,11568,tr|Q8N5F4|Q8N5F4_HUMAN,116.45,20,20,0E0,4,2,8,Carbamidomethylation,24961,IGL@ protein OS=Homo sapiens OX=9606 GN=IGL@ PE=1 SV=1
26,11569,tr|Q6PJG0|Q6PJG0_HUMAN,116.45,20,20,0E0,4,2,8,Carbamidomethylation,24632,Uncharacterized protein OS=Homo sapiens OX=9606 PE=1 SV=1
26,11570,tr|Q6IPQ0|Q6IPQ0_HUMAN,116.45,19,19,0E0,4,2,8,Carbamidomethylation,24824,IGL@ protein OS=Homo sapiens OX=9606 GN=IGL@ PE=2 SV=1
26,11571,tr|Q6GMX4|Q6GMX4_HUMAN,116.45,19,19,0E0,4,2,8,Carbamidomethylation,24810,IGL@ protein OS=Homo sapiens OX=9606 GN=IGL@ PE=1 SV=1
28,11534,P35747|ALBU_HORSE,113.46,8,8,,3,0,6,Carbamidomethylation,68599,Albumin OS=Equus caballus OX=9796 GN=ALB PE=1 SV=1
43,11548,tr|A0A5C2FWV6|A0A5C2FWV6_HUMAN,111.41,47,47,0E0,3,1,3,,11598,IGL c1302_light_IGKV3-20_IGKJ3 (Fragment) OS=Homo sapiens OX=9606 PE=2 SV=1
29,49,P0DOY3|IGLC3_HUMAN,109.62,36,36,0E0,3,1,6,Carbamidomethylation,11266,Immunoglobulin lambda constant 3 OS=Homo sapiens OX=9606 GN=IGLC3 PE=1 SV=1
29,11589,tr|Q8TCJ5|Q8TCJ5_HUMAN,109.62,36,36,0E0,3,1,6,Carbamidomethylation,11266,Uncharacterized protein DKFZp667J0810 (Fragment) OS=Homo sapiens OX=9606 GN=DKFZp667J0810 PE=2 SV=1
29,11590,tr|Q7Z2U7|Q7Z2U7_HUMAN,109.62,16,16,0E0,3,1,6,Carbamidomethylation,25015,Uncharacterized protein OS=Homo sapiens OX=9606 PE=2 SV=1
29,11591,tr|Q567P1|Q567P1_HUMAN,109.62,16,16,0E0,3,1,6,Carbamidomethylation,24800,IGL@ protein OS=Homo sapiens OX=9606 GN=IGL@ PE=2 SV=1
29,11592,tr|S6BGD6|S6BGD6_HUMAN,109.62,16,16,0E0,3,1,6,Carbamidomethylation,24824,IgG L chain OS=Homo sapiens OX=9606 PE=1 SV=1
29,11593,tr|Q8NEJ1|Q8NEJ1_HUMAN,109.62,16,16,0E0,3,1,6,Carbamidomethylation,25024,Uncharacterized protein OS=Homo sapiens OX=9606 PE=2 SV=1
25,32,P01871|IGHM_HUMAN,107.02,9,9,5.91E2,4,4,4,Carbamidomethylation,49440,Immunoglobulin heavy constant mu OS=Homo sapiens OX=9606 GN=IGHM PE=1 SV=4
44,11553,tr|A0A5C2FYV0|A0A5C2FYV0_HUMAN,104.10,47,47,,3,0,3,,11516,IGL c2082_light_IGKV3-20_IGKJ3 (Fragment) OS=Homo sapiens OX=9606 PE=2 SV=1
44,11554,tr|A0A5C2FX47|A0A5C2FX47_HUMAN,104.10,47,47,,3,0,3,,11437,IG c910_light_IGKV3-20_IGKJ4 (Fragment) OS=Homo sapiens OX=9606 PE=2 SV=1
44,11555,tr|A0A5C2H2Y6|A0A5C2H2Y6_HUMAN,104.10,46,46,,3,0,3,,11692,IG c1346_light_IGKV3-20_IGKJ1 (Fragment) OS=Homo sapiens OX=9606 PE=2 SV=1
44,11556,tr|A0A5C2G733|A0A5C2G733_HUMAN,104.10,46,46,,3,0,3,,11662,IGL c4146_light_IGKV3-20_IGKJ1 (Fragment) OS=Homo sapiens OX=9606 PE=2 SV=1
44,11557,tr|A0A5C2GBW5|A0A5C2GBW5_HUMAN,104.10,46,46,,3,0,3,,11658,IGH + IGL c642_light_IGKV3-20_IGKJ5 (Fragment) OS=Homo sapiens OX=9606 PE=2 SV=1
44,11558,tr|A0A5C2G0S0|A0A5C2G0S0_HUMAN,104.10,46,46,,3,0,3,,11648,IGL c2888_light_IGKV3-20_IGKJ2 (Fragment) OS=Homo sapiens OX=9606 PE=2 SV=1
44,11559,tr|A0A5C2G338|A0A5C2G338_HUMAN,104.10,46,46,,3,0,3,,11556,IGL c3334_light_IGKV3-20_IGKJ3 (Fragment) OS=Homo sapiens OX=9606 PE=2 SV=1
44,11560,tr|A0A5C2G1Y0|A0A5C2G1Y0_HUMAN,104.10,46,46,,3,0,3,,11700,IGL c2924_light_IGKV3-20_IGKJ2 (Fragment) OS=Homo sapiens OX=9606 PE=2 SV=1
44,11561,tr|A0A5C2GUT9|A0A5C2GUT9_HUMAN,104.10,45,45,,3,0,3,,11804,IG c1294_light_IGKV3-20_IGKJ3 (Fragment) OS=Homo sapiens OX=9606 PE=2 SV=1
21,33,P02760|AMBP_HUMAN,103.06,20,20,1.5E3,3,3,5,Carbamidomethylation,39000,Protein AMBP OS=Homo sapiens OX=9606 GN=AMBP PE=1 SV=1
42,11579,P49065|ALBU_RABIT,100.20,5,5,,2,0,3,Carbamidomethylation,68910,Albumin OS=Oryctolagus cuniculus OX=9986 GN=ALB PE=1 SV=2
34,11617,tr|K7ERI9|K7ERI9_HUMAN,100.12,29,29,0E0,3,3,4,,8647,Apolipoprotein C-I (Fragment) OS=Homo sapiens OX=9606 GN=APOC1 PE=1 SV=1
34,55,P02654|APOC1_HUMAN,100.12,27,27,0E0,3,3,4,,9332,Apolipoprotein C-I OS=Homo sapiens OX=9606 GN=APOC1 PE=1 SV=1
34,11618,tr|A0A024R0T8|A0A024R0T8_HUMAN,100.12,27,27,0E0,3,3,4,,9332,Apolipoprotein C-I isoform CRA_a OS=Homo sapiens OX=9606 GN=APOC1 PE=3 SV=1
49,48,P04264|K2C1_HUMAN,99.64,6,6,0E0,2,1,2,Carbamidomethylation,66039,Keratin type II cytoskeletal 1 OS=Homo sapiens OX=9606 GN=KRT1 PE=1 SV=6
49,11606,tr|H6VRG2|H6VRG2_HUMAN,99.64,6,6,0E0,2,1,2,Carbamidomethylation,66066,Cytokeratin-1 OS=Homo sapiens OX=9606 GN=KRT1 PE=3 SV=1
49,11607,tr|H6VRF8|H6VRF8_HUMAN,99.64,6,6,0E0,2,1,2,Carbamidomethylation,66053,Cytokeratin-1 OS=Homo sapiens OX=9606 GN=KRT1 PE=3 SV=1
49,11608,tr|H6VRG3|H6VRG3_HUMAN,99.64,6,6,0E0,2,1,2,Carbamidomethylation,66111,Cytokeratin-1 OS=Homo sapiens OX=9606 GN=KRT1 PE=3 SV=1
49,11609,tr|H6VRG0|H6VRG0_HUMAN,99.64,6,6,0E0,2,1,2,Carbamidomethylation,65970,Cytokeratin-1 OS=Homo sapiens OX=9606 GN=KRT1 PE=3 SV=1
49,11610,tr|H6VRG1|H6VRG1_HUMAN,99.64,6,6,0E0,2,1,2,Carbamidomethylation,66126,Cytokeratin-1 OS=Homo sapiens OX=9606 GN=KRT1 PE=1 SV=1
33,11580,tr|Q5VY30|Q5VY30_HUMAN,99.40,26,26,0E0,2,2,4,Carbamidomethylation,22974,Retinol-binding protein OS=Homo sapiens OX=9606 GN=RBP4 PE=1 SV=2
33,38,P02753|RET4_HUMAN,99.40,25,25,0E0,2,2,4,Carbamidomethylation,23010,Retinol-binding protein 4 OS=Homo sapiens OX=9606 GN=RBP4 PE=1 SV=3
32,11510,tr|Q6N090|Q6N090_HUMAN,97.14,8,8,0E0,3,3,4,Carbamidomethylation,54389,Uncharacterized protein DKFZp686G21220 (Fragment) OS=Homo sapiens OX=9606 GN=DKFZp686G21220 PE=2 SV=1
32,11515,tr|Q6ZW64|Q6ZW64_HUMAN,97.14,8,8,0E0,3,3,4,Carbamidomethylation,53321,cDNA FLJ41552 fis clone COLON2004478 highly similar to Protein Tro alpha1 H myeloma OS=Homo sapiens OX=9606 PE=2 SV=1
32,30,P01876|IGHA1_HUMAN,97.14,11,11,0E0,3,3,4,Carbamidomethylation,37655,Immunoglobulin heavy constant alpha 1 OS=Homo sapiens OX=9606 GN=IGHA1 PE=1 SV=2
32,11519,tr|Q9UP60|Q9UP60_HUMAN,97.14,10,10,0E0,3,3,4,Carbamidomethylation,40947,SNC73 protein OS=Homo sapiens OX=9606 GN=SNC73 PE=2 SV=1
32,11520,tr|A0A286YEY1|A0A286YEY1_HUMAN,97.14,10,10,0E0,3,3,4,Carbamidomethylation,42849,Immunoglobulin heavy constant alpha 1 (Fragment) OS=Homo sapiens OX=9606 GN=IGHA1 PE=1 SV=1
32,11521,tr|Q8NCL6|Q8NCL6_HUMAN,97.14,8,8,0E0,3,3,4,Carbamidomethylation,53224,cDNA FLJ90170 fis clone MAMMA1000370 highly similar to Ig alpha-1 chain C region OS=Homo sapiens OX=9606 PE=2 SV=1
32,11522,tr|Q96K68|Q96K68_HUMAN,97.14,8,8,0E0,3,3,4,Carbamidomethylation,53088,cDNA FLJ14473 fis clone MAMMA1001080 highly similar to Homo sapiens SNC73 protein (SNC73) mRNA OS=Homo sapiens OX=9606 PE=2 SV=1
32,11523,tr|Q96DK0|Q96DK0_HUMAN,97.14,8,8,0E0,3,3,4,Carbamidomethylation,53533,cDNA FLJ25298 fis clone STM07683 highly similar to Protein Tro alpha1 H myeloma OS=Homo sapiens OX=9606 PE=2 SV=1
32,11524,tr|Q6MZW0|Q6MZW0_HUMAN,97.14,8,8,0E0,3,3,4,Carbamidomethylation,54460,Uncharacterized protein DKFZp686J11235 (Fragment) OS=Homo sapiens OX=9606 GN=DKFZp686J11235 PE=1 SV=1
32,11525,tr|Q6N092|Q6N092_HUMAN,97.14,8,8,0E0,3,3,4,Carbamidomethylation,56424,Uncharacterized protein DKFZp686K18196 (Fragment) OS=Homo sapiens OX=9606 GN=DKFZp686K18196 PE=2 SV=1
30,11619,tr|Q96GE1|Q96GE1_HUMAN,90.70,9,9,,2,0,3,,22470,IF rod domain-containing protein (Fragment) OS=Homo sapiens OX=9606 PE=2 SV=1
30,11620,tr|Q7L4M3|Q7L4M3_HUMAN,90.70,7,7,,2,0,3,,30820,KRT8 protein OS=Homo sapiens OX=9606 PE=2 SV=1
30,11621,tr|Q969I0|Q969I0_HUMAN,90.70,5,5,,2,0,3,,41108,KRT8 protein (Fragment) OS=Homo sapiens OX=9606 GN=KRT8 PE=2 SV=2
30,11622,tr|B3KY79|B3KY79_HUMAN,90.70,4,4,,2,0,3,,49035,cDNA FLJ46620 fis clone TLUNG2000654 highly similar to Keratin type II cytoskeletal 7 OS=Homo sapiens OX=9606 PE=2 SV=1
30,53,P08729|K2C7_HUMAN,90.70,4,4,,2,0,3,,51386,Keratin type II cytoskeletal 7 OS=Homo sapiens OX=9606 GN=KRT7 PE=1 SV=5
30,41,P05787|K2C8_HUMAN,90.70,4,4,,2,0,3,,53704,Keratin type II cytoskeletal 8 OS=Homo sapiens OX=9606 GN=KRT8 PE=1 SV=7
37,39,P05164|PERM_HUMAN,86.58,4,4,0E0,2,2,4,,83869,Myeloperoxidase OS=Homo sapiens OX=9606 GN=MPO PE=1 SV=1
48,51,P05090|APOD_HUMAN,83.79,15,15,0E0,2,2,2,Carbamidomethylation,21276,Apolipoprotein D OS=Homo sapiens OX=9606 GN=APOD PE=1 SV=1
65,11730,tr|Q53ZX8|Q53ZX8_HUMAN,80.34,24,24,0E0,1,1,1,,9148,Protease serine 1 (Fragment) OS=Homo sapiens OX=9606 GN=PRSS1 PE=4 SV=1
65,11731,tr|Q53ZX9|Q53ZX9_HUMAN,80.34,24,24,0E0,1,1,1,,9114,Protease serine 1 (Fragment) OS=Homo sapiens OX=9606 GN=PRSS1 PE=4 SV=1
65,11732,tr|Q53ZX7|Q53ZX7_HUMAN,80.34,24,24,0E0,1,1,1,,9114,Protease serine 1 (Fragment) OS=Homo sapiens OX=9606 GN=PRSS1 PE=4 SV=1
65,11733,tr|Q45KI0|Q45KI0_HUMAN,80.34,24,24,0E0,1,1,1,,9168,Trypsin I (Fragment) OS=Homo sapiens OX=9606 GN=PRSS1 PE=4 SV=1
65,11734,tr|Q86W17|Q86W17_HUMAN,80.34,24,24,0E0,1,1,1,,9200,Protease serine 1 (Fragment) OS=Homo sapiens OX=9606 GN=PRSS1 PE=4 SV=1
65,11735,tr|H0Y8D1|H0Y8D1_HUMAN,80.34,14,14,0E0,1,1,1,,15422,Trypsin-1 (Fragment) OS=Homo sapiens OX=9606 GN=PRSS1 PE=1 SV=1
65,11736,tr|Q6PK75|Q6PK75_HUMAN,80.34,11,11,0E0,1,1,1,,20105,PRSS2 protein (Fragment) OS=Homo sapiens OX=9606 GN=PRSS2 PE=2 SV=1
65,11737,tr|A6XMV8|A6XMV8_HUMAN,80.34,8,8,0E0,1,1,1,,26670,Protease serine 2 preproprotein OS=Homo sapiens OX=9606 GN=PRSS2 PE=1 SV=1
65,107,P07478|TRY2_HUMAN,80.34,8,8,0E0,1,1,1,,26488,Trypsin-2 OS=Homo sapiens OX=9606 GN=PRSS2 PE=1 SV=1
65,11738,tr|A0A0J9YYC8|A0A0J9YYC8_HUMAN,80.34,8,8,0E0,1,1,1,,26428,Trypsin-2 OS=Homo sapiens OX=9606 GN=PRSS2 PE=1 SV=1
65,108,Q8NHM4|TRY6_HUMAN,80.34,8,8,0E0,1,1,1,,26537,Putative trypsin-6 OS=Homo sapiens OX=9606 GN=PRSS3P2 PE=5 SV=2
65,11739,tr|Q5NV56|Q5NV56_HUMAN,80.34,8,8,0E0,1,1,1,,26488,Anionic trypsinogen OS=Homo sapiens OX=9606 GN=TRY8 PE=2 SV=1
65,11740,tr|Q3SY19|Q3SY19_HUMAN,80.34,8,8,0E0,1,1,1,,26556,PRSS1 protein OS=Homo sapiens OX=9606 GN=PRSS1 PE=2 SV=1
65,109,P07477|TRY1_HUMAN,80.34,8,8,0E0,1,1,1,,26558,Trypsin-1 OS=Homo sapiens OX=9606 GN=PRSS1 PE=1 SV=1
65,11741,tr|Q3SY20|Q3SY20_HUMAN,80.34,8,8,0E0,1,1,1,,26472,Protease serine 2 (Trypsin 2) OS=Homo sapiens OX=9606 GN=PRSS2 PE=2 SV=1
65,11742,tr|E7EQ64|E7EQ64_HUMAN,80.34,8,8,0E0,1,1,1,,28123,Trypsin-1 OS=Homo sapiens OX=9606 GN=PRSS1 PE=1 SV=1
65,11743,tr|Q7Z5F3|Q7Z5F3_HUMAN,80.34,8,8,0E0,1,1,1,,28137,Protease serine 2 isoform B OS=Homo sapiens OX=9606 PE=2 SV=1
65,11744,tr|A6XMV9|A6XMV9_HUMAN,80.34,8,8,0E0,1,1,1,,28004,Protease serine 2 preproprotein OS=Homo sapiens OX=9606 GN=PRSS2 PE=1 SV=1
62,11745,Q8NX76|ODP2_STAAW,74.43,8,8,0E0,1,1,1,Carbamidomethylation,46382,Dihydrolipoyllysine-residue acetyltransferase component of pyruvate dehydrogenase complex OS=Staphylococcus aureus (strain MW2) OX=196620 GN=pdhC PE=3 SV=1
41,11633,tr|A0A0C4DGL8|A0A0C4DGL8_HUMAN,73.15,8,8,0E0,3,3,3,Carbamidomethylation,38452,Haptoglobin OS=Homo sapiens OX=9606 GN=HP PE=1 SV=1
41,11634,tr|J3QR68|J3QR68_HUMAN,73.15,7,7,0E0,3,3,3,Carbamidomethylation,45049,Haptoglobin (Fragment) OS=Homo sapiens OX=9606 GN=HP PE=1 SV=1
41,56,P00738|HPT_HUMAN,73.15,7,7,0E0,3,3,3,Carbamidomethylation,45205,Haptoglobin OS=Homo sapiens OX=9606 GN=HP PE=1 SV=1
41,11635,tr|H0Y300|H0Y300_HUMAN,73.15,6,6,0E0,3,3,3,Carbamidomethylation,49106,Haptoglobin OS=Homo sapiens OX=9606 GN=HP PE=1 SV=4
38,11751,tr|Q5IWS5|Q5IWS5_HUMAN,69.11,4,4,0E0,1,1,2,,34978,Intelectin 1 OS=Homo sapiens OX=9606 GN=ITLN1 PE=2 SV=1
38,73,Q8WWA0|ITLN1_HUMAN,69.11,4,4,0E0,1,1,2,,34962,Intelectin-1 OS=Homo sapiens OX=9606 GN=ITLN1 PE=1 SV=1
38,86,Q8WWU7|ITLN2_HUMAN,69.11,4,4,0E0,1,1,2,,36212,Intelectin-2 OS=Homo sapiens OX=9606 GN=ITLN2 PE=2 SV=1
39,115,P13645|K1C10_HUMAN,64.83,3,3,6.01E2,1,1,2,,58827,Keratin type I cytoskeletal 10 OS=Homo sapiens OX=9606 GN=KRT10 PE=1 SV=6
50,124,P81605|DCD_HUMAN,63.29,10,10,0E0,1,1,2,,11284,Dermcidin OS=Homo sapiens OX=9606 GN=DCD PE=1 SV=2
66,11760,tr|Q86W20|Q86W20_HUMAN,63.28,15,15,0E0,1,1,1,,9167,Protease serine 1 (Fragment) OS=Homo sapiens OX=9606 GN=PRSS1 PE=4 SV=1
66,11761,tr|B1AN99|B1AN99_HUMAN,63.28,7,7,0E0,1,1,1,,19288,Trypsin-3 (Fragment) OS=Homo sapiens OX=9606 GN=PRSS3 PE=1 SV=8
66,11762,tr|A1A508|A1A508_HUMAN,63.28,5,5,0E0,1,1,1,,26487,PRSS3 protein OS=Homo sapiens OX=9606 GN=PRSS3 PE=2 SV=1
66,11763,tr|Q8N2U3|Q8N2U3_HUMAN,63.28,5,5,0E0,1,1,1,,27092,PRSS3 protein (Fragment) OS=Homo sapiens OX=9606 GN=PRSS3 PE=1 SV=1
66,11764,tr|Q7Z5F4|Q7Z5F4_HUMAN,63.28,5,5,0E0,1,1,1,,28199,Protease serine 4 isoform B OS=Homo sapiens OX=9606 PE=2 SV=1
66,116,P35030|TRY3_HUMAN,63.28,4,4,0E0,1,1,1,,32529,Trypsin-3 OS=Homo sapiens OX=9606 GN=PRSS3 PE=1 SV=2
67,11765,tr|J3QRN2|J3QRN2_HUMAN,62.81,8,8,0E0,1,1,1,Carbamidomethylation,19907,Beta-2-glycoprotein 1 (Fragment) OS=Homo sapiens OX=9606 GN=APOH PE=1 SV=1
67,11766,tr|J3QLI0|J3QLI0_HUMAN,62.81,7,7,0E0,1,1,1,Carbamidomethylation,22176,Beta-2-glycoprotein 1 (Fragment) OS=Homo sapiens OX=9606 GN=APOH PE=1 SV=1
67,11767,tr|B4DPN0|B4DPN0_HUMAN,62.81,5,5,0E0,1,1,1,Carbamidomethylation,30339,Apolipoprotein H OS=Homo sapiens OX=9606 PE=2 SV=1
67,11768,tr|D9IWP9|D9IWP9_HUMAN,62.81,4,4,0E0,1,1,1,Carbamidomethylation,36255,Apolipoprotein H (Fragment) OS=Homo sapiens OX=9606 PE=2 SV=1
67,11769,tr|A0A384NKM6|A0A384NKM6_HUMAN,62.81,4,4,0E0,1,1,1,Carbamidomethylation,38298,Apolipoprotein H OS=Homo sapiens OX=9606 GN=APOH PE=2 SV=1
67,114,P02749|APOH_HUMAN,62.81,4,4,0E0,1,1,1,Carbamidomethylation,38298,Beta-2-glycoprotein 1 OS=Homo sapiens OX=9606 GN=APOH PE=1 SV=3
63,11777,P9WPE6|CH602_MYCTO,55.10,2,2,2.28E3,1,1,1,Acetylation (N-term),56727,60 kDa chaperonin 2 OS=Mycobacterium tuberculosis (strain CDC 1551 / Oshkosh) OX=83331 GN=groEL2 PE=3 SV=1
45,11778,tr|Q9UM85|Q9UM85_HUMAN,54.97,59,59,0E0,1,1,3,,2104,Beta-globin protein (Fragment) OS=Homo sapiens OX=9606 GN=beta-globin PE=4 SV=1
45,11779,tr|Q3L3Q5|Q3L3Q5_HUMAN,54.97,25,25,0E0,1,1,3,,4508,Truncated beta-globin (Fragment) OS=Homo sapiens OX=9606 PE=3 SV=1
45,11780,tr|Q9BXA2|Q9BXA2_HUMAN,54.97,17,17,0E0,1,1,3,,6463,Beta-globin (Fragment) OS=Homo sapiens OX=9606 PE=3 SV=1
45,11781,tr|A9YUX2|A9YUX2_HUMAN,54.97,16,16,0E0,1,1,3,,6998,Truncated beta-globin OS=Homo sapiens OX=9606 GN=HBB PE=3 SV=1
45,11782,tr|A0A2R3Z0D6|A0A2R3Z0D6_HUMAN,54.97,15,15,0E0,1,1,3,,7429,Hemoglobin subunit beta (Fragment) OS=Homo sapiens OX=9606 PE=3 SV=1
45,11783,tr|B5ANL9|B5ANL9_HUMAN,54.97,11,11,0E0,1,1,3,,9470,Beta globin chain (Fragment) OS=Homo sapiens OX=9606 GN=HBB PE=3 SV=1
45,11784,tr|Q9UP81|Q9UP81_HUMAN,54.97,11,11,0E0,1,1,3,,9689,Mutant beta-globin OS=Homo sapiens OX=9606 GN=HBB PE=3 SV=1
45,11785,tr|F8W6P5|F8W6P5_HUMAN,54.97,11,11,0E0,1,1,3,,9670,Hemoglobin subunit beta (Fragment) OS=Homo sapiens OX=9606 GN=HBB PE=1 SV=1
45,11786,tr|Q14477|Q14477_HUMAN,54.97,10,10,0E0,1,1,3,,10928,Hbbm fused globin protein (Fragment) OS=Homo sapiens OX=9606 GN=HBB PE=3 SV=1
45,11787,tr|E9PEW8|E9PEW8_HUMAN,54.97,10,10,0E0,1,1,3,,11346,Hemoglobin subunit delta (Fragment) OS=Homo sapiens OX=9606 GN=HBD PE=1 SV=1
45,11788,tr|B3VL05|B3VL05_HUMAN,54.97,10,10,0E0,1,1,3,,11494,Beta globin (Fragment) OS=Homo sapiens OX=9606 PE=3 SV=1
45,11789,tr|Q4F786|Q4F786_HUMAN,54.97,10,10,0E0,1,1,3,,11442,Hemoglobin delta Etolia variant (Fragment) OS=Homo sapiens OX=9606 GN=HBD PE=3 SV=1
45,11790,tr|D1MGQ0|D1MGQ0_HUMAN,54.97,10,10,0E0,1,1,3,,11502,Delta globin (Fragment) OS=Homo sapiens OX=9606 GN=HBD PE=3 SV=1
45,11791,tr|B7UCU6|B7UCU6_HUMAN,54.97,10,10,0E0,1,1,3,,11586,Gamma-globin chain (Fragment) OS=Homo sapiens OX=9606 GN=HBG2 PE=3 SV=1
45,11792,tr|Q9BWV6|Q9BWV6_HUMAN,54.97,9,9,0E0,1,1,3,,12234,Mutant beta globin OS=Homo sapiens OX=9606 GN=HBB PE=3 SV=1
45,11793,tr|Q9GZL9|Q9GZL9_HUMAN,54.97,9,9,0E0,1,1,3,,12528,Beta-globin (Fragment) OS=Homo sapiens OX=9606 GN=HBB PE=3 SV=1
45,11794,tr|Q9UNL6|Q9UNL6_HUMAN,54.97,8,8,0E0,1,1,3,,14093,Hemoglobin gamma-G (Fragment) OS=Homo sapiens OX=9606 GN=HBG2 PE=2 SV=1
45,11795,tr|B3VL86|B3VL86_HUMAN,54.97,7,7,0E0,1,1,3,,14956,Mutant beta-globin OS=Homo sapiens OX=9606 GN=HBB PE=3 SV=1
45,11796,tr|E9PFT6|E9PFT6_HUMAN,54.97,7,7,0E0,1,1,3,,15420,Hemoglobin subunit delta OS=Homo sapiens OX=9606 GN=HBD PE=1 SV=1
45,119,P02100|HBE_HUMAN,54.97,7,7,0E0,1,1,3,,16203,Hemoglobin subunit epsilon OS=Homo sapiens OX=9606 GN=HBE1 PE=1 SV=2
45,121,P02042|HBD_HUMAN,54.97,7,7,0E0,1,1,3,,16055,Hemoglobin subunit delta OS=Homo sapiens OX=9606 GN=HBD PE=1 SV=2
45,11797,tr|C8C504|C8C504_HUMAN,54.97,7,7,0E0,1,1,3,,15997,Beta-globin OS=Homo sapiens OX=9606 GN=HBB PE=3 SV=1
45,122,P69892|HBG2_HUMAN,54.97,7,7,0E0,1,1,3,,16126,Hemoglobin subunit gamma-2 OS=Homo sapiens OX=9606 GN=HBG2 PE=1 SV=2
45,123,P68871|HBB_HUMAN,54.97,7,7,0E0,1,1,3,,15998,Hemoglobin subunit beta OS=Homo sapiens OX=9606 GN=HBB PE=1 SV=2
45,11798,tr|E7CYP2|E7CYP2_HUMAN,54.97,7,7,0E0,1,1,3,,16179,G gamma globin chain OS=Homo sapiens OX=9606 GN=HBG2 PE=3 SV=1
45,11799,tr|D9YZU7|D9YZU7_HUMAN,54.97,7,7,0E0,1,1,3,,16203,Globin B3 OS=Homo sapiens OX=9606 GN=HBE1 PE=3 SV=1
45,11800,tr|Q14403|Q14403_HUMAN,54.97,6,6,0E0,1,1,3,,16969,Gamma-G globin (Fragment) OS=Homo sapiens OX=9606 PE=2 SV=1
45,11801,tr|Q14473|Q14473_HUMAN,54.97,6,6,0E0,1,1,3,,18931,GLOBIN domain-containing protein OS=Homo sapiens OX=9606 PE=3 SV=1
60,11685,tr|U3PXP0|U3PXP0_HUMAN,49.58,18,18,0E0,1,1,1,,5702,Alpha globin chain (Fragment) OS=Homo sapiens OX=9606 GN=HBA2 PE=3 SV=1
60,11686,tr|Q4ZGM8|Q4ZGM8_HUMAN,49.58,9,9,0E0,1,1,1,,10796,Hemoglobin alpha-2 globin mutant (Fragment) OS=Homo sapiens OX=9606 PE=3 SV=1
60,11687,tr|U6A216|U6A216_HUMAN,49.58,9,9,0E0,1,1,1,,10753,Mutant hemoglobin alpha 1 globin chain (Fragment) OS=Homo sapiens OX=9606 GN=HBA1 PE=3 SV=1
60,11688,tr|E9M4D4|E9M4D4_HUMAN,49.58,9,9,0E0,1,1,1,,10783,Hemoglobin alpha-1 globin chain (Fragment) OS=Homo sapiens OX=9606 GN=HBA1 PE=3 SV=1
60,11689,tr|Q9BX83|Q9BX83_HUMAN,49.58,9,9,0E0,1,1,1,,10710,Hemoglobin alpha 1 globin chain (Fragment) OS=Homo sapiens OX=9606 GN=HBA1 PE=3 SV=1
60,11690,tr|A0A2R8Y7C0|A0A2R8Y7C0_HUMAN,49.58,7,7,0E0,1,1,1,,13962,Hemoglobin subunit alpha (Fragment) OS=Homo sapiens OX=9606 GN=HBA2 PE=1 SV=1
60,11691,tr|A0A385HW63|A0A385HW63_HUMAN,49.58,6,6,0E0,1,1,1,,15129,Mutant hemoglobin subunit alpha 2 OS=Homo sapiens OX=9606 GN=HBA2 PE=3 SV=1
60,11692,tr|A0A385HW00|A0A385HW00_HUMAN,49.58,6,6,0E0,1,1,1,,15129,Mutant hemoglobin subunit alpha 2 OS=Homo sapiens OX=9606 GN=HBA2 PE=3 SV=1
60,11693,tr|I1VZV6|I1VZV6_HUMAN,49.58,6,6,0E0,1,1,1,,15280,Hemoglobin alpha 1 OS=Homo sapiens OX=9606 GN=HBA1 PE=3 SV=1
60,11694,tr|A0A0K2BMD8|A0A0K2BMD8_HUMAN,49.58,6,6,0E0,1,1,1,,15258,Mutant hemoglobin alpha 2 globin chain OS=Homo sapiens OX=9606 GN=HBA2 PE=3 SV=1
60,11695,tr|A0A385HVY8|A0A385HVY8_HUMAN,49.58,6,6,0E0,1,1,1,,15272,Mutant hemoglobin subunit alpha 2 OS=Homo sapiens OX=9606 GN=HBA2 PE=3 SV=1
60,11696,tr|A0A385HW21|A0A385HW21_HUMAN,49.58,6,6,0E0,1,1,1,,15301,Mutant hemoglobin subunit alpha 2 OS=Homo sapiens OX=9606 GN=HBA2 PE=3 SV=1
60,11697,tr|A0A385HVZ2|A0A385HVZ2_HUMAN,49.58,6,6,0E0,1,1,1,,15301,Mutant hemoglobin subunit alpha 2 OS=Homo sapiens OX=9606 GN=HBA2 PE=3 SV=1
60,11698,tr|A0A385HW02|A0A385HW02_HUMAN,49.58,6,6,0E0,1,1,1,,15286,Mutant hemoglobin subunit alpha 2 OS=Homo sapiens OX=9606 GN=HBA2 PE=3 SV=1
60,131,P69905|HBA_HUMAN,49.58,6,6,0E0,1,1,1,,15258,Hemoglobin subunit alpha OS=Homo sapiens OX=9606 GN=HBA1 PE=1 SV=2
60,11699,tr|D1MGQ2|D1MGQ2_HUMAN,49.58,6,6,0E0,1,1,1,,15258,Alpha-1-globin OS=Homo sapiens OX=9606 GN=HBA2 PE=3 SV=1
60,11700,tr|A0A1K0GXZ1|A0A1K0GXZ1_HUMAN,49.58,5,5,0E0,1,1,1,,19232,Globin C1 OS=Homo sapiens OX=9606 GN=GLNC1 PE=3 SV=1
60,11701,tr|A0A1S5UZ39|A0A1S5UZ39_HUMAN,49.58,5,5,0E0,1,1,1,,20146,Hemoglobin subunit alpha OS=Homo sapiens OX=9606 GN=HBA2 PE=2 SV=1
60,11840,tr|Q96T46|Q96T46_HUMAN,49.58,12,12,0E0,1,1,1,,8391,Hemoglobin alpha 2 (Fragment) OS=Homo sapiens OX=9606 GN=HBA2 PE=3 SV=1
60,11841,tr|G3V1N2|G3V1N2_HUMAN,49.58,8,8,0E0,1,1,1,,11948,HCG1745306 isoform CRA_a OS=Homo sapiens OX=9606 GN=HBA2 PE=1 SV=1
47,11658,tr|I6L965|I6L965_HUMAN,47.80,2,2,0E0,1,1,1,,42173,KRT18 protein (Fragment) OS=Homo sapiens OX=9606 GN=KRT18 PE=2 SV=1
47,11659,tr|F8VZY9|F8VZY9_HUMAN,47.80,2,2,0E0,1,1,1,,43774,Keratin type I cytoskeletal 18 OS=Homo sapiens OX=9606 GN=KRT18 PE=1 SV=1
47,11660,tr|B2RA03|B2RA03_HUMAN,47.80,2,2,0E0,1,1,1,,48030,cDNA FLJ94640 highly similar to Homo sapiens keratin 18 (KRT18) mRNA OS=Homo sapiens OX=9606 PE=2 SV=1
47,70,P05783|K1C18_HUMAN,47.80,2,2,0E0,1,1,1,,48058,Keratin type I cytoskeletal 18 OS=Homo sapiens OX=9606 GN=KRT18 PE=1 SV=2
47,11661,tr|A0A024RAY2|A0A024RAY2_HUMAN,47.80,2,2,0E0,1,1,1,,48058,Keratin 18 isoform CRA_a OS=Homo sapiens OX=9606 GN=KRT18 PE=3 SV=1
59,11670,tr|B4E380|B4E380_HUMAN,45.50,6,6,0E0,1,1,1,,12918,Histone H3 OS=Homo sapiens OX=9606 PE=2 SV=1
59,11671,tr|K7EK07|K7EK07_HUMAN,45.50,5,5,0E0,1,1,1,,14914,Histone H3 (Fragment) OS=Homo sapiens OX=9606 GN=H3-3B PE=1 SV=1
59,77,Q6NXT2|H3C_HUMAN,45.50,5,5,0E0,1,1,1,,15214,Histone H3.3C OS=Homo sapiens OX=9606 GN=H3-5 PE=1 SV=3
59,11672,tr|B2R4P9|B2R4P9_HUMAN,45.50,5,5,0E0,1,1,1,,15328,Histone H3 OS=Homo sapiens OX=9606 GN=H3F3B PE=2 SV=1
59,79,Q71DI3|H32_HUMAN,45.50,5,5,0E0,1,1,1,,15388,Histone H3.2 OS=Homo sapiens OX=9606 GN=H3C15 PE=1 SV=3
59,78,P84243|H33_HUMAN,45.50,5,5,0E0,1,1,1,,15328,Histone H3.3 OS=Homo sapiens OX=9606 GN=H3-3A PE=1 SV=2
59,80,Q16695|H31T_HUMAN,45.50,5,5,0E0,1,1,1,,15508,Histone H3.1t OS=Homo sapiens OX=9606 GN=H3-4 PE=1 SV=3
59,81,P68431|H31_HUMAN,45.50,5,5,0E0,1,1,1,,15404,Histone H3.1 OS=Homo sapiens OX=9606 GN=H3C1 PE=1 SV=2
59,82,Q5TEC6|H3PS2_HUMAN,45.50,5,5,0E0,1,1,1,,15430,Histone HIST2H3PS2 OS=Homo sapiens OX=9606 GN=H3-2 PE=1 SV=1
59,11868,tr|K7EMV3|K7EMV3_HUMAN,45.50,8,8,0E0,1,1,1,,10334,Histone H3 OS=Homo sapiens OX=9606 GN=H3-3B PE=1 SV=1
59,11869,tr|K7EP01|K7EP01_HUMAN,45.50,6,6,0E0,1,1,1,,12808,Histone H3.3 OS=Homo sapiens OX=9606 GN=H3-3B PE=1 SV=1
59,11870,tr|A0A590UJJ6|A0A590UJJ6_HUMAN,45.50,6,6,0E0,1,1,1,,13655,Histone H3 OS=Homo sapiens OX=9606 GN=H3-3A PE=1 SV=1
59,11871,tr|B4DEB1|B4DEB1_HUMAN,45.50,6,6,0E0,1,1,1,,14053,Histone H3 OS=Homo sapiens OX=9606 GN=H3-3A PE=1 SV=1
59,11873,tr|B2R6Y1|B2R6Y1_HUMAN,45.50,5,5,0E0,1,1,1,,15314,Histone H3 OS=Homo sapiens OX=9606 PE=2 SV=1
59,11874,tr|K7ES00|K7ES00_HUMAN,45.50,5,5,0E0,1,1,1,,16621,Histone H3.3 (Fragment) OS=Homo sapiens OX=9606 GN=H3-3B PE=1 SV=1
55,11652,tr|A0A140VJJ6|A0A140VJJ6_HUMAN,44.58,2,2,0E0,1,1,1,Carbamidomethylation,49497,Testicular tissue protein Li 70 OS=Homo sapiens OX=9606 PE=2 SV=1
55,11653,tr|C9JEU5|C9JEU5_HUMAN,44.58,2,2,0E0,1,1,1,Carbamidomethylation,50323,Fibrinogen gamma chain OS=Homo sapiens OX=9606 GN=FGG PE=1 SV=1
55,102,P02679|FIBG_HUMAN,44.58,2,2,0E0,1,1,1,Carbamidomethylation,51512,Fibrinogen gamma chain OS=Homo sapiens OX=9606 GN=FGG PE=1 SV=3
55,11848,tr|C9JC84|C9JC84_HUMAN,44.58,2,2,0E0,1,1,1,Carbamidomethylation,52338,Fibrinogen gamma chain OS=Homo sapiens OX=9606 GN=FGG PE=1 SV=1
51,11851,P0DQL2|H2A_SPHLA,43.36,43,43,0E0,1,1,1,,2435,Buforin-2 OS=Sphaenorhynchus lacteus OX=279984 PE=1 SV=1
51,11852,tr|V9GZN0|V9GZN0_HUMAN,43.36,19,19,0E0,1,1,1,,5013,Uncharacterized protein (Fragment) OS=Homo sapiens OX=9606 PE=3 SV=1
51,11853,P59890|H2A_HIPHI,43.36,17,17,0E0,1,1,1,,5547,Histone H2A (Fragment) OS=Hippoglossus hippoglossus OX=8267 PE=1 SV=2
51,11854,C0HJQ3|H2A_ACIGU,43.36,12,12,0E0,1,1,1,,8262,Histone H2A (Fragments) OS=Acipenser gueldenstaedtii OX=7902 PE=1 SV=1
51,11855,tr|C9J0D1|C9J0D1_HUMAN,43.36,7,7,0E0,1,1,1,,13163,Histone H2A OS=Homo sapiens OX=9606 GN=H2AZ2 PE=1 SV=1
51,11856,tr|A0A494C189|A0A494C189_HUMAN,43.36,7,7,0E0,1,1,1,,13496,Histone H2A OS=Homo sapiens OX=9606 GN=H2AZ1 PE=1 SV=1
51,11857,P02264|H2A_ONCMY,43.36,7,7,0E0,1,1,1,,13731,Histone H2A OS=Oncorhynchus mykiss OX=8022 PE=1 SV=2
51,150,P0C0S5|H2AZ_HUMAN,43.36,7,7,0E0,1,1,1,,13553,Histone H2A.Z OS=Homo sapiens OX=9606 GN=H2AZ1 PE=1 SV=2
51,151,Q99878|H2A1J_HUMAN,43.36,7,7,0E0,1,1,1,,13936,Histone H2A type 1-J OS=Homo sapiens OX=9606 GN=H2AC14 PE=1 SV=3
51,89,Q71UI9|H2AV_HUMAN,43.36,7,7,0E0,1,1,1,,13509,Histone H2A.V OS=Homo sapiens OX=9606 GN=H2AZ2 PE=1 SV=3
51,11858,tr|A3KPC7|A3KPC7_HUMAN,43.36,7,7,0E0,1,1,1,,13906,Histone H2A OS=Homo sapiens OX=9606 GN=HIST1H2AH PE=2 SV=1
51,152,Q96KK5|H2A1H_HUMAN,43.36,7,7,0E0,1,1,1,,13906,Histone H2A type 1-H OS=Homo sapiens OX=9606 GN=H2AC12 PE=1 SV=3
51,11859,tr|A0A024RAS2|A0A024RAS2_HUMAN,43.36,7,7,0E0,1,1,1,,14019,Histone H2A OS=Homo sapiens OX=9606 GN=H2AFJ PE=3 SV=1
51,153,Q16777|H2A2C_HUMAN,43.36,7,7,0E0,1,1,1,,13988,Histone H2A type 2-C OS=Homo sapiens OX=9606 GN=H2AC20 PE=1 SV=4
51,154,Q9BTM1|H2AJ_HUMAN,43.36,7,7,0E0,1,1,1,,14019,Histone H2A.J OS=Homo sapiens OX=9606 GN=H2AJ PE=1 SV=1
51,155,Q8IUE6|H2A2B_HUMAN,43.36,7,7,0E0,1,1,1,,13995,Histone H2A type 2-B OS=Homo sapiens OX=9606 GN=H2AC21 PE=1 SV=3
51,156,P04908|H2A1B_HUMAN,43.36,7,7,0E0,1,1,1,,14135,Histone H2A type 1-B/E OS=Homo sapiens OX=9606 GN=H2AC4 PE=1 SV=2
51,157,P0C0S8|H2A1_HUMAN,43.36,7,7,0E0,1,1,1,,14091,Histone H2A type 1 OS=Homo sapiens OX=9606 GN=H2AC11 PE=1 SV=2
51,158,Q6FI13|H2A2A_HUMAN,43.36,7,7,0E0,1,1,1,,14095,Histone H2A type 2-A OS=Homo sapiens OX=9606 GN=H2AC18 PE=1 SV=3
51,11860,tr|Q08AJ9|Q08AJ9_HUMAN,43.36,7,7,0E0,1,1,1,,14135,Histone H2A OS=Homo sapiens OX=9606 GN=HIST1H2AB PE=2 SV=1
51,11861,tr|B2R5B6|B2R5B6_HUMAN,43.36,7,7,0E0,1,1,1,,14137,Histone H2A OS=Homo sapiens OX=9606 PE=2 SV=1
51,159,Q7L7L0|H2A3_HUMAN,43.36,7,7,0E0,1,1,1,,14121,Histone H2A type 3 OS=Homo sapiens OX=9606 GN=H2AW PE=1 SV=3
51,11862,tr|A4FTV9|A4FTV9_HUMAN,43.36,7,7,0E0,1,1,1,,14091,Histone H2A OS=Homo sapiens OX=9606 GN=HIST1H2AK PE=1 SV=1
51,160,P20671|H2A1D_HUMAN,43.36,7,7,0E0,1,1,1,,14107,Histone H2A type 1-D OS=Homo sapiens OX=9606 GN=H2AC7 PE=1 SV=2
51,161,Q93077|H2A1C_HUMAN,43.36,7,7,0E0,1,1,1,,14105,Histone H2A type 1-C OS=Homo sapiens OX=9606 GN=H2AC6 PE=1 SV=3
51,11863,tr|A0A024R017|A0A024R017_HUMAN,43.36,7,7,0E0,1,1,1,,14105,Histone H2A OS=Homo sapiens OX=9606 GN=HIST1H2AC PE=3 SV=1
51,11864,tr|B2R5B3|B2R5B3_HUMAN,43.36,7,7,0E0,1,1,1,,14111,Histone H2A OS=Homo sapiens OX=9606 PE=2 SV=1
51,162,Q96QV6|H2A1A_HUMAN,43.36,7,7,0E0,1,1,1,,14233,Histone H2A type 1-A OS=Homo sapiens OX=9606 GN=H2AC1 PE=1 SV=3
51,11865,tr|A0A3B3IS11|A0A3B3IS11_HUMAN,43.36,6,6,0E0,1,1,1,,15407,Histone H2A OS=Homo sapiens OX=9606 PE=3 SV=1
51,163,P16104|H2AX_HUMAN,43.36,6,6,0E0,1,1,1,,15145,Histone H2AX OS=Homo sapiens OX=9606 GN=H2AX PE=1 SV=2
51,11866,tr|A0A0U1RR32|A0A0U1RR32_HUMAN,43.36,5,5,0E0,1,1,1,,18482,Histone H2A OS=Homo sapiens OX=9606 GN=hCG_2039566 PE=3 SV=1
51,11867,tr|A0A0U1RRH7|A0A0U1RRH7_HUMAN,43.36,5,5,0E0,1,1,1,,18553,Histone H2A OS=Homo sapiens OX=9606 PE=3 SV=1
46,11647,tr|A0A346DBY2|A0A346DBY2_HUMAN,42.18,4,4,0E0,1,1,1,,26170,Apolipoprotein E (Fragment) OS=Homo sapiens OX=9606 GN=APOE PE=3 SV=1
46,11648,tr|J9ZVQ3|J9ZVQ3_HUMAN,42.18,4,4,0E0,1,1,1,,26852,Apolipoprotein E (Fragment) OS=Homo sapiens OX=9606 GN=APOE PE=3 SV=1
46,11649,tr|A0A0S2Z3D5|A0A0S2Z3D5_HUMAN,42.18,3,3,0E0,1,1,1,,36154,Apolipoprotein E isoform 1 (Fragment) OS=Homo sapiens OX=9606 GN=APOE PE=2 SV=1
46,58,P02649|APOE_HUMAN,42.18,3,3,0E0,1,1,1,,36154,Apolipoprotein E OS=Homo sapiens OX=9606 GN=APOE PE=1 SV=1
46,11875,tr|D9ZB55|D9ZB55_HUMAN,42.18,10,10,0E0,1,1,1,,10336,Apolipoprotein E (Fragment) OS=Homo sapiens OX=9606 GN=APOE PE=3 SV=1
46,11876,tr|Q6LBZ1|Q6LBZ1_HUMAN,42.18,5,5,0E0,1,1,1,,19910,mRNA for apolipoprotein E (apo E) (Fragment) OS=Homo sapiens OX=9606 PE=2 SV=1
46,11878,tr|E9PEV4|E9PEV4_HUMAN,42.18,4,4,0E0,1,1,1,,24647,Apolipoprotein E (Fragment) OS=Homo sapiens OX=9606 GN=APOE PE=1 SV=1
46,11879,tr|E7ERP7|E7ERP7_HUMAN,42.18,4,4,0E0,1,1,1,,24903,Apolipoprotein E (Fragment) OS=Homo sapiens OX=9606 GN=APOE PE=1 SV=1
46,11880,tr|H0Y7L5|H0Y7L5_HUMAN,42.18,3,3,0E0,1,1,1,,30638,Apolipoprotein E (Fragment) OS=Homo sapiens OX=9606 GN=APOE PE=1 SV=2
70,11883,tr|Q14222|Q14222_HUMAN,41.37,5,5,3.62E2,1,1,1,,24196,EEF1A protein (Fragment) OS=Homo sapiens OX=9606 GN=EEF1A PE=2 SV=1
70,11884,tr|Q8TBL1|Q8TBL1_HUMAN,41.37,4,4,3.62E2,1,1,1,,26488,Uncharacterized protein (Fragment) OS=Homo sapiens OX=9606 PE=2 SV=1
70,11885,tr|Q6P4C9|Q6P4C9_HUMAN,41.37,4,4,3.62E2,1,1,1,,31060,EEF1A1 protein (Fragment) OS=Homo sapiens OX=9606 GN=EEF1A1 PE=2 SV=1
70,11886,tr|Q504Z0|Q504Z0_HUMAN,41.37,4,4,3.62E2,1,1,1,,33242,EEF1A1 protein OS=Homo sapiens OX=9606 GN=EEF1A1 PE=2 SV=1
70,11887,tr|B4E2C5|B4E2C5_HUMAN,41.37,4,4,3.62E2,1,1,1,,33189,cDNA FLJ54032 highly similar to Elongation factor 1-alpha 1 OS=Homo sapiens OX=9606 PE=2 SV=1
70,11888,tr|Q8IUB0|Q8IUB0_HUMAN,41.37,3,3,3.62E2,1,1,1,,38669,CTCL tumor antigen HD-CL-08 OS=Homo sapiens OX=9606 PE=2 SV=1
70,11889,tr|Q53HR1|Q53HR1_HUMAN,41.37,3,3,3.62E2,1,1,1,,39256,Eukaryotic translation elongation factor 1 alpha 1 variant (Fragment) OS=Homo sapiens OX=9606 PE=2 SV=1
70,11890,tr|A0A4D5RA98|A0A4D5RA98_HUMAN,41.37,3,3,3.62E2,1,1,1,,40826,Elongation factor 1-alpha (Fragment) OS=Homo sapiens OX=9606 PE=3 SV=1
70,11891,tr|A0A4D5RA76|A0A4D5RA76_HUMAN,41.37,3,3,3.62E2,1,1,1,,41307,Elongation factor 1-alpha OS=Homo sapiens OX=9606 PE=3 SV=1
70,11892,tr|B4DNE0|B4DNE0_HUMAN,41.37,3,3,3.62E2,1,1,1,,42596,cDNA FLJ52573 highly similar to Elongation factor 1-alpha 1 OS=Homo sapiens OX=9606 PE=2 SV=1
70,11893,tr|Q96RE1|Q96RE1_HUMAN,41.37,3,3,3.62E2,1,1,1,,43025,Translation elongation factor 1 alpha 1-like 14 OS=Homo sapiens OX=9606 GN=EEF1A1L14 PE=2 SV=1
70,11894,tr|Q16577|Q16577_HUMAN,41.37,3,3,3.62E2,1,1,1,,42824,Elongation factor 1-alpha 1 OS=Homo sapiens OX=9606 GN=PTI-1 PE=2 SV=1
70,11895,tr|A0A4D5RAN2|A0A4D5RAN2_HUMAN,41.37,3,3,3.62E2,1,1,1,,44785,Tr-type G domain-containing protein OS=Homo sapiens OX=9606 PE=3 SV=1
70,11896,tr|A0A4D5RAC7|A0A4D5RAC7_HUMAN,41.37,3,3,3.62E2,1,1,1,,46211,Tr-type G domain-containing protein OS=Homo sapiens OX=9606 PE=4 SV=1
70,11897,tr|Q9NZS6|Q9NZS6_HUMAN,41.37,3,3,3.62E2,1,1,1,,46269,Elongation factor 1-alpha (Fragment) OS=Homo sapiens OX=9606 PE=2 SV=1
70,11898,tr|Q53G89|Q53G89_HUMAN,41.37,3,3,3.62E2,1,1,1,,46894,Elongation factor 1-alpha (Fragment) OS=Homo sapiens OX=9606 PE=2 SV=1
70,11899,tr|A0A087WVQ9|A0A087WVQ9_HUMAN,41.37,2,2,3.62E2,1,1,1,,47883,Elongation factor 1-alpha 1 OS=Homo sapiens OX=9606 GN=EEF1A1 PE=1 SV=1
70,11900,tr|A0A4D5RAC9|A0A4D5RAC9_HUMAN,41.37,2,2,3.62E2,1,1,1,,49398,Elongation factor 1-alpha OS=Homo sapiens OX=9606 PE=3 SV=1
70,145,P68104|EF1A1_HUMAN,41.37,2,2,3.62E2,1,1,1,,50141,Elongation factor 1-alpha 1 OS=Homo sapiens OX=9606 GN=EEF1A1 PE=1 SV=1
70,11901,tr|A8K9C4|A8K9C4_HUMAN,41.37,2,2,3.62E2,1,1,1,,50201,Elongation factor 1-alpha OS=Homo sapiens OX=9606 PE=2 SV=1
70,11902,tr|Q53GE9|Q53GE9_HUMAN,41.37,2,2,3.62E2,1,1,1,,50111,Elongation factor 1-alpha (Fragment) OS=Homo sapiens OX=9606 PE=2 SV=1
70,146,Q5VTE0|EF1A3_HUMAN,41.37,2,2,3.62E2,1,1,1,,50185,Putative elongation factor 1-alpha-like 3 OS=Homo sapiens OX=9606 GN=EEF1A1P5 PE=5 SV=1
70,11903,tr|Q53HR5|Q53HR5_HUMAN,41.37,2,2,3.62E2,1,1,1,,50125,Elongation factor 1-alpha (Fragment) OS=Homo sapiens OX=9606 PE=2 SV=1
70,11904,tr|Q53G85|Q53G85_HUMAN,41.37,2,2,3.62E2,1,1,1,,50113,Elongation factor 1-alpha (Fragment) OS=Homo sapiens OX=9606 PE=2 SV=1
70,11905,tr|Q6IPN6|Q6IPN6_HUMAN,41.37,2,2,3.62E2,1,1,1,,50123,Elongation factor 1-alpha OS=Homo sapiens OX=9606 GN=EEF1A1 PE=2 SV=1
70,11906,tr|Q53HM9|Q53HM9_HUMAN,41.37,2,2,3.62E2,1,1,1,,50142,Elongation factor 1-alpha (Fragment) OS=Homo sapiens OX=9606 PE=2 SV=1
70,11907,tr|Q6IPS9|Q6IPS9_HUMAN,41.37,2,2,3.62E2,1,1,1,,50141,Elongation factor 1-alpha OS=Homo sapiens OX=9606 GN=EEF1A1 PE=2 SV=1
70,11908,tr|Q53GA1|Q53GA1_HUMAN,41.37,2,2,3.62E2,1,1,1,,50111,Elongation factor 1-alpha (Fragment) OS=Homo sapiens OX=9606 PE=2 SV=1
70,147,Q05639|EF1A2_HUMAN,41.37,2,2,3.62E2,1,1,1,,50470,Elongation factor 1-alpha 2 OS=Homo sapiens OX=9606 GN=EEF1A2 PE=1 SV=1
40,11924,C1CPA0|RL5_STRZT,38.82,4,4,1.79E4,1,1,3,,19774,50S ribosomal protein L5 OS=Streptococcus pneumoniae (strain Taiwan19F-14) OX=487213 GN=rplE PE=3 SV=1
56,11925,A0K4U0|MIAA_BURCH,37.54,5,5,0E0,1,1,1,,35554,tRNA dimethylallyltransferase OS=Burkholderia cenocepacia (strain HI2424) OX=331272 GN=miaA PE=3 SV=1
72,11927,Q1MHK3|Y2068_RHIL3,37.13,3,3,0E0,1,1,1,,30279,UPF0758 protein RL2068 OS=Rhizobium leguminosarum bv. viciae (strain 3841) OX=216596 GN=RL2068 PE=3 SV=1
73,11941,B3EDL2|RIMO_CHLL2,35.21,2,2,0E0,1,1,1,,49143,Ribosomal protein S12 methylthiotransferase RimO OS=Chlorobium limicola (strain DSM 245 / NBRC 103803 / 6330) OX=290315 GN=rimO PE=3 SV=1
61,11718,A4XJL4|LON_CALS8,34.87,1,1,0E0,1,1,1,Acetylation (N-term),88114,Lon protease OS=Caldicellulosiruptor saccharolyticus (strain ATCC 43494 / DSM 8903 / Tp8T 6331) OX=351627 GN=lon PE=3 SV=1
53,11942,Q9RWQ9|CH60_DEIRA,34.38,4,4,0E0,1,1,1,Oxidation (M)	Acetylation (N-term),57778,60 kDa chaperonin OS=Deinococcus radiodurans (strain ATCC 13939 / DSM 20539 / JCM 16871 / LMG 4051 / NBRC 15346 / NCIMB 9279 / R1 / VKM B-1422) OX=243230 GN=groL PE=1 SV=3
74,11943,A8F7D6|FOLD_PSELT,33.84,3,3,1.36E3,1,1,1,,29423,Bifunctional protein FolD OS=Pseudothermotoga lettingae (strain ATCC BAA-301 / DSM 14385 / NBRC 107922 / TMO) OX=416591 GN=folD PE=3 SV=1
52,11944,Q9K1Q0|SYM_NEIMB,33.65,3,3,7.28E3,1,1,1,Oxidation (M)	Acetylation (N-term),76852,Methionine--tRNA ligase OS=Neisseria meningitidis serogroup B (strain MC58) OX=122586 GN=metG PE=3 SV=1
75,11946,Q04BA5|ATPA_LACDB,33.40,5,5,0E0,1,1,1,,54624,ATP synthase subunit alpha OS=Lactobacillus delbrueckii subsp. bulgaricus (strain ATCC BAA-365) OX=321956 GN=atpA PE=3 SV=1
76,11954,A8GFD0|SELU_SERP5,33.22,2,2,0E0,1,1,1,,42738,tRNA 2-selenouridine synthase OS=Serratia proteamaculans (strain 568) OX=399741 GN=selU PE=3 SV=1
77,11959,Q87TF3|ADD_VIBPA,32.77,3,3,0E0,1,1,1,,36436,Adenosine deaminase OS=Vibrio parahaemolyticus serotype O3:K6 (strain RIMD 2210633) OX=223926 GN=add PE=3 SV=1

## Sheet: Patient_3
Protein Group,Protein ID,Accession,-10lgP,Coverage (%),Coverage (%) PCT_tryp_6_726,Intensity PCT_tryp_6_726,#Peptides,#Unique,#Spec PCT_tryp_6_726,PTM,Avg. Mass,Description
1,2,P02671|FIBA_HUMAN,311.97,40,40,7.45E4,40,40,142,Carbamidomethylation	Oxidation (M),94973,Fibrinogen alpha chain OS=Homo sapiens OX=9606 GN=FGA PE=1 SV=2
3,1,P02768|ALBU_HUMAN,280.95,50,50,0E0,31,5,60,Carbamidomethylation,69367,Albumin OS=Homo sapiens OX=9606 GN=ALB PE=1 SV=2
5,11448,tr|B4DPR2|B4DPR2_HUMAN,266.15,46,46,1.4E3,25,1,52,Carbamidomethylation,59574,cDNA FLJ50830 highly similar to Serum albumin OS=Homo sapiens OX=9606 PE=2 SV=1
6,11454,P02769|ALBU_BOVIN,262.70,44,44,1.03E4,22,15,43,Carbamidomethylation	Oxidation (M),69294,Albumin OS=Bos taurus OX=9913 GN=ALB PE=1 SV=4
4,6,P0DJI8|SAA1_HUMAN,248.54,84,84,4.75E4,14,8,68,,13532,Serum amyloid A-1 protein OS=Homo sapiens OX=9606 GN=SAA1 PE=1 SV=1
10,11,P02675|FIBB_HUMAN,201.14,20,20,6.85E3,11,11,27,,55928,Fibrinogen beta chain OS=Homo sapiens OX=9606 GN=FGB PE=1 SV=2
10,11492,tr|V9HVY1|V9HVY1_HUMAN,201.14,20,20,6.85E3,11,11,27,,55928,Fibrinogen beta chain OS=Homo sapiens OX=9606 GN=HEL-S-78p PE=2 SV=1
7,12,P0DJI9|SAA2_HUMAN,199.68,68,68,1.4E4,11,5,38,,13527,Serum amyloid A-2 protein OS=Homo sapiens OX=9606 GN=SAA2 PE=1 SV=1
11,16244,tr|B4E1B0|B4E1B0_HUMAN,198.55,27,27,1.51E3,14,14,22,Carbamidomethylation,68538,Complement subcomponent C1r OS=Homo sapiens OX=9606 PE=2 SV=1
11,16245,tr|F5H2D0|F5H2D0_HUMAN,198.55,24,24,1.51E3,14,14,22,Carbamidomethylation,76614,Complement subcomponent C1r OS=Homo sapiens OX=9606 GN=C1R PE=1 SV=3
11,3980,P00736|C1R_HUMAN,198.55,23,23,1.51E3,14,14,22,Carbamidomethylation,80119,Complement C1r subcomponent OS=Homo sapiens OX=9606 GN=C1R PE=1 SV=2
11,16246,tr|A0A3B3ISR2|A0A3B3ISR2_HUMAN,198.55,23,23,1.51E3,14,14,22,Carbamidomethylation,80174,Complement subcomponent C1r OS=Homo sapiens OX=9606 GN=C1R PE=1 SV=1
11,16247,tr|A8K5J8|A8K5J8_HUMAN,198.55,23,23,1.51E3,14,14,22,Carbamidomethylation,80199,Complement subcomponent C1r OS=Homo sapiens OX=9606 PE=2 SV=1
11,16248,tr|Q53HT9|Q53HT9_HUMAN,198.55,23,23,1.51E3,14,14,22,Carbamidomethylation,80241,Complement subcomponent C1r (Fragment) OS=Homo sapiens OX=9606 PE=2 SV=1
11,16249,tr|Q53HU9|Q53HU9_HUMAN,198.55,23,23,1.51E3,14,14,22,Carbamidomethylation,80300,Complement subcomponent C1r (Fragment) OS=Homo sapiens OX=9606 PE=2 SV=1
11,16250,tr|B4DPQ0|B4DPQ0_HUMAN,198.55,23,23,1.51E3,14,14,22,Carbamidomethylation,81890,Complement subcomponent C1r OS=Homo sapiens OX=9606 GN=C1R PE=1 SV=1
2,11458,tr|B3KRK8|B3KRK8_HUMAN,192.40,21,21,2.94E4,5,5,88,,46976,Vimentin OS=Homo sapiens OX=9606 PE=2 SV=1
2,11457,tr|B0YJC4|B0YJC4_HUMAN,192.40,19,19,2.94E4,5,5,88,,49653,Vimentin OS=Homo sapiens OX=9606 GN=VIM PE=1 SV=1
2,3,P08670|VIME_HUMAN,192.40,18,18,2.94E4,5,5,88,,53652,Vimentin OS=Homo sapiens OX=9606 GN=VIM PE=1 SV=4
2,11460,tr|Q53HU8|Q53HU8_HUMAN,192.40,18,18,2.94E4,5,5,88,,53684,Vimentin (Fragment) OS=Homo sapiens OX=9606 PE=2 SV=1
2,11456,tr|V9HWE1|V9HWE1_HUMAN,192.40,18,18,2.94E4,5,5,88,,53652,Vimentin OS=Homo sapiens OX=9606 GN=HEL113 PE=2 SV=1
2,11459,P84198|VIME_CHLAE,192.40,18,18,2.94E4,5,5,88,,53709,Vimentin OS=Chlorocebus aethiops OX=9534 GN=VIM PE=1 SV=3
9,126,P27918|PROP_HUMAN,186.03,29,29,5.11E3,10,10,28,Carbamidomethylation,51276,Properdin OS=Homo sapiens OX=9606 GN=CFP PE=1 SV=2
9,16251,tr|A0A0S2Z4I5|A0A0S2Z4I5_HUMAN,186.03,29,29,5.11E3,10,10,28,Carbamidomethylation,51276,Complement factor properdin isoform 1 (Fragment) OS=Homo sapiens OX=9606 GN=CFP PE=2 SV=1
16,11462,Q28522|ALBU_MACMU,181.57,15,15,,8,0,15,Carbamidomethylation,67881,Albumin (Fragment) OS=Macaca mulatta OX=9544 GN=ALB PE=2 SV=1
16,11463,A2V9Z4|ALBU_MACFA,181.57,15,15,,8,0,15,Carbamidomethylation,68874,Albumin OS=Macaca fascicularis OX=9541 GN=ALB PE=2 SV=1
13,11476,tr|Q6P5S8|Q6P5S8_HUMAN,180.30,44,44,9.49E2,8,8,18,Carbamidomethylation,25773,IGK@ protein OS=Homo sapiens OX=9606 GN=IGK@ PE=1 SV=1
8,26,P02652|APOA2_HUMAN,170.44,74,74,5.13E3,10,10,18,Carbamidomethylation	Oxidation (M),11175,Apolipoprotein A-II OS=Homo sapiens OX=9606 GN=APOA2 PE=1 SV=1
8,11506,tr|V9GYM3|V9GYM3_HUMAN,170.44,56,56,5.13E3,10,10,18,Carbamidomethylation	Oxidation (M),14914,Apolipoprotein A-II OS=Homo sapiens OX=9606 GN=APOA2 PE=1 SV=1
14,11586,tr|A3KPE2|A3KPE2_HUMAN,163.28,43,43,1.2E4,6,6,17,,10852,Apolipoprotein C-III OS=Homo sapiens OX=9606 GN=APOC3 PE=2 SV=1
14,43,P02656|APOC3_HUMAN,163.28,43,43,1.2E4,6,6,17,,10852,Apolipoprotein C-III OS=Homo sapiens OX=9606 GN=APOC3 PE=1 SV=1
14,11587,tr|B0YIW2|B0YIW2_HUMAN,163.28,37,37,1.2E4,6,6,17,,12816,Apolipoprotein C-III OS=Homo sapiens OX=9606 GN=APOC3 PE=1 SV=1
12,4,P10909|CLUS_HUMAN,154.08,13,13,8.41E2,8,8,11,Carbamidomethylation,52495,Clusterin OS=Homo sapiens OX=9606 GN=CLU PE=1 SV=1
12,11464,tr|A0A384NKS6|A0A384NKS6_HUMAN,154.08,12,12,8.41E2,8,8,11,Carbamidomethylation,57833,Clusterin OS=Homo sapiens OX=9606 PE=2 SV=1
15,8,P01258|CALC_HUMAN,149.73,36,36,2.64E3,5,5,15,Oxidation (M),15467,Calcitonin OS=Homo sapiens OX=9606 GN=CALCA PE=1 SV=3
19,11479,P49064|ALBU_FELCA,145.61,11,11,,5,0,10,Carbamidomethylation,68660,Albumin OS=Felis catus OX=9685 GN=ALB PE=1 SV=1
22,29,P02655|APOC2_HUMAN,142.12,31,31,4.59E3,5,5,8,,11284,Apolipoprotein C-II OS=Homo sapiens OX=9606 GN=APOC2 PE=1 SV=1
22,11516,tr|A0A024R0T9|A0A024R0T9_HUMAN,142.12,31,31,4.59E3,5,5,8,,11284,Apolipoprotein C-II OS=Homo sapiens OX=9606 GN=APOC2 PE=1 SV=1
22,11517,tr|A0A0S2Z3C2|A0A0S2Z3C2_HUMAN,142.12,27,27,4.59E3,5,5,8,,12496,Apolipoprotein C-II (Fragment) OS=Homo sapiens OX=9606 GN=APOC2 PE=2 SV=1
22,11518,tr|K7ER74|K7ER74_HUMAN,142.12,17,17,4.59E3,5,5,8,,20049,Apolipoprotein C-II OS=Homo sapiens OX=9606 GN=APOC4-APOC2 PE=1 SV=1
22,11588,tr|Q6P163|Q6P163_HUMAN,142.12,43,43,4.59E3,5,5,8,,8146,Apolipoprotein C-II OS=Homo sapiens OX=9606 GN=APOC2 PE=1 SV=1
21,11652,tr|A0A140VJJ6|A0A140VJJ6_HUMAN,140.29,21,21,6.13E2,6,6,8,Carbamidomethylation,49497,Testicular tissue protein Li 70 OS=Homo sapiens OX=9606 PE=2 SV=1
21,11653,tr|C9JEU5|C9JEU5_HUMAN,140.29,20,20,6.13E2,6,6,8,Carbamidomethylation,50323,Fibrinogen gamma chain OS=Homo sapiens OX=9606 GN=FGG PE=1 SV=1
21,102,P02679|FIBG_HUMAN,140.29,20,20,6.13E2,6,6,8,Carbamidomethylation,51512,Fibrinogen gamma chain OS=Homo sapiens OX=9606 GN=FGG PE=1 SV=3
21,11848,tr|C9JC84|C9JC84_HUMAN,140.29,20,20,6.13E2,6,6,8,Carbamidomethylation,52338,Fibrinogen gamma chain OS=Homo sapiens OX=9606 GN=FGG PE=1 SV=1
24,16253,tr|E7ETN3|E7ETN3_HUMAN,135.97,7,7,0E0,6,6,7,Carbamidomethylation,124016,C3/C5 convertase OS=Homo sapiens OX=9606 PE=1 SV=1
24,16254,tr|B4E1Z4|B4E1Z4_HUMAN,135.97,6,6,0E0,6,6,7,Carbamidomethylation,140942,C3/C5 convertase OS=Homo sapiens OX=9606 PE=1 SV=1
24,16255,tr|A0A1U9X7H7|A0A1U9X7H7_HUMAN,135.97,11,11,0E0,6,6,7,Carbamidomethylation,85534,C3/C5 convertase OS=Homo sapiens OX=9606 PE=4 SV=1
24,3981,P00751|CFAB_HUMAN,135.97,11,11,0E0,6,6,7,Carbamidomethylation,85533,Complement factor B OS=Homo sapiens OX=9606 GN=CFB PE=1 SV=2
24,16256,tr|A0A1U9X7H6|A0A1U9X7H6_HUMAN,135.97,11,11,0E0,6,6,7,Carbamidomethylation,85557,C3/C5 convertase OS=Homo sapiens OX=9606 PE=4 SV=1
24,16257,tr|A0A1U9X7I0|A0A1U9X7I0_HUMAN,135.97,11,11,0E0,6,6,7,Carbamidomethylation,85563,C3/C5 convertase OS=Homo sapiens OX=9606 PE=4 SV=1
24,16258,tr|A0A1U9X7H5|A0A1U9X7H5_HUMAN,135.97,11,11,0E0,6,6,7,Carbamidomethylation,85505,C3/C5 convertase OS=Homo sapiens OX=9606 PE=4 SV=1
24,16259,tr|A0A1U9X7H4|A0A1U9X7H4_HUMAN,135.97,11,11,0E0,6,6,7,Carbamidomethylation,85577,C3/C5 convertase OS=Homo sapiens OX=9606 PE=4 SV=1
24,16260,tr|A0A1U9X7H8|A0A1U9X7H8_HUMAN,135.97,11,11,0E0,6,6,7,Carbamidomethylation,85533,C3/C5 convertase OS=Homo sapiens OX=9606 PE=4 SV=1
24,16261,tr|A0A1U9X7H2|A0A1U9X7H2_HUMAN,135.97,11,11,0E0,6,6,7,Carbamidomethylation,85563,C3/C5 convertase OS=Homo sapiens OX=9606 PE=4 SV=1
23,11488,tr|F8W696|F8W696_HUMAN,135.27,30,30,0E0,7,7,7,,27909,Apolipoprotein A-I OS=Homo sapiens OX=9606 GN=APOA1 PE=1 SV=1
23,5,P02647|APOA1_HUMAN,135.27,28,28,0E0,7,7,7,,30778,Apolipoprotein A-I OS=Homo sapiens OX=9606 GN=APOA1 PE=1 SV=1
23,11477,tr|A0A024R3E3|A0A024R3E3_HUMAN,135.27,28,28,0E0,7,7,7,,30778,Apolipoprotein A-I isoform CRA_a OS=Homo sapiens OX=9606 GN=APOA1 PE=2 SV=1
33,48,P04264|K2C1_HUMAN,125.10,9,9,0E0,4,4,4,Carbamidomethylation,66039,Keratin type II cytoskeletal 1 OS=Homo sapiens OX=9606 GN=KRT1 PE=1 SV=6
33,11607,tr|H6VRF8|H6VRF8_HUMAN,125.10,9,9,0E0,4,4,4,Carbamidomethylation,66053,Cytokeratin-1 OS=Homo sapiens OX=9606 GN=KRT1 PE=3 SV=1
33,11608,tr|H6VRG3|H6VRG3_HUMAN,125.10,9,9,0E0,4,4,4,Carbamidomethylation,66111,Cytokeratin-1 OS=Homo sapiens OX=9606 GN=KRT1 PE=3 SV=1
33,11609,tr|H6VRG0|H6VRG0_HUMAN,125.10,9,9,0E0,4,4,4,Carbamidomethylation,65970,Cytokeratin-1 OS=Homo sapiens OX=9606 GN=KRT1 PE=3 SV=1
33,11610,tr|H6VRG1|H6VRG1_HUMAN,125.10,9,9,0E0,4,4,4,Carbamidomethylation,66126,Cytokeratin-1 OS=Homo sapiens OX=9606 GN=KRT1 PE=1 SV=1
29,11617,tr|K7ERI9|K7ERI9_HUMAN,123.80,29,29,0E0,4,4,5,,8647,Apolipoprotein C-I (Fragment) OS=Homo sapiens OX=9606 GN=APOC1 PE=1 SV=1
29,55,P02654|APOC1_HUMAN,123.80,27,27,0E0,4,4,5,,9332,Apolipoprotein C-I OS=Homo sapiens OX=9606 GN=APOC1 PE=1 SV=1
29,11618,tr|A0A024R0T8|A0A024R0T8_HUMAN,123.80,27,27,0E0,4,4,5,,9332,Apolipoprotein C-I isoform CRA_a OS=Homo sapiens OX=9606 GN=APOC1 PE=3 SV=1
17,32,P01871|IGHM_HUMAN,123.58,9,9,2.13E3,5,5,6,Carbamidomethylation,49440,Immunoglobulin heavy constant mu OS=Homo sapiens OX=9606 GN=IGHM PE=1 SV=4
37,11579,P49065|ALBU_RABIT,116.62,6,6,,3,0,3,Carbamidomethylation,68910,Albumin OS=Oryctolagus cuniculus OX=9986 GN=ALB PE=1 SV=2
36,11535,tr|V9HWF6|V9HWF6_HUMAN,116.23,19,19,0E0,3,3,3,,23512,Alpha-1-acid glycoprotein OS=Homo sapiens OX=9606 GN=HEL-S-153w PE=2 SV=1
36,36,P02763|A1AG1_HUMAN,116.23,19,19,0E0,3,3,3,,23512,Alpha-1-acid glycoprotein 1 OS=Homo sapiens OX=9606 GN=ORM1 PE=1 SV=1
20,3982,P04004|VTNC_HUMAN,115.33,10,10,2.9E3,4,4,9,Carbamidomethylation,54306,Vitronectin OS=Homo sapiens OX=9606 GN=VTN PE=1 SV=1
20,16268,tr|D9ZGG2|D9ZGG2_HUMAN,115.33,10,10,2.9E3,4,4,9,Carbamidomethylation,54306,Vitronectin OS=Homo sapiens OX=9606 GN=VTN PE=4 SV=1
27,11534,P35747|ALBU_HORSE,112.49,9,9,,4,0,6,Carbamidomethylation,68599,Albumin OS=Equus caballus OX=9796 GN=ALB PE=1 SV=1
31,56,P00738|HPT_HUMAN,105.89,10,10,0E0,4,4,4,Carbamidomethylation,45205,Haptoglobin OS=Homo sapiens OX=9606 GN=HP PE=1 SV=1
18,16340,tr|B4DE78|B4DE78_HUMAN,104.30,17,17,7.26E3,2,2,10,Carbamidomethylation	Oxidation (M),23502,cDNA FLJ52141 highly similar to 14-3-3 protein gamma OS=Homo sapiens OX=9606 PE=2 SV=1
18,16341,tr|B4DHC4|B4DHC4_HUMAN,104.30,16,16,7.26E3,2,2,10,Carbamidomethylation	Oxidation (M),25657,cDNA FLJ51843 highly similar to 14-3-3 protein gamma OS=Homo sapiens OX=9606 PE=2 SV=1
18,16342,tr|B3KNB4|B3KNB4_HUMAN,104.30,15,15,7.26E3,2,2,10,Carbamidomethylation	Oxidation (M),28243,cDNA FLJ14168 fis clone NT2RP2001440 highly similar to 14-3-3 protein gamma OS=Homo sapiens OX=9606 PE=2 SV=1
18,112,P61981|1433G_HUMAN,104.30,15,15,7.26E3,2,2,10,Carbamidomethylation	Oxidation (M),28303,14-3-3 protein gamma OS=Homo sapiens OX=9606 GN=YWHAG PE=1 SV=2
26,11876,tr|Q6LBZ1|Q6LBZ1_HUMAN,97.48,19,19,0E0,3,3,3,,19910,mRNA for apolipoprotein E (apo E) (Fragment) OS=Homo sapiens OX=9606 PE=2 SV=1
26,11647,tr|A0A346DBY2|A0A346DBY2_HUMAN,97.48,14,14,0E0,3,3,3,,26170,Apolipoprotein E (Fragment) OS=Homo sapiens OX=9606 GN=APOE PE=3 SV=1
26,11648,tr|J9ZVQ3|J9ZVQ3_HUMAN,97.48,14,14,0E0,3,3,3,,26852,Apolipoprotein E (Fragment) OS=Homo sapiens OX=9606 GN=APOE PE=3 SV=1
26,11880,tr|H0Y7L5|H0Y7L5_HUMAN,97.48,12,12,0E0,3,3,3,,30638,Apolipoprotein E (Fragment) OS=Homo sapiens OX=9606 GN=APOE PE=1 SV=2
26,11649,tr|A0A0S2Z3D5|A0A0S2Z3D5_HUMAN,97.48,10,10,0E0,3,3,3,,36154,Apolipoprotein E isoform 1 (Fragment) OS=Homo sapiens OX=9606 GN=APOE PE=2 SV=1
26,58,P02649|APOE_HUMAN,97.48,10,10,0E0,3,3,3,,36154,Apolipoprotein E OS=Homo sapiens OX=9606 GN=APOE PE=1 SV=1
25,16273,tr|Q6GMW3|Q6GMW3_HUMAN,97.47,11,11,1.15E3,3,1,6,Carbamidomethylation,24654,IGL@ protein OS=Homo sapiens OX=9606 GN=IGL@ PE=1 SV=1
25,16276,tr|Q6PIQ7|Q6PIQ7_HUMAN,97.47,11,11,1.15E3,3,1,6,Carbamidomethylation,25021,IGL@ protein OS=Homo sapiens OX=9606 GN=IGL@ PE=1 SV=1
25,49,P0DOY3|IGLC3_HUMAN,97.47,25,25,1.15E3,3,1,6,Carbamidomethylation,11266,Immunoglobulin lambda constant 3 OS=Homo sapiens OX=9606 GN=IGLC3 PE=1 SV=1
25,11589,tr|Q8TCJ5|Q8TCJ5_HUMAN,97.47,25,25,1.15E3,3,1,6,Carbamidomethylation,11266,Uncharacterized protein DKFZp667J0810 (Fragment) OS=Homo sapiens OX=9606 GN=DKFZp667J0810 PE=2 SV=1
25,11590,tr|Q7Z2U7|Q7Z2U7_HUMAN,97.47,11,11,1.15E3,3,1,6,Carbamidomethylation,25015,Uncharacterized protein OS=Homo sapiens OX=9606 PE=2 SV=1
25,11591,tr|Q567P1|Q567P1_HUMAN,97.47,11,11,1.15E3,3,1,6,Carbamidomethylation,24800,IGL@ protein OS=Homo sapiens OX=9606 GN=IGL@ PE=2 SV=1
25,11592,tr|S6BGD6|S6BGD6_HUMAN,97.47,11,11,1.15E3,3,1,6,Carbamidomethylation,24824,IgG L chain OS=Homo sapiens OX=9606 PE=1 SV=1
25,11593,tr|Q8NEJ1|Q8NEJ1_HUMAN,97.47,11,11,1.15E3,3,1,6,Carbamidomethylation,25024,Uncharacterized protein OS=Homo sapiens OX=9606 PE=2 SV=1
25,16302,tr|Q5FWF9|Q5FWF9_HUMAN,97.47,11,11,1.15E3,3,1,6,Carbamidomethylation,24795,IGL@ protein OS=Homo sapiens OX=9606 GN=IGL@ PE=1 SV=1
41,3241,P01024|CO3_HUMAN,92.39,2,2,0E0,2,2,2,,187147,Complement C3 OS=Homo sapiens OX=9606 GN=C3 PE=1 SV=2
35,16269,tr|F8WCZ6|F8WCZ6_HUMAN,91.29,6,6,0E0,3,3,3,,57519,Complement C1s subcomponent OS=Homo sapiens OX=9606 GN=C1S PE=1 SV=1
35,16270,tr|A0A087X232|A0A087X232_HUMAN,91.29,4,4,0E0,3,3,3,,75906,Complement C1s subcomponent OS=Homo sapiens OX=9606 GN=C1S PE=1 SV=1
35,139,P09871|C1S_HUMAN,91.29,4,4,0E0,3,3,3,,76685,Complement C1s subcomponent OS=Homo sapiens OX=9606 GN=C1S PE=1 SV=1
35,16271,tr|A8K2N0|A8K2N0_HUMAN,91.29,4,4,0E0,3,3,3,,76612,cDNA FLJ77835 highly similar to Homo sapiens complement component 1 s subcomponent (C1S) transcript variant 2 mRNA OS=Homo sapiens OX=9606 PE=2 SV=1
35,16272,tr|B3KNX0|B3KNX0_HUMAN,91.29,4,4,0E0,3,3,3,,76695,cDNA FLJ30621 fis clone CTONG2001681 highly similar to Complement C1s subcomponent OS=Homo sapiens OX=9606 PE=2 SV=1
32,11568,tr|Q8N5F4|Q8N5F4_HUMAN,87.69,11,11,0E0,3,1,4,Carbamidomethylation,24961,IGL@ protein OS=Homo sapiens OX=9606 GN=IGL@ PE=1 SV=1
32,16274,tr|Q8N355|Q8N355_HUMAN,87.69,11,11,0E0,3,1,4,Carbamidomethylation,24793,IGL@ protein OS=Homo sapiens OX=9606 GN=IGL@ PE=1 SV=1
32,11569,tr|Q6PJG0|Q6PJG0_HUMAN,87.69,11,11,0E0,3,1,4,Carbamidomethylation,24632,Uncharacterized protein OS=Homo sapiens OX=9606 PE=1 SV=1
32,16275,tr|A2NUT2|A2NUT2_HUMAN,87.69,11,11,0E0,3,1,4,Carbamidomethylation,24655,Lambda-chain (AA -20 to 215) OS=Homo sapiens OX=9606 PE=1 SV=1
32,11570,tr|Q6IPQ0|Q6IPQ0_HUMAN,87.69,11,11,0E0,3,1,4,Carbamidomethylation,24824,IGL@ protein OS=Homo sapiens OX=9606 GN=IGL@ PE=2 SV=1
32,11571,tr|Q6GMX4|Q6GMX4_HUMAN,87.69,11,11,0E0,3,1,4,Carbamidomethylation,24810,IGL@ protein OS=Homo sapiens OX=9606 GN=IGL@ PE=1 SV=1
32,45,P0DOY2|IGLC2_HUMAN,87.69,25,25,0E0,3,1,4,Carbamidomethylation,11294,Immunoglobulin lambda constant 2 OS=Homo sapiens OX=9606 GN=IGLC2 PE=1 SV=1
32,11596,tr|Q6PJR7|Q6PJR7_HUMAN,87.69,19,19,0E0,3,1,4,Carbamidomethylation,14678,IGL@ protein OS=Homo sapiens OX=9606 GN=IGL@ PE=1 SV=1
32,16279,tr|Q6GMV8|Q6GMV8_HUMAN,87.69,11,11,0E0,3,1,4,Carbamidomethylation,24910,Uncharacterized protein OS=Homo sapiens OX=9606 PE=2 SV=1
32,16280,tr|A0A5E4|A0A5E4_HUMAN,87.69,11,11,0E0,3,1,4,Carbamidomethylation,24747,Uncharacterized protein OS=Homo sapiens OX=9606 PE=2 SV=1
32,11601,tr|Q6IN99|Q6IN99_HUMAN,87.69,11,11,0E0,3,1,4,Carbamidomethylation,24888,IGL@ protein OS=Homo sapiens OX=9606 GN=IGL@ PE=2 SV=1
32,11603,tr|Q6GMX3|Q6GMX3_HUMAN,87.69,11,11,0E0,3,1,4,Carbamidomethylation,24700,IGL@ protein OS=Homo sapiens OX=9606 GN=IGL@ PE=2 SV=1
32,11594,tr|A0M8Q9|A0M8Q9_HUMAN,87.69,25,25,0E0,3,1,4,Carbamidomethylation,11291,C1 segment protein (Fragment) OS=Homo sapiens OX=9606 GN=C1 segment PE=4 SV=1
32,11595,tr|A0A5H1ZRQ4|A0A5H1ZRQ4_HUMAN,87.69,25,25,0E0,3,1,4,Carbamidomethylation,11409,Immunoglobulin lambda constant 1 (Fragment) OS=Homo sapiens OX=9606 GN=IGLC1 PE=4 SV=1
32,46,B9A064|IGLL5_HUMAN,87.69,12,12,0E0,3,1,4,Carbamidomethylation,23063,Immunoglobulin lambda-like polypeptide 5 OS=Homo sapiens OX=9606 GN=IGLL5 PE=2 SV=2
32,11597,tr|Q6GMW4|Q6GMW4_HUMAN,87.69,11,11,0E0,3,1,4,Carbamidomethylation,24855,IGL@ protein OS=Homo sapiens OX=9606 GN=IGL@ PE=2 SV=1
32,11598,tr|Q6NS95|Q6NS95_HUMAN,87.69,11,11,0E0,3,1,4,Carbamidomethylation,25148,IGL@ protein OS=Homo sapiens OX=9606 GN=IGL@ PE=2 SV=1
32,11599,tr|Q5CZ94|Q5CZ94_HUMAN,87.69,11,11,0E0,3,1,4,Carbamidomethylation,25002,Uncharacterized protein DKFZp781M0386 OS=Homo sapiens OX=9606 GN=DKFZp781M0386 PE=2 SV=1
32,11600,tr|Q6GMW6|Q6GMW6_HUMAN,87.69,11,11,0E0,3,1,4,Carbamidomethylation,24804,Uncharacterized protein OS=Homo sapiens OX=9606 PE=2 SV=1
32,16303,tr|Q6PIK1|Q6PIK1_HUMAN,87.69,11,11,0E0,3,1,4,Carbamidomethylation,24858,IGL@ protein OS=Homo sapiens OX=9606 GN=IGL@ PE=1 SV=1
32,11602,tr|Q6GMV7|Q6GMV7_HUMAN,87.69,11,11,0E0,3,1,4,Carbamidomethylation,24950,Uncharacterized protein OS=Homo sapiens OX=9606 PE=2 SV=1
32,11604,tr|Q96E61|Q96E61_HUMAN,87.69,11,11,0E0,3,1,4,Carbamidomethylation,24713,Uncharacterized protein OS=Homo sapiens OX=9606 PE=2 SV=1
32,11605,tr|Q6DHW4|Q6DHW4_HUMAN,87.69,11,11,0E0,3,1,4,Carbamidomethylation,25108,Uncharacterized protein OS=Homo sapiens OX=9606 PE=2 SV=1
34,115,P13645|K1C10_HUMAN,73.11,3,3,0E0,1,1,2,,58827,Keratin type I cytoskeletal 10 OS=Homo sapiens OX=9606 GN=KRT10 PE=1 SV=6
38,16285,tr|A0A0U4Z598|A0A0U4Z598_HUMAN,65.78,2,2,0E0,1,1,2,Carbamidomethylation,179409,CIC-FOXO4 fusion protein OS=Homo sapiens OX=9606 GN=CIC-FOXO4 PE=2 SV=1
51,9,P35527|K1C9_HUMAN,64.44,3,3,0E0,1,1,1,,62064,Keratin type I cytoskeletal 9 OS=Homo sapiens OX=9606 GN=KRT9 PE=1 SV=3
52,11730,tr|Q53ZX8|Q53ZX8_HUMAN,64.33,24,24,2.29E3,1,1,1,,9148,Protease serine 1 (Fragment) OS=Homo sapiens OX=9606 GN=PRSS1 PE=4 SV=1
52,11731,tr|Q53ZX9|Q53ZX9_HUMAN,64.33,24,24,2.29E3,1,1,1,,9114,Protease serine 1 (Fragment) OS=Homo sapiens OX=9606 GN=PRSS1 PE=4 SV=1
52,11732,tr|Q53ZX7|Q53ZX7_HUMAN,64.33,24,24,2.29E3,1,1,1,,9114,Protease serine 1 (Fragment) OS=Homo sapiens OX=9606 GN=PRSS1 PE=4 SV=1
52,11733,tr|Q45KI0|Q45KI0_HUMAN,64.33,24,24,2.29E3,1,1,1,,9168,Trypsin I (Fragment) OS=Homo sapiens OX=9606 GN=PRSS1 PE=4 SV=1
52,11734,tr|Q86W17|Q86W17_HUMAN,64.33,24,24,2.29E3,1,1,1,,9200,Protease serine 1 (Fragment) OS=Homo sapiens OX=9606 GN=PRSS1 PE=4 SV=1
52,11735,tr|H0Y8D1|H0Y8D1_HUMAN,64.33,14,14,2.29E3,1,1,1,,15422,Trypsin-1 (Fragment) OS=Homo sapiens OX=9606 GN=PRSS1 PE=1 SV=1
52,11736,tr|Q6PK75|Q6PK75_HUMAN,64.33,11,11,2.29E3,1,1,1,,20105,PRSS2 protein (Fragment) OS=Homo sapiens OX=9606 GN=PRSS2 PE=2 SV=1
52,11737,tr|A6XMV8|A6XMV8_HUMAN,64.33,8,8,2.29E3,1,1,1,,26670,Protease serine 2 preproprotein OS=Homo sapiens OX=9606 GN=PRSS2 PE=1 SV=1
52,107,P07478|TRY2_HUMAN,64.33,8,8,2.29E3,1,1,1,,26488,Trypsin-2 OS=Homo sapiens OX=9606 GN=PRSS2 PE=1 SV=1
52,11738,tr|A0A0J9YYC8|A0A0J9YYC8_HUMAN,64.33,8,8,2.29E3,1,1,1,,26428,Trypsin-2 OS=Homo sapiens OX=9606 GN=PRSS2 PE=1 SV=1
52,108,Q8NHM4|TRY6_HUMAN,64.33,8,8,2.29E3,1,1,1,,26537,Putative trypsin-6 OS=Homo sapiens OX=9606 GN=PRSS3P2 PE=5 SV=2
52,11739,tr|Q5NV56|Q5NV56_HUMAN,64.33,8,8,2.29E3,1,1,1,,26488,Anionic trypsinogen OS=Homo sapiens OX=9606 GN=TRY8 PE=2 SV=1
52,11740,tr|Q3SY19|Q3SY19_HUMAN,64.33,8,8,2.29E3,1,1,1,,26556,PRSS1 protein OS=Homo sapiens OX=9606 GN=PRSS1 PE=2 SV=1
52,109,P07477|TRY1_HUMAN,64.33,8,8,2.29E3,1,1,1,,26558,Trypsin-1 OS=Homo sapiens OX=9606 GN=PRSS1 PE=1 SV=1
52,11741,tr|Q3SY20|Q3SY20_HUMAN,64.33,8,8,2.29E3,1,1,1,,26472,Protease serine 2 (Trypsin 2) OS=Homo sapiens OX=9606 GN=PRSS2 PE=2 SV=1
52,11742,tr|E7EQ64|E7EQ64_HUMAN,64.33,8,8,2.29E3,1,1,1,,28123,Trypsin-1 OS=Homo sapiens OX=9606 GN=PRSS1 PE=1 SV=1
52,11743,tr|Q7Z5F3|Q7Z5F3_HUMAN,64.33,8,8,2.29E3,1,1,1,,28137,Protease serine 2 isoform B OS=Homo sapiens OX=9606 PE=2 SV=1
52,11744,tr|A6XMV9|A6XMV9_HUMAN,64.33,8,8,2.29E3,1,1,1,,28004,Protease serine 2 preproprotein OS=Homo sapiens OX=9606 GN=PRSS2 PE=1 SV=1
53,11760,tr|Q86W20|Q86W20_HUMAN,63.15,15,15,7.47E2,1,1,1,,9167,Protease serine 1 (Fragment) OS=Homo sapiens OX=9606 GN=PRSS1 PE=4 SV=1
53,11761,tr|B1AN99|B1AN99_HUMAN,63.15,7,7,7.47E2,1,1,1,,19288,Trypsin-3 (Fragment) OS=Homo sapiens OX=9606 GN=PRSS3 PE=1 SV=8
53,11762,tr|A1A508|A1A508_HUMAN,63.15,5,5,7.47E2,1,1,1,,26487,PRSS3 protein OS=Homo sapiens OX=9606 GN=PRSS3 PE=2 SV=1
53,11763,tr|Q8N2U3|Q8N2U3_HUMAN,63.15,5,5,7.47E2,1,1,1,,27092,PRSS3 protein (Fragment) OS=Homo sapiens OX=9606 GN=PRSS3 PE=1 SV=1
53,11764,tr|Q7Z5F4|Q7Z5F4_HUMAN,63.15,5,5,7.47E2,1,1,1,,28199,Protease serine 4 isoform B OS=Homo sapiens OX=9606 PE=2 SV=1
53,116,P35030|TRY3_HUMAN,63.15,4,4,7.47E2,1,1,1,,32529,Trypsin-3 OS=Homo sapiens OX=9606 GN=PRSS3 PE=1 SV=2
46,11526,tr|B2R4R0|B2R4R0_HUMAN,62.93,13,13,0E0,1,1,1,,11367,Histone H4 OS=Homo sapiens OX=9606 GN=HIST1H4J PE=2 SV=1
46,11527,tr|Q0VAS5|Q0VAS5_HUMAN,62.93,13,13,0E0,1,1,1,,11314,Histone H4 OS=Homo sapiens OX=9606 GN=HIST1H4H PE=2 SV=1
46,28,P62805|H4_HUMAN,62.93,13,13,0E0,1,1,1,,11367,Histone H4 OS=Homo sapiens OX=9606 GN=H4C1 PE=1 SV=2
28,4019,P59666|DEF3_HUMAN,60.33,10,10,4.31E2,1,1,2,Carbamidomethylation,10245,Neutrophil defensin 3 OS=Homo sapiens OX=9606 GN=DEFA3 PE=1 SV=1
28,16374,tr|Q6EZE9|Q6EZE9_HUMAN,60.33,10,10,4.31E2,1,1,2,Carbamidomethylation,10245,Defensin alpha 3 neutrophil-specific OS=Homo sapiens OX=9606 GN=DEFA3 PE=2 SV=1
28,16375,Q5G863|DEF1_PANTR,60.33,10,10,4.31E2,1,1,2,Carbamidomethylation,10196,Neutrophil defensin 1 OS=Pan troglodytes OX=9598 GN=DEFA1 PE=3 SV=1
28,4020,P59665|DEF1_HUMAN,60.33,10,10,4.31E2,1,1,2,Carbamidomethylation,10201,Neutrophil defensin 1 OS=Homo sapiens OX=9606 GN=DEFA1 PE=1 SV=1
49,16346,tr|A0A4P8J9N3|A0A4P8J9N3_HUMAN,58.77,10,10,0E0,1,1,1,,15635,IgL_IGLV1-44 (Fragment) OS=Homo sapiens OX=9606 PE=2 SV=1
42,11765,tr|J3QRN2|J3QRN2_HUMAN,58.36,8,8,3.56E2,1,1,2,Carbamidomethylation,19907,Beta-2-glycoprotein 1 (Fragment) OS=Homo sapiens OX=9606 GN=APOH PE=1 SV=1
42,11766,tr|J3QLI0|J3QLI0_HUMAN,58.36,7,7,3.56E2,1,1,2,Carbamidomethylation,22176,Beta-2-glycoprotein 1 (Fragment) OS=Homo sapiens OX=9606 GN=APOH PE=1 SV=1
42,11767,tr|B4DPN0|B4DPN0_HUMAN,58.36,5,5,3.56E2,1,1,2,Carbamidomethylation,30339,Apolipoprotein H OS=Homo sapiens OX=9606 PE=2 SV=1
42,11768,tr|D9IWP9|D9IWP9_HUMAN,58.36,4,4,3.56E2,1,1,2,Carbamidomethylation,36255,Apolipoprotein H (Fragment) OS=Homo sapiens OX=9606 PE=2 SV=1
42,11769,tr|A0A384NKM6|A0A384NKM6_HUMAN,58.36,4,4,3.56E2,1,1,2,Carbamidomethylation,38298,Apolipoprotein H OS=Homo sapiens OX=9606 GN=APOH PE=2 SV=1
42,114,P02749|APOH_HUMAN,58.36,4,4,3.56E2,1,1,2,Carbamidomethylation,38298,Beta-2-glycoprotein 1 OS=Homo sapiens OX=9606 GN=APOH PE=1 SV=3
54,16347,tr|A0A4P8J3Z7|A0A4P8J3Z7_HUMAN,57.47,8,8,0E0,1,1,1,Carbamidomethylation,19331,IgG1_IGHV4-30-4 (Fragment) OS=Homo sapiens OX=9606 PE=2 SV=1
54,16348,tr|Q6ZP87|Q6ZP87_HUMAN,57.47,7,7,0E0,1,1,1,Carbamidomethylation,22226,cDNA FLJ26266 fis clone DMC05613 OS=Homo sapiens OX=9606 PE=2 SV=1
54,16349,tr|S6BAP0|S6BAP0_HUMAN,57.47,6,6,0E0,1,1,1,Carbamidomethylation,24038,IgG H chain OS=Homo sapiens OX=9606 PE=2 SV=1
54,16350,tr|S6BGD4|S6BGD4_HUMAN,57.47,6,6,0E0,1,1,1,Carbamidomethylation,25015,IgG H chain OS=Homo sapiens OX=9606 PE=2 SV=1
54,16351,tr|S6AWG0|S6AWG0_HUMAN,57.47,6,6,0E0,1,1,1,Carbamidomethylation,24857,IgG H chain OS=Homo sapiens OX=9606 PE=2 SV=1
54,16352,tr|S6AWF0|S6AWF0_HUMAN,57.47,6,6,0E0,1,1,1,Carbamidomethylation,25491,IgG H chain OS=Homo sapiens OX=9606 PE=2 SV=1
54,16353,tr|S6C4S0|S6C4S0_HUMAN,57.47,5,5,0E0,1,1,1,Carbamidomethylation,29398,IgG H chain OS=Homo sapiens OX=9606 PE=1 SV=1
54,16354,tr|S6BAP4|S6BAP4_HUMAN,57.47,5,5,0E0,1,1,1,Carbamidomethylation,29427,IgG H chain OS=Homo sapiens OX=9606 PE=2 SV=1
54,16355,tr|A0A0A0MS07|A0A0A0MS07_HUMAN,57.47,5,5,0E0,1,1,1,Carbamidomethylation,31983,Immunoglobulin heavy constant gamma 1 (Fragment) OS=Homo sapiens OX=9606 GN=IGHG1 PE=1 SV=1
54,16356,tr|S6B2A6|S6B2A6_HUMAN,57.47,5,5,0E0,1,1,1,Carbamidomethylation,32167,IgG H chain OS=Homo sapiens OX=9606 PE=2 SV=1
54,16357,tr|S6C4Q7|S6C4Q7_HUMAN,57.47,5,5,0E0,1,1,1,Carbamidomethylation,32421,IgG H chain OS=Homo sapiens OX=9606 PE=2 SV=1
54,16358,tr|S6BAN1|S6BAN1_HUMAN,57.47,4,4,0E0,1,1,1,Carbamidomethylation,33738,IgG H chain OS=Homo sapiens OX=9606 PE=2 SV=1
54,4021,P01857|IGHG1_HUMAN,57.47,4,4,0E0,1,1,1,Carbamidomethylation,36106,Immunoglobulin heavy constant gamma 1 OS=Homo sapiens OX=9606 GN=IGHG1 PE=1 SV=1
54,16359,tr|Q6PYX1|Q6PYX1_HUMAN,57.47,4,4,0E0,1,1,1,Carbamidomethylation,38162,Hepatitis B virus receptor binding protein (Fragment) OS=Homo sapiens OX=9606 PE=1 SV=1
54,16360,tr|A0A5J6KJ24|A0A5J6KJ24_HUMAN,57.47,4,4,0E0,1,1,1,Carbamidomethylation,38388,IGHG3 (Fragment) OS=Homo sapiens OX=9606 PE=2 SV=1
54,4022,P01860|IGHG3_HUMAN,57.47,4,4,0E0,1,1,1,Carbamidomethylation,41287,Immunoglobulin heavy constant gamma 3 OS=Homo sapiens OX=9606 GN=IGHG3 PE=1 SV=2
54,16361,tr|A0A4W9A917|A0A4W9A917_HUMAN,57.47,4,4,0E0,1,1,1,Carbamidomethylation,41335,Immunoglobulin heavy constant gamma 3 (Fragment) OS=Homo sapiens OX=9606 GN=IGHG3 PE=1 SV=1
54,16362,tr|A0A0A0MS08|A0A0A0MS08_HUMAN,57.47,4,4,0E0,1,1,1,Carbamidomethylation,43912,Immunoglobulin heavy constant gamma 1 (Fragment) OS=Homo sapiens OX=9606 GN=IGHG1 PE=1 SV=1
54,16363,tr|A0A286YES1|A0A286YES1_HUMAN,57.47,3,3,0E0,1,1,1,Carbamidomethylation,49141,Immunoglobulin heavy constant gamma 3 (Fragment) OS=Homo sapiens OX=9606 GN=IGHG3 PE=1 SV=1
54,4023,P0DOX5|IGG1_HUMAN,57.47,3,3,0E0,1,1,1,Carbamidomethylation,49329,Immunoglobulin gamma-1 heavy chain OS=Homo sapiens OX=9606 PE=1 SV=2
54,16364,tr|Q6GMX6|Q6GMX6_HUMAN,57.47,3,3,0E0,1,1,1,Carbamidomethylation,51083,IGH@ protein OS=Homo sapiens OX=9606 GN=IGH@ PE=1 SV=1
54,16365,tr|V9HW68|V9HW68_HUMAN,57.47,3,3,0E0,1,1,1,Carbamidomethylation,51716,Epididymis luminal protein 214 OS=Homo sapiens OX=9606 GN=HEL-214 PE=2 SV=1
54,16366,tr|A8K008|A8K008_HUMAN,57.47,3,3,0E0,1,1,1,Carbamidomethylation,51597,Uncharacterized protein OS=Homo sapiens OX=9606 PE=2 SV=1
54,16367,tr|Q6MZV7|Q6MZV7_HUMAN,57.47,3,3,0E0,1,1,1,Carbamidomethylation,52121,Uncharacterized protein DKFZp686C11235 OS=Homo sapiens OX=9606 GN=DKFZp686C11235 PE=1 SV=1
54,16368,tr|Q5EFE5|Q5EFE5_HUMAN,57.47,3,3,0E0,1,1,1,Carbamidomethylation,52363,Anti-RhD monoclonal T125 gamma1 heavy chain OS=Homo sapiens OX=9606 PE=2 SV=1
54,16369,tr|Q6MZQ6|Q6MZQ6_HUMAN,57.47,3,3,0E0,1,1,1,Carbamidomethylation,52043,Uncharacterized protein DKFZp686G11190 OS=Homo sapiens OX=9606 GN=DKFZp686G11190 PE=2 SV=1
54,16370,tr|Q6N094|Q6N094_HUMAN,57.47,3,3,0E0,1,1,1,Carbamidomethylation,52613,Uncharacterized protein DKFZp686O01196 OS=Homo sapiens OX=9606 GN=DKFZp686O01196 PE=2 SV=1
54,16371,tr|Q6N097|Q6N097_HUMAN,57.47,3,3,0E0,1,1,1,Carbamidomethylation,52759,Uncharacterized protein DKFZp686H20196 OS=Homo sapiens OX=9606 GN=DKFZp686H20196 PE=2 SV=1
54,16372,tr|Q8NF17|Q8NF17_HUMAN,57.47,3,3,0E0,1,1,1,Carbamidomethylation,56111,FLJ00385 protein (Fragment) OS=Homo sapiens OX=9606 GN=FLJ00385 PE=1 SV=1
54,16373,tr|Q5EBM2|Q5EBM2_HUMAN,57.47,3,3,0E0,1,1,1,Carbamidomethylation,56813,Uncharacterized protein OS=Homo sapiens OX=9606 PE=1 SV=1
47,16315,tr|B4E1D8|B4E1D8_HUMAN,56.55,2,2,0E0,1,1,1,,60405,cDNA FLJ51597 highly similar to C4b-binding protein alpha chain OS=Homo sapiens OX=9606 PE=2 SV=1
47,16316,tr|B4E1E1|B4E1E1_HUMAN,56.55,2,2,0E0,1,1,1,,62827,cDNA FLJ51598 highly similar to C4b-binding protein alpha chain OS=Homo sapiens OX=9606 PE=2 SV=1
47,3994,P04003|C4BPA_HUMAN,56.55,2,2,0E0,1,1,1,,67033,C4b-binding protein alpha chain OS=Homo sapiens OX=9606 GN=C4BPA PE=1 SV=2
55,124,P81605|DCD_HUMAN,51.29,10,10,0E0,1,1,1,,11284,Dermcidin OS=Homo sapiens OX=9606 GN=DCD PE=1 SV=2
30,16281,tr|A0A0A0MSV6|A0A0A0MSV6_HUMAN,50.71,9,9,8.84E2,1,1,4,,24031,Complement C1q subcomponent subunit B (Fragment) OS=Homo sapiens OX=9606 GN=C1QB PE=1 SV=6
30,16282,tr|D6R934|D6R934_HUMAN,50.71,8,8,8.84E2,1,1,4,,26459,Complement C1q subcomponent subunit B OS=Homo sapiens OX=9606 GN=C1QB PE=1 SV=1
30,3984,P02746|C1QB_HUMAN,50.71,8,8,8.84E2,1,1,4,,26722,Complement C1q subcomponent subunit B OS=Homo sapiens OX=9606 GN=C1QB PE=1 SV=3
30,16283,tr|A0A024RAB9|A0A024RAB9_HUMAN,50.71,8,8,8.84E2,1,1,4,,26722,Adiponectin A OS=Homo sapiens OX=9606 GN=ADIA PE=4 SV=1
56,16377,tr|Q14CE6|Q14CE6_HUMAN,48.62,14,14,0E0,1,1,1,,10024,FCN2 protein OS=Homo sapiens OX=9606 GN=FCN2 PE=2 SV=1
56,1665,Q15485|FCN2_HUMAN,48.62,4,4,0E0,1,1,1,,34001,Ficolin-2 OS=Homo sapiens OX=9606 GN=FCN2 PE=1 SV=2
39,16378,tr|A0A0J9YXM6|A0A0J9YXM6_HUMAN,44.19,1,1,7.85E3,1,1,2,,211566,WD repeat-containing protein 81 OS=Homo sapiens OX=9606 GN=WDR81 PE=1 SV=1
39,252,Q562E7|WDR81_HUMAN,44.19,1,1,7.85E3,1,1,2,,211695,WD repeat-containing protein 81 OS=Homo sapiens OX=9606 GN=WDR81 PE=1 SV=2
40,13,P33778|H2B1B_HUMAN,44.13,12,12,0E0,1,1,1,,13950,Histone H2B type 1-B OS=Homo sapiens OX=9606 GN=H2BC3 PE=1 SV=2
40,11499,tr|A0A024RCJ2|A0A024RCJ2_HUMAN,44.13,12,12,0E0,1,1,1,,13904,Histone H2B OS=Homo sapiens OX=9606 GN=HIST1H2BJ PE=3 SV=1
40,23,O60814|H2B1K_HUMAN,44.13,12,12,0E0,1,1,1,,13890,Histone H2B type 1-K OS=Homo sapiens OX=9606 GN=H2BC12 PE=1 SV=3
40,11507,tr|A8K9J7|A8K9J7_HUMAN,44.13,12,12,0E0,1,1,1,,13996,Histone H2B OS=Homo sapiens OX=9606 PE=2 SV=1
40,14,P62807|H2B1C_HUMAN,44.13,12,12,0E0,1,1,1,,13906,Histone H2B type 1-C/E/F/G/I OS=Homo sapiens OX=9606 GN=H2BC4 PE=1 SV=4
40,15,Q99879|H2B1M_HUMAN,44.13,12,12,0E0,1,1,1,,13989,Histone H2B type 1-M OS=Homo sapiens OX=9606 GN=H2BC14 PE=1 SV=3
40,11494,tr|A0A024RCJ9|A0A024RCJ9_HUMAN,44.13,12,12,0E0,1,1,1,,13922,Histone H2B OS=Homo sapiens OX=9606 GN=HIST1H2BN PE=3 SV=1
40,16,Q93079|H2B1H_HUMAN,44.13,12,12,0E0,1,1,1,,13892,Histone H2B type 1-H OS=Homo sapiens OX=9606 GN=H2BC9 PE=1 SV=3
40,11500,tr|A0A024RCL8|A0A024RCL8_HUMAN,44.13,12,12,0E0,1,1,1,,13890,Histone H2B OS=Homo sapiens OX=9606 GN=HIST1H2BK PE=3 SV=1
40,24,P06899|H2B1J_HUMAN,44.13,12,12,0E0,1,1,1,,13904,Histone H2B type 1-J OS=Homo sapiens OX=9606 GN=H2BC11 PE=1 SV=3
40,17,P58876|H2B1D_HUMAN,44.13,12,12,0E0,1,1,1,,13936,Histone H2B type 1-D OS=Homo sapiens OX=9606 GN=H2BC5 PE=1 SV=2
40,18,P23527|H2B1O_HUMAN,44.13,12,12,0E0,1,1,1,,13906,Histone H2B type 1-O OS=Homo sapiens OX=9606 GN=H2BC17 PE=1 SV=3
40,11495,tr|B2R4S9|B2R4S9_HUMAN,44.13,12,12,0E0,1,1,1,,13906,Histone H2B OS=Homo sapiens OX=9606 GN=HIST1H2BC PE=2 SV=1
40,27,P57053|H2BFS_HUMAN,44.13,12,12,0E0,1,1,1,,13944,Histone H2B type F-S OS=Homo sapiens OX=9606 GN=H2BS1 PE=1 SV=2
40,19,Q5QNW6|H2B2F_HUMAN,44.13,12,12,0E0,1,1,1,,13920,Histone H2B type 2-F OS=Homo sapiens OX=9606 GN=H2BC18 PE=1 SV=3
40,20,Q99880|H2B1L_HUMAN,44.13,12,12,0E0,1,1,1,,13952,Histone H2B type 1-L OS=Homo sapiens OX=9606 GN=H2BC13 PE=1 SV=3
40,11496,tr|A0A024QZZ7|A0A024QZZ7_HUMAN,44.13,12,12,0E0,1,1,1,,13936,Histone H2B OS=Homo sapiens OX=9606 GN=HIST1H2BD PE=3 SV=1
40,11529,tr|Q0D2M2|Q0D2M2_HUMAN,44.13,12,12,0E0,1,1,1,,13834,HIST1H2BC protein OS=Homo sapiens OX=9606 GN=HIST1H2BC PE=2 SV=1
40,21,Q16778|H2B2E_HUMAN,44.13,12,12,0E0,1,1,1,,13920,Histone H2B type 2-E OS=Homo sapiens OX=9606 GN=H2BC21 PE=1 SV=3
40,22,Q99877|H2B1N_HUMAN,44.13,12,12,0E0,1,1,1,,13922,Histone H2B type 1-N OS=Homo sapiens OX=9606 GN=H2BC15 PE=1 SV=3
40,11497,tr|I6L9F7|I6L9F7_HUMAN,44.13,11,11,0E0,1,1,1,,15157,Histone H2B (Fragment) OS=Homo sapiens OX=9606 GN=HIST1H2BM PE=2 SV=1
40,11530,tr|B4DR52|B4DR52_HUMAN,44.13,9,9,0E0,1,1,1,,18041,Histone H2B OS=Homo sapiens OX=9606 PE=2 SV=1
40,11498,tr|U3KQK0|U3KQK0_HUMAN,44.13,9,9,0E0,1,1,1,,18804,Histone H2B OS=Homo sapiens OX=9606 GN=H2BC15 PE=1 SV=1
40,25,Q8N257|H2B3B_HUMAN,44.13,12,12,0E0,1,1,1,,13908,Histone H2B type 3-B OS=Homo sapiens OX=9606 GN=H2BU1 PE=1 SV=3
57,16385,P09815|ICEN_PSEFL,38.38,3,3,0E0,1,1,1,,118881,Ice nucleation protein OS=Pseudomonas fluorescens OX=294 GN=inaW PE=3 SV=1
58,37,P17661|DESM_HUMAN,36.91,6,6,0E0,1,1,1,Oxidation (M),53536,Desmin OS=Homo sapiens OX=9606 GN=DES PE=1 SV=3
58,11563,tr|Q45VM8|Q45VM8_HUMAN,36.91,6,6,0E0,1,1,1,Oxidation (M),53579,Mutant desmin OS=Homo sapiens OX=9606 PE=2 SV=1
58,11565,tr|A0A384NPX1|A0A384NPX1_HUMAN,36.91,6,6,0E0,1,1,1,Oxidation (M),53554,Epididymis secretory sperm binding protein OS=Homo sapiens OX=9606 PE=2 SV=1
58,11566,tr|Q53SB5|Q53SB5_HUMAN,36.91,6,6,0E0,1,1,1,Oxidation (M),53536,Desmin isoform CRA_a OS=Homo sapiens OX=9606 GN=tmp_locus_29 PE=3 SV=1
58,11567,tr|A5Z217|A5Z217_HUMAN,36.91,6,6,0E0,1,1,1,Oxidation (M),53596,Mutant desmin OS=Homo sapiens OX=9606 PE=2 SV=1
59,16392,tr|A0A024RAA7|A0A024RAA7_HUMAN,36.23,4,4,0E0,1,1,1,,25774,Adiponectin B OS=Homo sapiens OX=9606 GN=ADIB PE=4 SV=1
59,4026,P02747|C1QC_HUMAN,36.23,4,4,0E0,1,1,1,,25774,Complement C1q subcomponent subunit C OS=Homo sapiens OX=9606 GN=C1QC PE=1 SV=3
60,16403,A4G8U6|RSMH_HERAR,33.68,5,5,0E0,1,1,1,,35329,Ribosomal RNA small subunit methyltransferase H OS=Herminiimonas arsenicoxydans OX=204773 GN=rsmH PE=3 SV=1
135,16284,Q2U6C4|DCL1_ASPOR,33.49,0,0,,0,0,0,,172530,Dicer-like protein 1 OS=Aspergillus oryzae (strain ATCC 42149 / RIB 40) OX=510516 GN=dcl1 PE=3 SV=2

## Sheet: Patient_4
Protein Group,Protein ID,Accession,-10lgP,Coverage (%),Coverage (%) PCT_tryp_7_727,Intensity PCT_tryp_7_727,#Peptides,#Unique,#Spec PCT_tryp_7_727,PTM,Avg. Mass,Description
1,1,P02768|ALBU_HUMAN,291.38,47,47,0E0,29,2,50,Carbamidomethylation,69367,Albumin OS=Homo sapiens OX=9606 GN=ALB PE=1 SV=2
1,11443,tr|F6KPG5|F6KPG5_HUMAN,291.38,49,49,0E0,29,2,50,Carbamidomethylation,66531,Albumin (Fragment) OS=Homo sapiens OX=9606 PE=2 SV=1
3,11448,tr|B4DPR2|B4DPR2_HUMAN,280.43,52,52,0E0,26,1,45,Carbamidomethylation,59574,cDNA FLJ50830 highly similar to Serum albumin OS=Homo sapiens OX=9606 PE=2 SV=1
4,11454,P02769|ALBU_BOVIN,276.61,42,42,9.03E3,20,13,34,Carbamidomethylation	Oxidation (M),69294,Albumin OS=Bos taurus OX=9913 GN=ALB PE=1 SV=4
6,6,P0DJI8|SAA1_HUMAN,220.85,84,84,3.17E3,9,2,32,,13532,Serum amyloid A-1 protein OS=Homo sapiens OX=9606 GN=SAA1 PE=1 SV=1
9,11480,tr|D3DQX7|D3DQX7_HUMAN,218.19,84,84,1.26E3,9,2,29,,13562,Serum amyloid A protein OS=Homo sapiens OX=9606 GN=SAA1 PE=3 SV=1
7,8,P01258|CALC_HUMAN,212.07,77,77,9.83E3,8,8,32,Carbamidomethylation	Oxidation (M),15467,Calcitonin OS=Homo sapiens OX=9606 GN=CALCA PE=1 SV=3
11,11462,Q28522|ALBU_MACMU,198.24,23,23,,12,0,18,Carbamidomethylation,67881,Albumin (Fragment) OS=Macaca mulatta OX=9544 GN=ALB PE=2 SV=1
11,11463,A2V9Z4|ALBU_MACFA,198.24,23,23,,12,0,18,Carbamidomethylation,68874,Albumin OS=Macaca fascicularis OX=9541 GN=ALB PE=2 SV=1
12,11476,tr|Q6P5S8|Q6P5S8_HUMAN,189.59,41,41,9.88E2,9,9,14,Carbamidomethylation,25773,IGK@ protein OS=Homo sapiens OX=9606 GN=IGK@ PE=1 SV=1
12,11481,tr|A0A5H1ZRQ3|A0A5H1ZRQ3_HUMAN,189.59,90,90,9.88E2,9,9,14,Carbamidomethylation,11728,Immunoglobulin kappa constant (Fragment) OS=Homo sapiens OX=9606 GN=IGKC PE=1 SV=1
12,7,P01834|IGKC_HUMAN,189.59,90,90,9.88E2,9,9,14,Carbamidomethylation,11765,Immunoglobulin kappa constant OS=Homo sapiens OX=9606 GN=IGKC PE=1 SV=2
12,11482,tr|Q0KKI6|Q0KKI6_HUMAN,189.59,44,44,9.88E2,9,9,14,Carbamidomethylation,24030,Immunoblobulin light chain (Fragment) OS=Homo sapiens OX=9606 PE=1 SV=1
12,11483,tr|Q5EFE6|Q5EFE6_HUMAN,189.59,41,41,9.88E2,9,9,14,Carbamidomethylation,25698,Anti-RhD monoclonal T125 kappa light chain OS=Homo sapiens OX=9606 PE=2 SV=1
12,11473,tr|V9HW34|V9HW34_HUMAN,189.59,41,41,9.88E2,9,9,14,Carbamidomethylation,25646,Epididymis luminal protein 213 OS=Homo sapiens OX=9606 GN=HEL-213 PE=2 SV=1
12,11472,tr|Q6PJF2|Q6PJF2_HUMAN,189.59,41,41,9.88E2,9,9,14,Carbamidomethylation,25521,IGK@ protein OS=Homo sapiens OX=9606 GN=IGK@ PE=1 SV=1
12,11474,tr|Q6PIL8|Q6PIL8_HUMAN,189.59,41,41,9.88E2,9,9,14,Carbamidomethylation,25834,IGK@ protein OS=Homo sapiens OX=9606 GN=IGK@ PE=1 SV=1
12,11484,tr|Q6GMX0|Q6GMX0_HUMAN,189.59,41,41,9.88E2,9,9,14,Carbamidomethylation,25807,Uncharacterized protein OS=Homo sapiens OX=9606 PE=1 SV=1
12,11485,tr|Q7Z3Y4|Q7Z3Y4_HUMAN,189.59,41,41,9.88E2,9,9,14,Carbamidomethylation,25702,Uncharacterized protein OS=Homo sapiens OX=9606 PE=1 SV=1
12,11486,tr|Q8TCD0|Q8TCD0_HUMAN,189.59,40,40,9.88E2,9,9,14,Carbamidomethylation,26235,Uncharacterized protein OS=Homo sapiens OX=9606 PE=1 SV=1
10,12,P0DJI9|SAA2_HUMAN,182.70,68,68,3.58E3,7,3,19,,13527,Serum amyloid A-2 protein OS=Homo sapiens OX=9606 GN=SAA2 PE=1 SV=1
8,4,P10909|CLUS_HUMAN,180.45,19,19,2.45E3,11,11,15,Carbamidomethylation,52495,Clusterin OS=Homo sapiens OX=9606 GN=CLU PE=1 SV=1
8,11464,tr|A0A384NKS6|A0A384NKS6_HUMAN,180.45,17,17,2.45E3,11,11,15,Carbamidomethylation,57833,Clusterin OS=Homo sapiens OX=9606 PE=2 SV=1
5,2,P02671|FIBA_HUMAN,177.06,21,21,2.55E3,10,10,16,,94973,Fibrinogen alpha chain OS=Homo sapiens OX=9606 GN=FGA PE=1 SV=2
15,11479,P49064|ALBU_FELCA,167.72,11,11,,5,0,8,Carbamidomethylation,68660,Albumin OS=Felis catus OX=9685 GN=ALB PE=1 SV=1
2,11458,tr|B3KRK8|B3KRK8_HUMAN,149.29,20,20,1.18E4,3,3,26,,46976,Vimentin OS=Homo sapiens OX=9606 PE=2 SV=1
2,11457,tr|B0YJC4|B0YJC4_HUMAN,149.29,19,19,1.18E4,3,3,26,,49653,Vimentin OS=Homo sapiens OX=9606 GN=VIM PE=1 SV=1
2,3,P08670|VIME_HUMAN,149.29,18,18,1.18E4,3,3,26,,53652,Vimentin OS=Homo sapiens OX=9606 GN=VIM PE=1 SV=4
2,11460,tr|Q53HU8|Q53HU8_HUMAN,149.29,18,18,1.18E4,3,3,26,,53684,Vimentin (Fragment) OS=Homo sapiens OX=9606 PE=2 SV=1
2,11456,tr|V9HWE1|V9HWE1_HUMAN,149.29,18,18,1.18E4,3,3,26,,53652,Vimentin OS=Homo sapiens OX=9606 GN=HEL113 PE=2 SV=1
2,11459,P84198|VIME_CHLAE,149.29,18,18,1.18E4,3,3,26,,53709,Vimentin OS=Chlorocebus aethiops OX=9534 GN=VIM PE=1 SV=3
14,11586,tr|A3KPE2|A3KPE2_HUMAN,141.37,43,43,1.74E3,5,5,9,,10852,Apolipoprotein C-III OS=Homo sapiens OX=9606 GN=APOC3 PE=2 SV=1
14,43,P02656|APOC3_HUMAN,141.37,43,43,1.74E3,5,5,9,,10852,Apolipoprotein C-III OS=Homo sapiens OX=9606 GN=APOC3 PE=1 SV=1
14,11587,tr|B0YIW2|B0YIW2_HUMAN,141.37,37,37,1.74E3,5,5,9,,12816,Apolipoprotein C-III OS=Homo sapiens OX=9606 GN=APOC3 PE=1 SV=1
18,11534,P35747|ALBU_HORSE,132.96,9,9,,4,0,5,Carbamidomethylation,68599,Albumin OS=Equus caballus OX=9796 GN=ALB PE=1 SV=1
19,11526,tr|B2R4R0|B2R4R0_HUMAN,123.94,34,34,0E0,4,4,5,,11367,Histone H4 OS=Homo sapiens OX=9606 GN=HIST1H4J PE=2 SV=1
19,11527,tr|Q0VAS5|Q0VAS5_HUMAN,123.94,34,34,0E0,4,4,5,,11314,Histone H4 OS=Homo sapiens OX=9606 GN=HIST1H4H PE=2 SV=1
19,28,P62805|H4_HUMAN,123.94,34,34,0E0,4,4,5,,11367,Histone H4 OS=Homo sapiens OX=9606 GN=H4C1 PE=1 SV=2
13,11505,tr|V9GYE3|V9GYE3_HUMAN,119.07,42,42,3.25E2,5,5,7,,5877,Apolipoprotein A-II OS=Homo sapiens OX=9606 GN=APOA2 PE=1 SV=1
13,11546,tr|V9GYG9|V9GYG9_HUMAN,119.07,23,23,3.25E2,5,5,7,,10649,Apolipoprotein A-II (Fragment) OS=Homo sapiens OX=9606 GN=APOA2 PE=1 SV=1
13,26,P02652|APOA2_HUMAN,119.07,22,22,3.25E2,5,5,7,,11175,Apolipoprotein A-II OS=Homo sapiens OX=9606 GN=APOA2 PE=1 SV=1
13,11506,tr|V9GYM3|V9GYM3_HUMAN,119.07,17,17,3.25E2,5,5,7,,14914,Apolipoprotein A-II OS=Homo sapiens OX=9606 GN=APOA2 PE=1 SV=1
22,11,P02675|FIBB_HUMAN,115.60,6,6,4.54E2,3,3,4,,55928,Fibrinogen beta chain OS=Homo sapiens OX=9606 GN=FGB PE=1 SV=2
22,11492,tr|V9HVY1|V9HVY1_HUMAN,115.60,6,6,4.54E2,3,3,4,,55928,Fibrinogen beta chain OS=Homo sapiens OX=9606 GN=HEL-S-78p PE=2 SV=1
29,11535,tr|V9HWF6|V9HWF6_HUMAN,115.25,19,19,0E0,3,3,3,,23512,Alpha-1-acid glycoprotein OS=Homo sapiens OX=9606 GN=HEL-S-153w PE=2 SV=1
29,36,P02763|A1AG1_HUMAN,115.25,19,19,0E0,3,3,3,,23512,Alpha-1-acid glycoprotein 1 OS=Homo sapiens OX=9606 GN=ORM1 PE=1 SV=1
23,11533,A6YF56|ALBU_MESAU,112.61,4,4,,2,0,4,,68226,Albumin OS=Mesocricetus auratus OX=10036 GN=ALB PE=1 SV=1
23,11613,P07724|ALBU_MOUSE,112.61,4,4,,2,0,4,,68693,Albumin OS=Mus musculus OX=10090 GN=Alb PE=1 SV=3
30,11579,P49065|ALBU_RABIT,109.52,6,6,,3,0,3,Carbamidomethylation,68910,Albumin OS=Oryctolagus cuniculus OX=9986 GN=ALB PE=1 SV=2
20,11588,tr|Q6P163|Q6P163_HUMAN,105.98,40,40,7.65E2,4,4,5,,8146,Apolipoprotein C-II OS=Homo sapiens OX=9606 GN=APOC2 PE=1 SV=1
20,29,P02655|APOC2_HUMAN,105.98,29,29,7.65E2,4,4,5,,11284,Apolipoprotein C-II OS=Homo sapiens OX=9606 GN=APOC2 PE=1 SV=1
20,11516,tr|A0A024R0T9|A0A024R0T9_HUMAN,105.98,29,29,7.65E2,4,4,5,,11284,Apolipoprotein C-II OS=Homo sapiens OX=9606 GN=APOC2 PE=1 SV=1
20,11517,tr|A0A0S2Z3C2|A0A0S2Z3C2_HUMAN,105.98,26,26,7.65E2,4,4,5,,12496,Apolipoprotein C-II (Fragment) OS=Homo sapiens OX=9606 GN=APOC2 PE=2 SV=1
20,11518,tr|K7ER74|K7ER74_HUMAN,105.98,16,16,7.65E2,4,4,5,,20049,Apolipoprotein C-II OS=Homo sapiens OX=9606 GN=APOC4-APOC2 PE=1 SV=1
16,16341,tr|B4DHC4|B4DHC4_HUMAN,103.89,16,16,7.04E3,2,2,7,Carbamidomethylation	Oxidation (M),25657,cDNA FLJ51843 highly similar to 14-3-3 protein gamma OS=Homo sapiens OX=9606 PE=2 SV=1
17,33,P02760|AMBP_HUMAN,91.79,10,10,0E0,2,2,3,,39000,Protein AMBP OS=Homo sapiens OX=9606 GN=AMBP PE=1 SV=1
25,11488,tr|F8W696|F8W696_HUMAN,87.75,13,13,0E0,3,3,3,,27909,Apolipoprotein A-I OS=Homo sapiens OX=9606 GN=APOA1 PE=1 SV=1
25,5,P02647|APOA1_HUMAN,87.75,12,12,0E0,3,3,3,,30778,Apolipoprotein A-I OS=Homo sapiens OX=9606 GN=APOA1 PE=1 SV=1
25,11477,tr|A0A024R3E3|A0A024R3E3_HUMAN,87.75,12,12,0E0,3,3,3,,30778,Apolipoprotein A-I isoform CRA_a OS=Homo sapiens OX=9606 GN=APOA1 PE=2 SV=1
24,11521,tr|Q8NCL6|Q8NCL6_HUMAN,85.07,6,6,0E0,3,3,3,,53224,cDNA FLJ90170 fis clone MAMMA1000370 highly similar to Ig alpha-1 chain C region OS=Homo sapiens OX=9606 PE=2 SV=1
24,11510,tr|Q6N090|Q6N090_HUMAN,85.07,6,6,0E0,3,3,3,,54389,Uncharacterized protein DKFZp686G21220 (Fragment) OS=Homo sapiens OX=9606 GN=DKFZp686G21220 PE=2 SV=1
24,30,P01876|IGHA1_HUMAN,85.07,8,8,0E0,3,3,3,,37655,Immunoglobulin heavy constant alpha 1 OS=Homo sapiens OX=9606 GN=IGHA1 PE=1 SV=2
24,11519,tr|Q9UP60|Q9UP60_HUMAN,85.07,7,7,0E0,3,3,3,,40947,SNC73 protein OS=Homo sapiens OX=9606 GN=SNC73 PE=2 SV=1
24,11520,tr|A0A286YEY1|A0A286YEY1_HUMAN,85.07,7,7,0E0,3,3,3,,42849,Immunoglobulin heavy constant alpha 1 (Fragment) OS=Homo sapiens OX=9606 GN=IGHA1 PE=1 SV=1
24,11515,tr|Q6ZW64|Q6ZW64_HUMAN,85.07,6,6,0E0,3,3,3,,53321,cDNA FLJ41552 fis clone COLON2004478 highly similar to Protein Tro alpha1 H myeloma OS=Homo sapiens OX=9606 PE=2 SV=1
24,11522,tr|Q96K68|Q96K68_HUMAN,85.07,6,6,0E0,3,3,3,,53088,cDNA FLJ14473 fis clone MAMMA1001080 highly similar to Homo sapiens SNC73 protein (SNC73) mRNA OS=Homo sapiens OX=9606 PE=2 SV=1
24,11523,tr|Q96DK0|Q96DK0_HUMAN,85.07,6,6,0E0,3,3,3,,53533,cDNA FLJ25298 fis clone STM07683 highly similar to Protein Tro alpha1 H myeloma OS=Homo sapiens OX=9606 PE=2 SV=1
24,11524,tr|Q6MZW0|Q6MZW0_HUMAN,85.07,6,6,0E0,3,3,3,,54460,Uncharacterized protein DKFZp686J11235 (Fragment) OS=Homo sapiens OX=9606 GN=DKFZp686J11235 PE=1 SV=1
24,11525,tr|Q6N092|Q6N092_HUMAN,85.07,5,5,0E0,3,3,3,,56424,Uncharacterized protein DKFZp686K18196 (Fragment) OS=Homo sapiens OX=9606 GN=DKFZp686K18196 PE=2 SV=1
26,11568,tr|Q8N5F4|Q8N5F4_HUMAN,79.24,8,8,0E0,2,1,3,Carbamidomethylation,24961,IGL@ protein OS=Homo sapiens OX=9606 GN=IGL@ PE=1 SV=1
26,11569,tr|Q6PJG0|Q6PJG0_HUMAN,79.24,8,8,0E0,2,1,3,Carbamidomethylation,24632,Uncharacterized protein OS=Homo sapiens OX=9606 PE=1 SV=1
26,11570,tr|Q6IPQ0|Q6IPQ0_HUMAN,79.24,8,8,0E0,2,1,3,Carbamidomethylation,24824,IGL@ protein OS=Homo sapiens OX=9606 GN=IGL@ PE=2 SV=1
26,11571,tr|Q6GMX4|Q6GMX4_HUMAN,79.24,8,8,0E0,2,1,3,Carbamidomethylation,24810,IGL@ protein OS=Homo sapiens OX=9606 GN=IGL@ PE=1 SV=1
26,11594,tr|A0M8Q9|A0M8Q9_HUMAN,79.24,17,17,0E0,2,1,3,Carbamidomethylation,11291,C1 segment protein (Fragment) OS=Homo sapiens OX=9606 GN=C1 segment PE=4 SV=1
26,11595,tr|A0A5H1ZRQ4|A0A5H1ZRQ4_HUMAN,79.24,17,17,0E0,2,1,3,Carbamidomethylation,11409,Immunoglobulin lambda constant 1 (Fragment) OS=Homo sapiens OX=9606 GN=IGLC1 PE=4 SV=1
26,45,P0DOY2|IGLC2_HUMAN,79.24,17,17,0E0,2,1,3,Carbamidomethylation,11294,Immunoglobulin lambda constant 2 OS=Homo sapiens OX=9606 GN=IGLC2 PE=1 SV=1
26,11596,tr|Q6PJR7|Q6PJR7_HUMAN,79.24,13,13,0E0,2,1,3,Carbamidomethylation,14678,IGL@ protein OS=Homo sapiens OX=9606 GN=IGL@ PE=1 SV=1
26,46,B9A064|IGLL5_HUMAN,79.24,8,8,0E0,2,1,3,Carbamidomethylation,23063,Immunoglobulin lambda-like polypeptide 5 OS=Homo sapiens OX=9606 GN=IGLL5 PE=2 SV=2
26,11597,tr|Q6GMW4|Q6GMW4_HUMAN,79.24,8,8,0E0,2,1,3,Carbamidomethylation,24855,IGL@ protein OS=Homo sapiens OX=9606 GN=IGL@ PE=2 SV=1
26,11598,tr|Q6NS95|Q6NS95_HUMAN,79.24,8,8,0E0,2,1,3,Carbamidomethylation,25148,IGL@ protein OS=Homo sapiens OX=9606 GN=IGL@ PE=2 SV=1
26,11599,tr|Q5CZ94|Q5CZ94_HUMAN,79.24,8,8,0E0,2,1,3,Carbamidomethylation,25002,Uncharacterized protein DKFZp781M0386 OS=Homo sapiens OX=9606 GN=DKFZp781M0386 PE=2 SV=1
26,11600,tr|Q6GMW6|Q6GMW6_HUMAN,79.24,8,8,0E0,2,1,3,Carbamidomethylation,24804,Uncharacterized protein OS=Homo sapiens OX=9606 PE=2 SV=1
26,11601,tr|Q6IN99|Q6IN99_HUMAN,79.24,8,8,0E0,2,1,3,Carbamidomethylation,24888,IGL@ protein OS=Homo sapiens OX=9606 GN=IGL@ PE=2 SV=1
26,11602,tr|Q6GMV7|Q6GMV7_HUMAN,79.24,8,8,0E0,2,1,3,Carbamidomethylation,24950,Uncharacterized protein OS=Homo sapiens OX=9606 PE=2 SV=1
26,11603,tr|Q6GMX3|Q6GMX3_HUMAN,79.24,8,8,0E0,2,1,3,Carbamidomethylation,24700,IGL@ protein OS=Homo sapiens OX=9606 GN=IGL@ PE=2 SV=1
26,11604,tr|Q96E61|Q96E61_HUMAN,79.24,8,8,0E0,2,1,3,Carbamidomethylation,24713,Uncharacterized protein OS=Homo sapiens OX=9606 PE=2 SV=1
26,11605,tr|Q6DHW4|Q6DHW4_HUMAN,79.24,8,8,0E0,2,1,3,Carbamidomethylation,25108,Uncharacterized protein OS=Homo sapiens OX=9606 PE=2 SV=1
28,49,P0DOY3|IGLC3_HUMAN,74.04,17,17,0E0,2,1,3,Carbamidomethylation,11266,Immunoglobulin lambda constant 3 OS=Homo sapiens OX=9606 GN=IGLC3 PE=1 SV=1
28,11589,tr|Q8TCJ5|Q8TCJ5_HUMAN,74.04,17,17,0E0,2,1,3,Carbamidomethylation,11266,Uncharacterized protein DKFZp667J0810 (Fragment) OS=Homo sapiens OX=9606 GN=DKFZp667J0810 PE=2 SV=1
28,11590,tr|Q7Z2U7|Q7Z2U7_HUMAN,74.04,8,8,0E0,2,1,3,Carbamidomethylation,25015,Uncharacterized protein OS=Homo sapiens OX=9606 PE=2 SV=1
28,11591,tr|Q567P1|Q567P1_HUMAN,74.04,8,8,0E0,2,1,3,Carbamidomethylation,24800,IGL@ protein OS=Homo sapiens OX=9606 GN=IGL@ PE=2 SV=1
28,11592,tr|S6BGD6|S6BGD6_HUMAN,74.04,8,8,0E0,2,1,3,Carbamidomethylation,24824,IgG L chain OS=Homo sapiens OX=9606 PE=1 SV=1
28,11593,tr|Q8NEJ1|Q8NEJ1_HUMAN,74.04,8,8,0E0,2,1,3,Carbamidomethylation,25024,Uncharacterized protein OS=Homo sapiens OX=9606 PE=2 SV=1
27,108,Q8NHM4|TRY6_HUMAN,71.26,8,8,3.95E2,1,1,3,,26537,Putative trypsin-6 OS=Homo sapiens OX=9606 GN=PRSS3P2 PE=5 SV=2
27,11730,tr|Q53ZX8|Q53ZX8_HUMAN,71.26,24,24,3.95E2,1,1,3,,9148,Protease serine 1 (Fragment) OS=Homo sapiens OX=9606 GN=PRSS1 PE=4 SV=1
27,11731,tr|Q53ZX9|Q53ZX9_HUMAN,71.26,24,24,3.95E2,1,1,3,,9114,Protease serine 1 (Fragment) OS=Homo sapiens OX=9606 GN=PRSS1 PE=4 SV=1
27,11732,tr|Q53ZX7|Q53ZX7_HUMAN,71.26,24,24,3.95E2,1,1,3,,9114,Protease serine 1 (Fragment) OS=Homo sapiens OX=9606 GN=PRSS1 PE=4 SV=1
27,11733,tr|Q45KI0|Q45KI0_HUMAN,71.26,24,24,3.95E2,1,1,3,,9168,Trypsin I (Fragment) OS=Homo sapiens OX=9606 GN=PRSS1 PE=4 SV=1
27,11734,tr|Q86W17|Q86W17_HUMAN,71.26,24,24,3.95E2,1,1,3,,9200,Protease serine 1 (Fragment) OS=Homo sapiens OX=9606 GN=PRSS1 PE=4 SV=1
27,11735,tr|H0Y8D1|H0Y8D1_HUMAN,71.26,14,14,3.95E2,1,1,3,,15422,Trypsin-1 (Fragment) OS=Homo sapiens OX=9606 GN=PRSS1 PE=1 SV=1
27,11736,tr|Q6PK75|Q6PK75_HUMAN,71.26,11,11,3.95E2,1,1,3,,20105,PRSS2 protein (Fragment) OS=Homo sapiens OX=9606 GN=PRSS2 PE=2 SV=1
27,11737,tr|A6XMV8|A6XMV8_HUMAN,71.26,8,8,3.95E2,1,1,3,,26670,Protease serine 2 preproprotein OS=Homo sapiens OX=9606 GN=PRSS2 PE=1 SV=1
27,107,P07478|TRY2_HUMAN,71.26,8,8,3.95E2,1,1,3,,26488,Trypsin-2 OS=Homo sapiens OX=9606 GN=PRSS2 PE=1 SV=1
27,11738,tr|A0A0J9YYC8|A0A0J9YYC8_HUMAN,71.26,8,8,3.95E2,1,1,3,,26428,Trypsin-2 OS=Homo sapiens OX=9606 GN=PRSS2 PE=1 SV=1
27,11739,tr|Q5NV56|Q5NV56_HUMAN,71.26,8,8,3.95E2,1,1,3,,26488,Anionic trypsinogen OS=Homo sapiens OX=9606 GN=TRY8 PE=2 SV=1
27,11740,tr|Q3SY19|Q3SY19_HUMAN,71.26,8,8,3.95E2,1,1,3,,26556,PRSS1 protein OS=Homo sapiens OX=9606 GN=PRSS1 PE=2 SV=1
27,109,P07477|TRY1_HUMAN,71.26,8,8,3.95E2,1,1,3,,26558,Trypsin-1 OS=Homo sapiens OX=9606 GN=PRSS1 PE=1 SV=1
27,11741,tr|Q3SY20|Q3SY20_HUMAN,71.26,8,8,3.95E2,1,1,3,,26472,Protease serine 2 (Trypsin 2) OS=Homo sapiens OX=9606 GN=PRSS2 PE=2 SV=1
27,11742,tr|E7EQ64|E7EQ64_HUMAN,71.26,8,8,3.95E2,1,1,3,,28123,Trypsin-1 OS=Homo sapiens OX=9606 GN=PRSS1 PE=1 SV=1
27,11743,tr|Q7Z5F3|Q7Z5F3_HUMAN,71.26,8,8,3.95E2,1,1,3,,28137,Protease serine 2 isoform B OS=Homo sapiens OX=9606 PE=2 SV=1
27,11744,tr|A6XMV9|A6XMV9_HUMAN,71.26,8,8,3.95E2,1,1,3,,28004,Protease serine 2 preproprotein OS=Homo sapiens OX=9606 GN=PRSS2 PE=1 SV=1
21,32,P01871|IGHM_HUMAN,69.23,4,4,0E0,2,2,2,Carbamidomethylation,49440,Immunoglobulin heavy constant mu OS=Homo sapiens OX=9606 GN=IGHM PE=1 SV=4
31,21102,tr|A0A024RBQ3|A0A024RBQ3_HUMAN,68.26,5,5,0E0,1,1,3,Carbamidomethylation	Oxidation (M),54827,Calcium/calmodulin-dependent protein kinase kinase 2 beta isoform CRA_e OS=Homo sapiens OX=9606 GN=CAMKK2 PE=3 SV=1
31,21103,tr|B4DV02|B4DV02_HUMAN,68.26,5,5,0E0,1,1,3,Carbamidomethylation	Oxidation (M),57842,cDNA FLJ53477 highly similar to Calcium/calmodulin-dependent protein kinase kinase 2 OS=Homo sapiens OX=9606 PE=2 SV=1
31,21104,tr|A0A024RBP6|A0A024RBP6_HUMAN,68.26,5,5,0E0,1,1,3,Carbamidomethylation	Oxidation (M),59602,Calcium/calmodulin-dependent protein kinase kinase 2 beta isoform CRA_b OS=Homo sapiens OX=9606 GN=CAMKK2 PE=4 SV=1
31,21105,tr|A0A024RBP8|A0A024RBP8_HUMAN,68.26,5,5,0E0,1,1,3,Carbamidomethylation	Oxidation (M),59971,Calcium/calmodulin-dependent protein kinase kinase 2 beta isoform CRA_d OS=Homo sapiens OX=9606 GN=CAMKK2 PE=4 SV=1
31,110,Q96RR4|KKCC2_HUMAN,68.26,4,4,0E0,1,1,3,Carbamidomethylation	Oxidation (M),64746,Calcium/calmodulin-dependent protein kinase kinase 2 OS=Homo sapiens OX=9606 GN=CAMKK2 PE=1 SV=2
31,21106,tr|A0A024RBQ0|A0A024RBQ0_HUMAN,68.26,4,4,0E0,1,1,3,Carbamidomethylation	Oxidation (M),64746,Calcium/calmodulin-dependent protein kinase kinase 2 beta isoform CRA_f OS=Homo sapiens OX=9606 GN=CAMKK2 PE=4 SV=1
46,9,P35527|K1C9_HUMAN,65.25,3,3,0E0,1,1,1,,62064,Keratin type I cytoskeletal 9 OS=Homo sapiens OX=9606 GN=KRT9 PE=1 SV=3
37,21107,tr|A0A5C2FVQ8|A0A5C2FVQ8_HUMAN,59.18,21,21,0E0,1,1,2,,11506,IGL c714_light_IGKV3-20_IGKJ4 (Fragment) OS=Homo sapiens OX=9606 PE=2 SV=1
32,4019,P59666|DEF3_HUMAN,57.34,10,10,0E0,1,1,1,Carbamidomethylation,10245,Neutrophil defensin 3 OS=Homo sapiens OX=9606 GN=DEFA3 PE=1 SV=1
32,16374,tr|Q6EZE9|Q6EZE9_HUMAN,57.34,10,10,0E0,1,1,1,Carbamidomethylation,10245,Defensin alpha 3 neutrophil-specific OS=Homo sapiens OX=9606 GN=DEFA3 PE=2 SV=1
32,16375,Q5G863|DEF1_PANTR,57.34,10,10,0E0,1,1,1,Carbamidomethylation,10196,Neutrophil defensin 1 OS=Pan troglodytes OX=9598 GN=DEFA1 PE=3 SV=1
32,4020,P59665|DEF1_HUMAN,57.34,10,10,0E0,1,1,1,Carbamidomethylation,10201,Neutrophil defensin 1 OS=Homo sapiens OX=9606 GN=DEFA1 PE=1 SV=1
36,11797,tr|C8C504|C8C504_HUMAN,50.51,7,7,0E0,1,1,2,,15997,Beta-globin OS=Homo sapiens OX=9606 GN=HBB PE=3 SV=1
36,123,P68871|HBB_HUMAN,50.51,7,7,0E0,1,1,2,,15998,Hemoglobin subunit beta OS=Homo sapiens OX=9606 GN=HBB PE=1 SV=2
36,11801,tr|Q14473|Q14473_HUMAN,50.51,6,6,0E0,1,1,2,,18931,GLOBIN domain-containing protein OS=Homo sapiens OX=9606 PE=3 SV=1
36,11780,tr|Q9BXA2|Q9BXA2_HUMAN,50.51,17,17,0E0,1,1,2,,6463,Beta-globin (Fragment) OS=Homo sapiens OX=9606 PE=3 SV=1
36,11782,tr|A0A2R3Z0D6|A0A2R3Z0D6_HUMAN,50.51,15,15,0E0,1,1,2,,7429,Hemoglobin subunit beta (Fragment) OS=Homo sapiens OX=9606 PE=3 SV=1
36,11785,tr|F8W6P5|F8W6P5_HUMAN,50.51,11,11,0E0,1,1,2,,9670,Hemoglobin subunit beta (Fragment) OS=Homo sapiens OX=9606 GN=HBB PE=1 SV=1
36,11787,tr|E9PEW8|E9PEW8_HUMAN,50.51,10,10,0E0,1,1,2,,11346,Hemoglobin subunit delta (Fragment) OS=Homo sapiens OX=9606 GN=HBD PE=1 SV=1
36,11790,tr|D1MGQ0|D1MGQ0_HUMAN,50.51,10,10,0E0,1,1,2,,11502,Delta globin (Fragment) OS=Homo sapiens OX=9606 GN=HBD PE=3 SV=1
36,11794,tr|Q9UNL6|Q9UNL6_HUMAN,50.51,8,8,0E0,1,1,2,,14093,Hemoglobin gamma-G (Fragment) OS=Homo sapiens OX=9606 GN=HBG2 PE=2 SV=1
36,11795,tr|B3VL86|B3VL86_HUMAN,50.51,7,7,0E0,1,1,2,,14956,Mutant beta-globin OS=Homo sapiens OX=9606 GN=HBB PE=3 SV=1
36,11796,tr|E9PFT6|E9PFT6_HUMAN,50.51,7,7,0E0,1,1,2,,15420,Hemoglobin subunit delta OS=Homo sapiens OX=9606 GN=HBD PE=1 SV=1
36,119,P02100|HBE_HUMAN,50.51,7,7,0E0,1,1,2,,16203,Hemoglobin subunit epsilon OS=Homo sapiens OX=9606 GN=HBE1 PE=1 SV=2
36,121,P02042|HBD_HUMAN,50.51,7,7,0E0,1,1,2,,16055,Hemoglobin subunit delta OS=Homo sapiens OX=9606 GN=HBD PE=1 SV=2
36,122,P69892|HBG2_HUMAN,50.51,7,7,0E0,1,1,2,,16126,Hemoglobin subunit gamma-2 OS=Homo sapiens OX=9606 GN=HBG2 PE=1 SV=2
36,11799,tr|D9YZU7|D9YZU7_HUMAN,50.51,7,7,0E0,1,1,2,,16203,Globin B3 OS=Homo sapiens OX=9606 GN=HBE1 PE=3 SV=1
36,11800,tr|Q14403|Q14403_HUMAN,50.51,6,6,0E0,1,1,2,,16969,Gamma-G globin (Fragment) OS=Homo sapiens OX=9606 PE=2 SV=1
33,13,P33778|H2B1B_HUMAN,49.70,12,12,0E0,1,1,1,,13950,Histone H2B type 1-B OS=Homo sapiens OX=9606 GN=H2BC3 PE=1 SV=2
33,11499,tr|A0A024RCJ2|A0A024RCJ2_HUMAN,49.70,12,12,0E0,1,1,1,,13904,Histone H2B OS=Homo sapiens OX=9606 GN=HIST1H2BJ PE=3 SV=1
33,23,O60814|H2B1K_HUMAN,49.70,12,12,0E0,1,1,1,,13890,Histone H2B type 1-K OS=Homo sapiens OX=9606 GN=H2BC12 PE=1 SV=3
33,11507,tr|A8K9J7|A8K9J7_HUMAN,49.70,12,12,0E0,1,1,1,,13996,Histone H2B OS=Homo sapiens OX=9606 PE=2 SV=1
33,14,P62807|H2B1C_HUMAN,49.70,12,12,0E0,1,1,1,,13906,Histone H2B type 1-C/E/F/G/I OS=Homo sapiens OX=9606 GN=H2BC4 PE=1 SV=4
33,15,Q99879|H2B1M_HUMAN,49.70,12,12,0E0,1,1,1,,13989,Histone H2B type 1-M OS=Homo sapiens OX=9606 GN=H2BC14 PE=1 SV=3
33,11494,tr|A0A024RCJ9|A0A024RCJ9_HUMAN,49.70,12,12,0E0,1,1,1,,13922,Histone H2B OS=Homo sapiens OX=9606 GN=HIST1H2BN PE=3 SV=1
33,16,Q93079|H2B1H_HUMAN,49.70,12,12,0E0,1,1,1,,13892,Histone H2B type 1-H OS=Homo sapiens OX=9606 GN=H2BC9 PE=1 SV=3
33,11500,tr|A0A024RCL8|A0A024RCL8_HUMAN,49.70,12,12,0E0,1,1,1,,13890,Histone H2B OS=Homo sapiens OX=9606 GN=HIST1H2BK PE=3 SV=1
33,24,P06899|H2B1J_HUMAN,49.70,12,12,0E0,1,1,1,,13904,Histone H2B type 1-J OS=Homo sapiens OX=9606 GN=H2BC11 PE=1 SV=3
33,17,P58876|H2B1D_HUMAN,49.70,12,12,0E0,1,1,1,,13936,Histone H2B type 1-D OS=Homo sapiens OX=9606 GN=H2BC5 PE=1 SV=2
33,18,P23527|H2B1O_HUMAN,49.70,12,12,0E0,1,1,1,,13906,Histone H2B type 1-O OS=Homo sapiens OX=9606 GN=H2BC17 PE=1 SV=3
33,11495,tr|B2R4S9|B2R4S9_HUMAN,49.70,12,12,0E0,1,1,1,,13906,Histone H2B OS=Homo sapiens OX=9606 GN=HIST1H2BC PE=2 SV=1
33,27,P57053|H2BFS_HUMAN,49.70,12,12,0E0,1,1,1,,13944,Histone H2B type F-S OS=Homo sapiens OX=9606 GN=H2BS1 PE=1 SV=2
33,19,Q5QNW6|H2B2F_HUMAN,49.70,12,12,0E0,1,1,1,,13920,Histone H2B type 2-F OS=Homo sapiens OX=9606 GN=H2BC18 PE=1 SV=3
33,20,Q99880|H2B1L_HUMAN,49.70,12,12,0E0,1,1,1,,13952,Histone H2B type 1-L OS=Homo sapiens OX=9606 GN=H2BC13 PE=1 SV=3
33,11496,tr|A0A024QZZ7|A0A024QZZ7_HUMAN,49.70,12,12,0E0,1,1,1,,13936,Histone H2B OS=Homo sapiens OX=9606 GN=HIST1H2BD PE=3 SV=1
33,11529,tr|Q0D2M2|Q0D2M2_HUMAN,49.70,12,12,0E0,1,1,1,,13834,HIST1H2BC protein OS=Homo sapiens OX=9606 GN=HIST1H2BC PE=2 SV=1
33,21,Q16778|H2B2E_HUMAN,49.70,12,12,0E0,1,1,1,,13920,Histone H2B type 2-E OS=Homo sapiens OX=9606 GN=H2BC21 PE=1 SV=3
33,22,Q99877|H2B1N_HUMAN,49.70,12,12,0E0,1,1,1,,13922,Histone H2B type 1-N OS=Homo sapiens OX=9606 GN=H2BC15 PE=1 SV=3
33,11497,tr|I6L9F7|I6L9F7_HUMAN,49.70,11,11,0E0,1,1,1,,15157,Histone H2B (Fragment) OS=Homo sapiens OX=9606 GN=HIST1H2BM PE=2 SV=1
33,11530,tr|B4DR52|B4DR52_HUMAN,49.70,9,9,0E0,1,1,1,,18041,Histone H2B OS=Homo sapiens OX=9606 PE=2 SV=1
33,11498,tr|U3KQK0|U3KQK0_HUMAN,49.70,9,9,0E0,1,1,1,,18804,Histone H2B OS=Homo sapiens OX=9606 GN=H2BC15 PE=1 SV=1
33,25,Q8N257|H2B3B_HUMAN,49.70,12,12,0E0,1,1,1,,13908,Histone H2B type 3-B OS=Homo sapiens OX=9606 GN=H2BU1 PE=1 SV=3
47,149,Q9HD89|RETN_HUMAN,49.47,10,10,0E0,1,1,1,,11419,Resistin OS=Homo sapiens OX=9606 GN=RETN PE=1 SV=1
44,11885,tr|Q6P4C9|Q6P4C9_HUMAN,49.38,4,4,0E0,1,1,1,,31060,EEF1A1 protein (Fragment) OS=Homo sapiens OX=9606 GN=EEF1A1 PE=2 SV=1
44,11886,tr|Q504Z0|Q504Z0_HUMAN,49.38,4,4,0E0,1,1,1,,33242,EEF1A1 protein OS=Homo sapiens OX=9606 GN=EEF1A1 PE=2 SV=1
44,11887,tr|B4E2C5|B4E2C5_HUMAN,49.38,4,4,0E0,1,1,1,,33189,cDNA FLJ54032 highly similar to Elongation factor 1-alpha 1 OS=Homo sapiens OX=9606 PE=2 SV=1
44,11888,tr|Q8IUB0|Q8IUB0_HUMAN,49.38,3,3,0E0,1,1,1,,38669,CTCL tumor antigen HD-CL-08 OS=Homo sapiens OX=9606 PE=2 SV=1
44,11889,tr|Q53HR1|Q53HR1_HUMAN,49.38,3,3,0E0,1,1,1,,39256,Eukaryotic translation elongation factor 1 alpha 1 variant (Fragment) OS=Homo sapiens OX=9606 PE=2 SV=1
44,11890,tr|A0A4D5RA98|A0A4D5RA98_HUMAN,49.38,3,3,0E0,1,1,1,,40826,Elongation factor 1-alpha (Fragment) OS=Homo sapiens OX=9606 PE=3 SV=1
44,11891,tr|A0A4D5RA76|A0A4D5RA76_HUMAN,49.38,3,3,0E0,1,1,1,,41307,Elongation factor 1-alpha OS=Homo sapiens OX=9606 PE=3 SV=1
44,11893,tr|Q96RE1|Q96RE1_HUMAN,49.38,3,3,0E0,1,1,1,,43025,Translation elongation factor 1 alpha 1-like 14 OS=Homo sapiens OX=9606 GN=EEF1A1L14 PE=2 SV=1
44,11894,tr|Q16577|Q16577_HUMAN,49.38,3,3,0E0,1,1,1,,42824,Elongation factor 1-alpha 1 OS=Homo sapiens OX=9606 GN=PTI-1 PE=2 SV=1
44,11896,tr|A0A4D5RAC7|A0A4D5RAC7_HUMAN,49.38,3,3,0E0,1,1,1,,46211,Tr-type G domain-containing protein OS=Homo sapiens OX=9606 PE=4 SV=1
44,11898,tr|Q53G89|Q53G89_HUMAN,49.38,3,3,0E0,1,1,1,,46894,Elongation factor 1-alpha (Fragment) OS=Homo sapiens OX=9606 PE=2 SV=1
44,11899,tr|A0A087WVQ9|A0A087WVQ9_HUMAN,49.38,2,2,0E0,1,1,1,,47883,Elongation factor 1-alpha 1 OS=Homo sapiens OX=9606 GN=EEF1A1 PE=1 SV=1
44,145,P68104|EF1A1_HUMAN,49.38,2,2,0E0,1,1,1,,50141,Elongation factor 1-alpha 1 OS=Homo sapiens OX=9606 GN=EEF1A1 PE=1 SV=1
44,11901,tr|A8K9C4|A8K9C4_HUMAN,49.38,2,2,0E0,1,1,1,,50201,Elongation factor 1-alpha OS=Homo sapiens OX=9606 PE=2 SV=1
44,146,Q5VTE0|EF1A3_HUMAN,49.38,2,2,0E0,1,1,1,,50185,Putative elongation factor 1-alpha-like 3 OS=Homo sapiens OX=9606 GN=EEF1A1P5 PE=5 SV=1
44,11903,tr|Q53HR5|Q53HR5_HUMAN,49.38,2,2,0E0,1,1,1,,50125,Elongation factor 1-alpha (Fragment) OS=Homo sapiens OX=9606 PE=2 SV=1
44,11904,tr|Q53G85|Q53G85_HUMAN,49.38,2,2,0E0,1,1,1,,50113,Elongation factor 1-alpha (Fragment) OS=Homo sapiens OX=9606 PE=2 SV=1
44,11905,tr|Q6IPN6|Q6IPN6_HUMAN,49.38,2,2,0E0,1,1,1,,50123,Elongation factor 1-alpha OS=Homo sapiens OX=9606 GN=EEF1A1 PE=2 SV=1
44,11906,tr|Q53HM9|Q53HM9_HUMAN,49.38,2,2,0E0,1,1,1,,50142,Elongation factor 1-alpha (Fragment) OS=Homo sapiens OX=9606 PE=2 SV=1
44,11907,tr|Q6IPS9|Q6IPS9_HUMAN,49.38,2,2,0E0,1,1,1,,50141,Elongation factor 1-alpha OS=Homo sapiens OX=9606 GN=EEF1A1 PE=2 SV=1
44,16409,tr|Q53HQ7|Q53HQ7_HUMAN,49.38,2,2,0E0,1,1,1,,50199,Elongation factor 1-alpha (Fragment) OS=Homo sapiens OX=9606 PE=2 SV=1
44,11908,tr|Q53GA1|Q53GA1_HUMAN,49.38,2,2,0E0,1,1,1,,50111,Elongation factor 1-alpha (Fragment) OS=Homo sapiens OX=9606 PE=2 SV=1
44,11883,tr|Q14222|Q14222_HUMAN,49.38,5,5,0E0,1,1,1,,24196,EEF1A protein (Fragment) OS=Homo sapiens OX=9606 GN=EEF1A PE=2 SV=1
44,11884,tr|Q8TBL1|Q8TBL1_HUMAN,49.38,4,4,0E0,1,1,1,,26488,Uncharacterized protein (Fragment) OS=Homo sapiens OX=9606 PE=2 SV=1
44,11892,tr|B4DNE0|B4DNE0_HUMAN,49.38,3,3,0E0,1,1,1,,42596,cDNA FLJ52573 highly similar to Elongation factor 1-alpha 1 OS=Homo sapiens OX=9606 PE=2 SV=1
44,11895,tr|A0A4D5RAN2|A0A4D5RAN2_HUMAN,49.38,3,3,0E0,1,1,1,,44785,Tr-type G domain-containing protein OS=Homo sapiens OX=9606 PE=3 SV=1
44,11897,tr|Q9NZS6|Q9NZS6_HUMAN,49.38,3,3,0E0,1,1,1,,46269,Elongation factor 1-alpha (Fragment) OS=Homo sapiens OX=9606 PE=2 SV=1
44,11900,tr|A0A4D5RAC9|A0A4D5RAC9_HUMAN,49.38,2,2,0E0,1,1,1,,49398,Elongation factor 1-alpha OS=Homo sapiens OX=9606 PE=3 SV=1
44,11902,tr|Q53GE9|Q53GE9_HUMAN,49.38,2,2,0E0,1,1,1,,50111,Elongation factor 1-alpha (Fragment) OS=Homo sapiens OX=9606 PE=2 SV=1
44,147,Q05639|EF1A2_HUMAN,49.38,2,2,0E0,1,1,1,,50470,Elongation factor 1-alpha 2 OS=Homo sapiens OX=9606 GN=EEF1A2 PE=1 SV=1
38,21108,tr|C9JA05|C9JA05_HUMAN,47.49,17,17,0E0,1,1,2,,8168,Immunoglobulin J chain (Fragment) OS=Homo sapiens OX=9606 GN=JCHAIN PE=1 SV=1
38,21109,tr|D6RHJ6|D6RHJ6_HUMAN,47.49,8,8,0E0,1,1,2,,17679,Immunoglobulin J chain (Fragment) OS=Homo sapiens OX=9606 GN=JCHAIN PE=1 SV=1
38,21110,tr|D6RD17|D6RD17_HUMAN,47.49,8,8,0E0,1,1,2,,18020,Immunoglobulin J chain (Fragment) OS=Homo sapiens OX=9606 GN=JCHAIN PE=1 SV=8
38,3983,P01591|IGJ_HUMAN,47.49,8,8,0E0,1,1,2,,18099,Immunoglobulin J chain OS=Homo sapiens OX=9606 GN=JCHAIN PE=1 SV=4
48,11685,tr|U3PXP0|U3PXP0_HUMAN,46.44,18,18,0E0,1,1,1,,5702,Alpha globin chain (Fragment) OS=Homo sapiens OX=9606 GN=HBA2 PE=3 SV=1
48,11840,tr|Q96T46|Q96T46_HUMAN,46.44,12,12,0E0,1,1,1,,8391,Hemoglobin alpha 2 (Fragment) OS=Homo sapiens OX=9606 GN=HBA2 PE=3 SV=1
48,11686,tr|Q4ZGM8|Q4ZGM8_HUMAN,46.44,9,9,0E0,1,1,1,,10796,Hemoglobin alpha-2 globin mutant (Fragment) OS=Homo sapiens OX=9606 PE=3 SV=1
48,11687,tr|U6A216|U6A216_HUMAN,46.44,9,9,0E0,1,1,1,,10753,Mutant hemoglobin alpha 1 globin chain (Fragment) OS=Homo sapiens OX=9606 GN=HBA1 PE=3 SV=1
48,11688,tr|E9M4D4|E9M4D4_HUMAN,46.44,9,9,0E0,1,1,1,,10783,Hemoglobin alpha-1 globin chain (Fragment) OS=Homo sapiens OX=9606 GN=HBA1 PE=3 SV=1
48,11689,tr|Q9BX83|Q9BX83_HUMAN,46.44,9,9,0E0,1,1,1,,10710,Hemoglobin alpha 1 globin chain (Fragment) OS=Homo sapiens OX=9606 GN=HBA1 PE=3 SV=1
48,11841,tr|G3V1N2|G3V1N2_HUMAN,46.44,8,8,0E0,1,1,1,,11948,HCG1745306 isoform CRA_a OS=Homo sapiens OX=9606 GN=HBA2 PE=1 SV=1
48,11690,tr|A0A2R8Y7C0|A0A2R8Y7C0_HUMAN,46.44,7,7,0E0,1,1,1,,13962,Hemoglobin subunit alpha (Fragment) OS=Homo sapiens OX=9606 GN=HBA2 PE=1 SV=1
48,11691,tr|A0A385HW63|A0A385HW63_HUMAN,46.44,6,6,0E0,1,1,1,,15129,Mutant hemoglobin subunit alpha 2 OS=Homo sapiens OX=9606 GN=HBA2 PE=3 SV=1
48,11692,tr|A0A385HW00|A0A385HW00_HUMAN,46.44,6,6,0E0,1,1,1,,15129,Mutant hemoglobin subunit alpha 2 OS=Homo sapiens OX=9606 GN=HBA2 PE=3 SV=1
48,11693,tr|I1VZV6|I1VZV6_HUMAN,46.44,6,6,0E0,1,1,1,,15280,Hemoglobin alpha 1 OS=Homo sapiens OX=9606 GN=HBA1 PE=3 SV=1
48,11694,tr|A0A0K2BMD8|A0A0K2BMD8_HUMAN,46.44,6,6,0E0,1,1,1,,15258,Mutant hemoglobin alpha 2 globin chain OS=Homo sapiens OX=9606 GN=HBA2 PE=3 SV=1
48,11695,tr|A0A385HVY8|A0A385HVY8_HUMAN,46.44,6,6,0E0,1,1,1,,15272,Mutant hemoglobin subunit alpha 2 OS=Homo sapiens OX=9606 GN=HBA2 PE=3 SV=1
48,11696,tr|A0A385HW21|A0A385HW21_HUMAN,46.44,6,6,0E0,1,1,1,,15301,Mutant hemoglobin subunit alpha 2 OS=Homo sapiens OX=9606 GN=HBA2 PE=3 SV=1
48,11697,tr|A0A385HVZ2|A0A385HVZ2_HUMAN,46.44,6,6,0E0,1,1,1,,15301,Mutant hemoglobin subunit alpha 2 OS=Homo sapiens OX=9606 GN=HBA2 PE=3 SV=1
48,11698,tr|A0A385HW02|A0A385HW02_HUMAN,46.44,6,6,0E0,1,1,1,,15286,Mutant hemoglobin subunit alpha 2 OS=Homo sapiens OX=9606 GN=HBA2 PE=3 SV=1
48,131,P69905|HBA_HUMAN,46.44,6,6,0E0,1,1,1,,15258,Hemoglobin subunit alpha OS=Homo sapiens OX=9606 GN=HBA1 PE=1 SV=2
48,11699,tr|D1MGQ2|D1MGQ2_HUMAN,46.44,6,6,0E0,1,1,1,,15258,Alpha-1-globin OS=Homo sapiens OX=9606 GN=HBA2 PE=3 SV=1
48,11700,tr|A0A1K0GXZ1|A0A1K0GXZ1_HUMAN,46.44,5,5,0E0,1,1,1,,19232,Globin C1 OS=Homo sapiens OX=9606 GN=GLNC1 PE=3 SV=1
48,11701,tr|A0A1S5UZ39|A0A1S5UZ39_HUMAN,46.44,5,5,0E0,1,1,1,,20146,Hemoglobin subunit alpha OS=Homo sapiens OX=9606 GN=HBA2 PE=2 SV=1
45,11761,tr|B1AN99|B1AN99_HUMAN,46.32,7,7,0E0,1,1,1,,19288,Trypsin-3 (Fragment) OS=Homo sapiens OX=9606 GN=PRSS3 PE=1 SV=8
45,11760,tr|Q86W20|Q86W20_HUMAN,46.32,15,15,0E0,1,1,1,,9167,Protease serine 1 (Fragment) OS=Homo sapiens OX=9606 GN=PRSS1 PE=4 SV=1
45,11762,tr|A1A508|A1A508_HUMAN,46.32,5,5,0E0,1,1,1,,26487,PRSS3 protein OS=Homo sapiens OX=9606 GN=PRSS3 PE=2 SV=1
45,11763,tr|Q8N2U3|Q8N2U3_HUMAN,46.32,5,5,0E0,1,1,1,,27092,PRSS3 protein (Fragment) OS=Homo sapiens OX=9606 GN=PRSS3 PE=1 SV=1
45,11764,tr|Q7Z5F4|Q7Z5F4_HUMAN,46.32,5,5,0E0,1,1,1,,28199,Protease serine 4 isoform B OS=Homo sapiens OX=9606 PE=2 SV=1
45,116,P35030|TRY3_HUMAN,46.32,4,4,0E0,1,1,1,,32529,Trypsin-3 OS=Homo sapiens OX=9606 GN=PRSS3 PE=1 SV=2
34,115,P13645|K1C10_HUMAN,41.83,2,2,0E0,1,1,1,,58827,Keratin type I cytoskeletal 10 OS=Homo sapiens OX=9606 GN=KRT10 PE=1 SV=6
34,8030,Q7Z3Y8|K1C27_HUMAN,41.83,2,2,0E0,1,1,1,,49822,Keratin type I cytoskeletal 27 OS=Homo sapiens OX=9606 GN=KRT27 PE=1 SV=2
35,21116,tr|A6XMH5|A6XMH5_HUMAN,40.69,14,14,0E0,1,1,1,,10399,Beta-2-microglobulin OS=Homo sapiens OX=9606 PE=2 SV=1
35,166,P61769|B2MG_HUMAN,40.69,11,11,0E0,1,1,1,,13715,Beta-2-microglobulin OS=Homo sapiens OX=9606 GN=B2M PE=1 SV=1
35,21117,tr|B4E0X1|B4E0X1_HUMAN,40.69,11,11,0E0,1,1,1,,13946,Beta-2-microglobulin OS=Homo sapiens OX=9606 PE=2 SV=1
35,21118,tr|A6XMH4|A6XMH4_HUMAN,40.69,10,10,0E0,1,1,1,,14416,Beta-2-microglobulin OS=Homo sapiens OX=9606 PE=2 SV=1
49,21119,A0PZC3|VATE_CLONN,38.57,5,5,0E0,1,1,1,,22192,V-type ATP synthase subunit E OS=Clostridium novyi (strain NT) OX=386415 GN=atpE PE=3 SV=1
50,11868,tr|K7EMV3|K7EMV3_HUMAN,37.45,8,8,0E0,1,1,1,,10334,Histone H3 OS=Homo sapiens OX=9606 GN=H3-3B PE=1 SV=1
50,11670,tr|B4E380|B4E380_HUMAN,37.45,6,6,0E0,1,1,1,,12918,Histone H3 OS=Homo sapiens OX=9606 PE=2 SV=1
50,11869,tr|K7EP01|K7EP01_HUMAN,37.45,6,6,0E0,1,1,1,,12808,Histone H3.3 OS=Homo sapiens OX=9606 GN=H3-3B PE=1 SV=1
50,11870,tr|A0A590UJJ6|A0A590UJJ6_HUMAN,37.45,6,6,0E0,1,1,1,,13655,Histone H3 OS=Homo sapiens OX=9606 GN=H3-3A PE=1 SV=1
50,11871,tr|B4DEB1|B4DEB1_HUMAN,37.45,6,6,0E0,1,1,1,,14053,Histone H3 OS=Homo sapiens OX=9606 GN=H3-3A PE=1 SV=1
50,11671,tr|K7EK07|K7EK07_HUMAN,37.45,5,5,0E0,1,1,1,,14914,Histone H3 (Fragment) OS=Homo sapiens OX=9606 GN=H3-3B PE=1 SV=1
50,77,Q6NXT2|H3C_HUMAN,37.45,5,5,0E0,1,1,1,,15214,Histone H3.3C OS=Homo sapiens OX=9606 GN=H3-5 PE=1 SV=3
50,11672,tr|B2R4P9|B2R4P9_HUMAN,37.45,5,5,0E0,1,1,1,,15328,Histone H3 OS=Homo sapiens OX=9606 GN=H3F3B PE=2 SV=1
50,79,Q71DI3|H32_HUMAN,37.45,5,5,0E0,1,1,1,,15388,Histone H3.2 OS=Homo sapiens OX=9606 GN=H3C15 PE=1 SV=3
50,78,P84243|H33_HUMAN,37.45,5,5,0E0,1,1,1,,15328,Histone H3.3 OS=Homo sapiens OX=9606 GN=H3-3A PE=1 SV=2
50,80,Q16695|H31T_HUMAN,37.45,5,5,0E0,1,1,1,,15508,Histone H3.1t OS=Homo sapiens OX=9606 GN=H3-4 PE=1 SV=3
50,81,P68431|H31_HUMAN,37.45,5,5,0E0,1,1,1,,15404,Histone H3.1 OS=Homo sapiens OX=9606 GN=H3C1 PE=1 SV=2
50,11873,tr|B2R6Y1|B2R6Y1_HUMAN,37.45,5,5,0E0,1,1,1,,15314,Histone H3 OS=Homo sapiens OX=9606 PE=2 SV=1
50,82,Q5TEC6|H3PS2_HUMAN,37.45,5,5,0E0,1,1,1,,15430,Histone HIST2H3PS2 OS=Homo sapiens OX=9606 GN=H3-2 PE=1 SV=1
50,11874,tr|K7ES00|K7ES00_HUMAN,37.45,5,5,0E0,1,1,1,,16621,Histone H3.3 (Fragment) OS=Homo sapiens OX=9606 GN=H3-3B PE=1 SV=1
40,21096,O92531|POLG_HCVVO,35.13,1,1,1.51E4,1,1,1,Acetylation (N-term),328034,Genome polyprotein OS=Hepatitis C virus genotype 6k (isolate VN405) OX=356425 PE=3 SV=3
42,21121,A6L532|TRMN6_BACV8,34.84,15,15,0E0,1,1,1,Carbamidomethylation	Oxidation (M)	Acetylation (N-term),26206,tRNA1(Val) (adenine(37)-N6)-methyltransferase OS=Bacteroides vulgatus (strain ATCC 8482 / DSM 1447 / JCM 5826 / NBRC 14291 / NCTC 11154) OX=435590 GN=BVU_3164 PE=3 SV=1
43,21111,A3NHB6|CH602_BURP6,34.24,1,1,0E0,1,1,1,,57132,60 kDa chaperonin 2 OS=Burkholderia pseudomallei (strain 668) OX=320373 GN=groL2 PE=3 SV=1
43,16433,Q9ZFE0|CH60_BURCE,34.24,1,1,0E0,1,1,1,,56980,60 kDa chaperonin OS=Burkholderia cepacia OX=292 GN=groL PE=3 SV=1
43,21126,A4JC03|CH601_BURVG,34.24,1,1,0E0,1,1,1,,57010,60 kDa chaperonin 1 OS=Burkholderia vietnamiensis (strain G4 / LMG 22486) OX=269482 GN=groL1 PE=3 SV=1
43,21127,Q0BHT1|CH601_BURCM,34.24,1,1,0E0,1,1,1,,57052,60 kDa chaperonin 1 OS=Burkholderia ambifaria (strain ATCC BAA-244 / AMMD) OX=339670 GN=groL1 PE=3 SV=1
43,21128,Q1BYL5|CH601_BURCA,34.24,1,1,0E0,1,1,1,,57021,60 kDa chaperonin 1 OS=Burkholderia cenocepacia (strain AU 1054) OX=331271 GN=groL1 PE=3 SV=1
43,12212,Q2SYJ5|CH601_BURTA,34.24,1,1,0E0,1,1,1,,57146,60 kDa chaperonin 1 OS=Burkholderia thailandensis (strain ATCC 700388 / DSM 13276 / CIP 106301 / E264) OX=271848 GN=groL1 PE=3 SV=1
43,21129,C5CPP8|CH60_VARPS,34.24,1,1,0E0,1,1,1,,57421,60 kDa chaperonin OS=Variovorax paradoxus (strain S110) OX=543728 GN=groL PE=3 SV=1
43,21130,A1V1Z9|CH60_BURMS,34.24,1,1,0E0,1,1,1,,57522,60 kDa chaperonin OS=Burkholderia mallei (strain SAVP1) OX=320388 GN=groL PE=3 SV=1
51,21122,tr|A0A5C2FY97|A0A5C2FY97_HUMAN,33.94,9,9,0E0,1,1,1,,11100,IGL c1210_light_IGKV3-15_IGKJ2 (Fragment) OS=Homo sapiens OX=9606 PE=2 SV=1
51,21123,tr|A0A5C2G9S6|A0A5C2G9S6_HUMAN,33.94,8,8,0E0,1,1,1,,11558,IGL c575_light_IGKV3-15_IGKJ2 (Fragment) OS=Homo sapiens OX=9606 PE=2 SV=1
51,21124,tr|A0A5C2GSF4|A0A5C2GSF4_HUMAN,33.94,8,8,0E0,1,1,1,,11420,IG c321_light_IGKV3-15_IGKJ4 (Fragment) OS=Homo sapiens OX=9606 PE=2 SV=1
644,21131,A8ET78|RNY_ARCB4,32.98,0,0,,0,0,0,,57783,Ribonuclease Y OS=Arcobacter butzleri (strain RM4018) OX=367737 GN=rny PE=3 SV=1

## Sheet: Patient_5
Protein Group,Protein ID,Accession,-10lgP,Coverage (%),Coverage (%) PCT_tryp_8_728,Intensity PCT_tryp_8_728,#Peptides,#Unique,#Spec PCT_tryp_8_728,PTM,Avg. Mass,Description
1,1,P02768|ALBU_HUMAN,283.66,54,54,0E0,32,3,73,Carbamidomethylation,69367,Albumin OS=Homo sapiens OX=9606 GN=ALB PE=1 SV=2
7,11448,tr|B4DPR2|B4DPR2_HUMAN,275.50,50,50,0E0,28,1,65,Carbamidomethylation,59574,cDNA FLJ50830 highly similar to Serum albumin OS=Homo sapiens OX=9606 PE=2 SV=1
8,11454,P02769|ALBU_BOVIN,274.58,46,46,7.79E3,23,16,48,Carbamidomethylation	Oxidation (M),69294,Albumin OS=Bos taurus OX=9913 GN=ALB PE=1 SV=4
4,11480,tr|D3DQX7|D3DQX7_HUMAN,253.86,84,84,8.45E3,15,5,71,Oxidation (M)	Acetylation (N-term),13562,Serum amyloid A protein OS=Homo sapiens OX=9606 GN=SAA1 PE=3 SV=1
3,6,P0DJI8|SAA1_HUMAN,251.24,84,84,1.02E4,14,4,77,Oxidation (M)	Acetylation (N-term),13532,Serum amyloid A-1 protein OS=Homo sapiens OX=9606 GN=SAA1 PE=1 SV=1
6,12,P0DJI9|SAA2_HUMAN,228.16,68,68,2.98E4,11,5,66,Oxidation (M)	Acetylation (N-term),13527,Serum amyloid A-2 protein OS=Homo sapiens OX=9606 GN=SAA2 PE=1 SV=1
5,4,P10909|CLUS_HUMAN,218.95,28,28,1.13E4,19,19,35,Carbamidomethylation,52495,Clusterin OS=Homo sapiens OX=9606 GN=CLU PE=1 SV=1
5,11464,tr|A0A384NKS6|A0A384NKS6_HUMAN,218.95,25,25,1.13E4,19,19,35,Carbamidomethylation,57833,Clusterin OS=Homo sapiens OX=9606 PE=2 SV=1
2,2,P02671|FIBA_HUMAN,215.90,25,25,1.19E4,19,19,56,Carbamidomethylation	Oxidation (M),94973,Fibrinogen alpha chain OS=Homo sapiens OX=9606 GN=FGA PE=1 SV=2
15,30,P01876|IGHA1_HUMAN,198.42,43,43,3.63E2,13,13,17,Carbamidomethylation,37655,Immunoglobulin heavy constant alpha 1 OS=Homo sapiens OX=9606 GN=IGHA1 PE=1 SV=2
15,11519,tr|Q9UP60|Q9UP60_HUMAN,198.42,39,39,3.63E2,13,13,17,Carbamidomethylation,40947,SNC73 protein OS=Homo sapiens OX=9606 GN=SNC73 PE=2 SV=1
15,11520,tr|A0A286YEY1|A0A286YEY1_HUMAN,198.42,38,38,3.63E2,13,13,17,Carbamidomethylation,42849,Immunoglobulin heavy constant alpha 1 (Fragment) OS=Homo sapiens OX=9606 GN=IGHA1 PE=1 SV=1
15,11521,tr|Q8NCL6|Q8NCL6_HUMAN,198.42,31,31,3.63E2,13,13,17,Carbamidomethylation,53224,cDNA FLJ90170 fis clone MAMMA1000370 highly similar to Ig alpha-1 chain C region OS=Homo sapiens OX=9606 PE=2 SV=1
15,11522,tr|Q96K68|Q96K68_HUMAN,198.42,31,31,3.63E2,13,13,17,Carbamidomethylation,53088,cDNA FLJ14473 fis clone MAMMA1001080 highly similar to Homo sapiens SNC73 protein (SNC73) mRNA OS=Homo sapiens OX=9606 PE=2 SV=1
15,11524,tr|Q6MZW0|Q6MZW0_HUMAN,198.42,30,30,3.63E2,13,13,17,Carbamidomethylation,54460,Uncharacterized protein DKFZp686J11235 (Fragment) OS=Homo sapiens OX=9606 GN=DKFZp686J11235 PE=1 SV=1
15,11510,tr|Q6N090|Q6N090_HUMAN,198.42,30,30,3.63E2,13,13,17,Carbamidomethylation,54389,Uncharacterized protein DKFZp686G21220 (Fragment) OS=Homo sapiens OX=9606 GN=DKFZp686G21220 PE=2 SV=1
12,11462,Q28522|ALBU_MACMU,189.58,20,20,,10,0,22,Carbamidomethylation,67881,Albumin (Fragment) OS=Macaca mulatta OX=9544 GN=ALB PE=2 SV=1
12,11463,A2V9Z4|ALBU_MACFA,189.58,20,20,,10,0,22,Carbamidomethylation,68874,Albumin OS=Macaca fascicularis OX=9541 GN=ALB PE=2 SV=1
10,26,P02652|APOA2_HUMAN,176.20,74,74,7.58E2,9,9,15,Carbamidomethylation,11175,Apolipoprotein A-II OS=Homo sapiens OX=9606 GN=APOA2 PE=1 SV=1
10,11506,tr|V9GYM3|V9GYM3_HUMAN,176.20,56,56,7.58E2,9,9,15,Carbamidomethylation,14914,Apolipoprotein A-II OS=Homo sapiens OX=9606 GN=APOA2 PE=1 SV=1
11,8,P01258|CALC_HUMAN,176.12,77,77,6.16E3,8,8,27,Carbamidomethylation	Oxidation (M),15467,Calcitonin OS=Homo sapiens OX=9606 GN=CALCA PE=1 SV=3
14,11473,tr|V9HW34|V9HW34_HUMAN,168.98,51,51,2.04E3,9,8,18,Carbamidomethylation,25646,Epididymis luminal protein 213 OS=Homo sapiens OX=9606 GN=HEL-213 PE=2 SV=1
14,11472,tr|Q6PJF2|Q6PJF2_HUMAN,168.98,51,51,2.04E3,9,8,18,Carbamidomethylation,25521,IGK@ protein OS=Homo sapiens OX=9606 GN=IGK@ PE=1 SV=1
14,11474,tr|Q6PIL8|Q6PIL8_HUMAN,168.98,50,50,2.04E3,9,8,18,Carbamidomethylation,25834,IGK@ protein OS=Homo sapiens OX=9606 GN=IGK@ PE=1 SV=1
16,11586,tr|A3KPE2|A3KPE2_HUMAN,164.01,43,43,6.76E3,5,5,15,,10852,Apolipoprotein C-III OS=Homo sapiens OX=9606 GN=APOC3 PE=2 SV=1
16,43,P02656|APOC3_HUMAN,164.01,43,43,6.76E3,5,5,15,,10852,Apolipoprotein C-III OS=Homo sapiens OX=9606 GN=APOC3 PE=1 SV=1
16,11587,tr|B0YIW2|B0YIW2_HUMAN,164.01,37,37,6.76E3,5,5,15,,12816,Apolipoprotein C-III OS=Homo sapiens OX=9606 GN=APOC3 PE=1 SV=1
18,11479,P49064|ALBU_FELCA,162.81,11,11,,5,0,11,Carbamidomethylation,68660,Albumin OS=Felis catus OX=9685 GN=ALB PE=1 SV=1
17,29,P02655|APOC2_HUMAN,158.52,59,59,4.3E3,6,6,11,,11284,Apolipoprotein C-II OS=Homo sapiens OX=9606 GN=APOC2 PE=1 SV=1
17,11516,tr|A0A024R0T9|A0A024R0T9_HUMAN,158.52,59,59,4.3E3,6,6,11,,11284,Apolipoprotein C-II OS=Homo sapiens OX=9606 GN=APOC2 PE=1 SV=1
17,11517,tr|A0A0S2Z3C2|A0A0S2Z3C2_HUMAN,158.52,53,53,4.3E3,6,6,11,,12496,Apolipoprotein C-II (Fragment) OS=Homo sapiens OX=9606 GN=APOC2 PE=2 SV=1
17,11518,tr|K7ER74|K7ER74_HUMAN,158.52,34,34,4.3E3,6,6,11,,20049,Apolipoprotein C-II OS=Homo sapiens OX=9606 GN=APOC4-APOC2 PE=1 SV=1
22,3983,P01591|IGJ_HUMAN,157.80,41,41,8.34E2,6,6,8,Carbamidomethylation,18099,Immunoglobulin J chain OS=Homo sapiens OX=9606 GN=JCHAIN PE=1 SV=4
9,11458,tr|B3KRK8|B3KRK8_HUMAN,150.34,20,20,1.09E4,4,4,23,,46976,Vimentin OS=Homo sapiens OX=9606 PE=2 SV=1
9,11457,tr|B0YJC4|B0YJC4_HUMAN,150.34,19,19,1.09E4,4,4,23,,49653,Vimentin OS=Homo sapiens OX=9606 GN=VIM PE=1 SV=1
9,3,P08670|VIME_HUMAN,150.34,18,18,1.09E4,4,4,23,,53652,Vimentin OS=Homo sapiens OX=9606 GN=VIM PE=1 SV=4
9,11460,tr|Q53HU8|Q53HU8_HUMAN,150.34,18,18,1.09E4,4,4,23,,53684,Vimentin (Fragment) OS=Homo sapiens OX=9606 PE=2 SV=1
9,11456,tr|V9HWE1|V9HWE1_HUMAN,150.34,18,18,1.09E4,4,4,23,,53652,Vimentin OS=Homo sapiens OX=9606 GN=HEL113 PE=2 SV=1
9,11459,P84198|VIME_CHLAE,150.34,18,18,1.09E4,4,4,23,,53709,Vimentin OS=Chlorocebus aethiops OX=9534 GN=VIM PE=1 SV=3
19,16279,tr|Q6GMV8|Q6GMV8_HUMAN,142.11,42,42,1.43E3,7,6,10,Carbamidomethylation,24910,Uncharacterized protein OS=Homo sapiens OX=9606 PE=2 SV=1
20,11633,tr|A0A0C4DGL8|A0A0C4DGL8_HUMAN,127.23,13,13,0E0,5,5,10,Carbamidomethylation,38452,Haptoglobin OS=Homo sapiens OX=9606 GN=HP PE=1 SV=1
20,11634,tr|J3QR68|J3QR68_HUMAN,127.23,11,11,0E0,5,5,10,Carbamidomethylation,45049,Haptoglobin (Fragment) OS=Homo sapiens OX=9606 GN=HP PE=1 SV=1
20,56,P00738|HPT_HUMAN,127.23,11,11,0E0,5,5,10,Carbamidomethylation,45205,Haptoglobin OS=Homo sapiens OX=9606 GN=HP PE=1 SV=1
20,11635,tr|H0Y300|H0Y300_HUMAN,127.23,10,10,0E0,5,5,10,Carbamidomethylation,49106,Haptoglobin OS=Homo sapiens OX=9606 GN=HP PE=1 SV=4
25,11797,tr|C8C504|C8C504_HUMAN,125.31,38,38,0E0,4,4,6,Carbamidomethylation,15997,Beta-globin OS=Homo sapiens OX=9606 GN=HBB PE=3 SV=1
25,25278,tr|D9YZU5|D9YZU5_HUMAN,125.31,38,38,0E0,4,4,6,Carbamidomethylation,15998,Beta-globin OS=Homo sapiens OX=9606 GN=HBB PE=3 SV=1
25,123,P68871|HBB_HUMAN,125.31,38,38,0E0,4,4,6,Carbamidomethylation,15998,Hemoglobin subunit beta OS=Homo sapiens OX=9606 GN=HBB PE=1 SV=2
25,11801,tr|Q14473|Q14473_HUMAN,125.31,32,32,0E0,4,4,6,Carbamidomethylation,18931,GLOBIN domain-containing protein OS=Homo sapiens OX=9606 PE=3 SV=1
24,5,P02647|APOA1_HUMAN,122.07,24,24,0E0,5,5,6,,30778,Apolipoprotein A-I OS=Homo sapiens OX=9606 GN=APOA1 PE=1 SV=1
24,11477,tr|A0A024R3E3|A0A024R3E3_HUMAN,122.07,24,24,0E0,5,5,6,,30778,Apolipoprotein A-I isoform CRA_a OS=Homo sapiens OX=9606 GN=APOA1 PE=2 SV=1
24,11488,tr|F8W696|F8W696_HUMAN,122.07,27,27,0E0,5,5,6,,27909,Apolipoprotein A-I OS=Homo sapiens OX=9606 GN=APOA1 PE=1 SV=1
21,33,P02760|AMBP_HUMAN,115.65,11,11,0E0,3,3,5,,39000,Protein AMBP OS=Homo sapiens OX=9606 GN=AMBP PE=1 SV=1
13,16340,tr|B4DE78|B4DE78_HUMAN,110.64,17,17,9.15E3,2,2,20,Carbamidomethylation	Oxidation (M),23502,cDNA FLJ52141 highly similar to 14-3-3 protein gamma OS=Homo sapiens OX=9606 PE=2 SV=1
13,16341,tr|B4DHC4|B4DHC4_HUMAN,110.64,16,16,9.15E3,2,2,20,Carbamidomethylation	Oxidation (M),25657,cDNA FLJ51843 highly similar to 14-3-3 protein gamma OS=Homo sapiens OX=9606 PE=2 SV=1
13,16342,tr|B3KNB4|B3KNB4_HUMAN,110.64,15,15,9.15E3,2,2,20,Carbamidomethylation	Oxidation (M),28243,cDNA FLJ14168 fis clone NT2RP2001440 highly similar to 14-3-3 protein gamma OS=Homo sapiens OX=9606 PE=2 SV=1
13,112,P61981|1433G_HUMAN,110.64,15,15,9.15E3,2,2,20,Carbamidomethylation	Oxidation (M),28303,14-3-3 protein gamma OS=Homo sapiens OX=9606 GN=YWHAG PE=1 SV=2
31,11691,tr|A0A385HW63|A0A385HW63_HUMAN,110.36,25,25,0E0,3,3,3,,15129,Mutant hemoglobin subunit alpha 2 OS=Homo sapiens OX=9606 GN=HBA2 PE=3 SV=1
31,11693,tr|I1VZV6|I1VZV6_HUMAN,110.36,25,25,0E0,3,3,3,,15280,Hemoglobin alpha 1 OS=Homo sapiens OX=9606 GN=HBA1 PE=3 SV=1
31,11694,tr|A0A0K2BMD8|A0A0K2BMD8_HUMAN,110.36,25,25,0E0,3,3,3,,15258,Mutant hemoglobin alpha 2 globin chain OS=Homo sapiens OX=9606 GN=HBA2 PE=3 SV=1
31,131,P69905|HBA_HUMAN,110.36,25,25,0E0,3,3,3,,15258,Hemoglobin subunit alpha OS=Homo sapiens OX=9606 GN=HBA1 PE=1 SV=2
31,11699,tr|D1MGQ2|D1MGQ2_HUMAN,110.36,25,25,0E0,3,3,3,,15258,Alpha-1-globin OS=Homo sapiens OX=9606 GN=HBA2 PE=3 SV=1
31,11701,tr|A0A1S5UZ39|A0A1S5UZ39_HUMAN,110.36,19,19,0E0,3,3,3,,20146,Hemoglobin subunit alpha OS=Homo sapiens OX=9606 GN=HBA2 PE=2 SV=1
31,11686,tr|Q4ZGM8|Q4ZGM8_HUMAN,110.36,35,35,0E0,3,3,3,,10796,Hemoglobin alpha-2 globin mutant (Fragment) OS=Homo sapiens OX=9606 PE=3 SV=1
31,11687,tr|U6A216|U6A216_HUMAN,110.36,35,35,0E0,3,3,3,,10753,Mutant hemoglobin alpha 1 globin chain (Fragment) OS=Homo sapiens OX=9606 GN=HBA1 PE=3 SV=1
31,11688,tr|E9M4D4|E9M4D4_HUMAN,110.36,35,35,0E0,3,3,3,,10783,Hemoglobin alpha-1 globin chain (Fragment) OS=Homo sapiens OX=9606 GN=HBA1 PE=3 SV=1
31,11689,tr|Q9BX83|Q9BX83_HUMAN,110.36,35,35,0E0,3,3,3,,10710,Hemoglobin alpha 1 globin chain (Fragment) OS=Homo sapiens OX=9606 GN=HBA1 PE=3 SV=1
31,11692,tr|A0A385HW00|A0A385HW00_HUMAN,110.36,25,25,0E0,3,3,3,,15129,Mutant hemoglobin subunit alpha 2 OS=Homo sapiens OX=9606 GN=HBA2 PE=3 SV=1
31,11696,tr|A0A385HW21|A0A385HW21_HUMAN,110.36,25,25,0E0,3,3,3,,15301,Mutant hemoglobin subunit alpha 2 OS=Homo sapiens OX=9606 GN=HBA2 PE=3 SV=1
31,11697,tr|A0A385HVZ2|A0A385HVZ2_HUMAN,110.36,25,25,0E0,3,3,3,,15301,Mutant hemoglobin subunit alpha 2 OS=Homo sapiens OX=9606 GN=HBA2 PE=3 SV=1
31,11698,tr|A0A385HW02|A0A385HW02_HUMAN,110.36,25,25,0E0,3,3,3,,15286,Mutant hemoglobin subunit alpha 2 OS=Homo sapiens OX=9606 GN=HBA2 PE=3 SV=1
26,11534,P35747|ALBU_HORSE,110.16,9,9,,4,0,5,Carbamidomethylation,68599,Albumin OS=Equus caballus OX=9796 GN=ALB PE=1 SV=1
28,11617,tr|K7ERI9|K7ERI9_HUMAN,108.92,29,29,0E0,3,3,4,,8647,Apolipoprotein C-I (Fragment) OS=Homo sapiens OX=9606 GN=APOC1 PE=1 SV=1
28,55,P02654|APOC1_HUMAN,108.92,27,27,0E0,3,3,4,,9332,Apolipoprotein C-I OS=Homo sapiens OX=9606 GN=APOC1 PE=1 SV=1
28,11618,tr|A0A024R0T8|A0A024R0T8_HUMAN,108.92,27,27,0E0,3,3,4,,9332,Apolipoprotein C-I isoform CRA_a OS=Homo sapiens OX=9606 GN=APOC1 PE=3 SV=1
30,11,P02675|FIBB_HUMAN,108.33,8,8,7.15E2,3,3,3,,55928,Fibrinogen beta chain OS=Homo sapiens OX=9606 GN=FGB PE=1 SV=2
30,11492,tr|V9HVY1|V9HVY1_HUMAN,108.33,8,8,7.15E2,3,3,3,,55928,Fibrinogen beta chain OS=Homo sapiens OX=9606 GN=HEL-S-78p PE=2 SV=1
27,11533,A6YF56|ALBU_MESAU,108.27,4,4,,2,0,5,,68226,Albumin OS=Mesocricetus auratus OX=10036 GN=ALB PE=1 SV=1
27,11613,P07724|ALBU_MOUSE,108.27,4,4,,2,0,5,,68693,Albumin OS=Mus musculus OX=10090 GN=Alb PE=1 SV=3
35,48,P04264|K2C1_HUMAN,104.12,7,7,0E0,3,3,3,Carbamidomethylation,66039,Keratin type II cytoskeletal 1 OS=Homo sapiens OX=9606 GN=KRT1 PE=1 SV=6
35,11606,tr|H6VRG2|H6VRG2_HUMAN,104.12,7,7,0E0,3,3,3,Carbamidomethylation,66066,Cytokeratin-1 OS=Homo sapiens OX=9606 GN=KRT1 PE=3 SV=1
35,11607,tr|H6VRF8|H6VRF8_HUMAN,104.12,7,7,0E0,3,3,3,Carbamidomethylation,66053,Cytokeratin-1 OS=Homo sapiens OX=9606 GN=KRT1 PE=3 SV=1
35,11608,tr|H6VRG3|H6VRG3_HUMAN,104.12,7,7,0E0,3,3,3,Carbamidomethylation,66111,Cytokeratin-1 OS=Homo sapiens OX=9606 GN=KRT1 PE=3 SV=1
35,11609,tr|H6VRG0|H6VRG0_HUMAN,104.12,7,7,0E0,3,3,3,Carbamidomethylation,65970,Cytokeratin-1 OS=Homo sapiens OX=9606 GN=KRT1 PE=3 SV=1
35,11610,tr|H6VRG1|H6VRG1_HUMAN,104.12,7,7,0E0,3,3,3,Carbamidomethylation,66126,Cytokeratin-1 OS=Homo sapiens OX=9606 GN=KRT1 PE=1 SV=1
34,11579,P49065|ALBU_RABIT,103.48,6,6,,3,0,3,Carbamidomethylation,68910,Albumin OS=Oryctolagus cuniculus OX=9986 GN=ALB PE=1 SV=2
32,11554,tr|A0A5C2FX47|A0A5C2FX47_HUMAN,99.20,38,38,0E0,2,1,3,,11437,IG c910_light_IGKV3-20_IGKJ4 (Fragment) OS=Homo sapiens OX=9606 PE=2 SV=1
32,16382,tr|A0A5C2G9H6|A0A5C2G9H6_HUMAN,99.20,38,38,0E0,2,1,3,,11497,IGL c3073_light_IGKV3-20_IGKJ4 (Fragment) OS=Homo sapiens OX=9606 PE=2 SV=1
32,11555,tr|A0A5C2H2Y6|A0A5C2H2Y6_HUMAN,99.20,38,38,0E0,2,1,3,,11692,IG c1346_light_IGKV3-20_IGKJ1 (Fragment) OS=Homo sapiens OX=9606 PE=2 SV=1
32,25281,tr|A0A5C2H1W4|A0A5C2H1W4_HUMAN,99.20,38,38,0E0,2,1,3,,11685,IG c926_light_IGKV3-20_IGKJ2 (Fragment) OS=Homo sapiens OX=9606 PE=2 SV=1
32,11559,tr|A0A5C2G338|A0A5C2G338_HUMAN,99.20,38,38,0E0,2,1,3,,11556,IGL c3334_light_IGKV3-20_IGKJ3 (Fragment) OS=Homo sapiens OX=9606 PE=2 SV=1
32,11548,tr|A0A5C2FWV6|A0A5C2FWV6_HUMAN,99.20,38,38,0E0,2,1,3,,11598,IGL c1302_light_IGKV3-20_IGKJ3 (Fragment) OS=Homo sapiens OX=9606 PE=2 SV=1
32,25282,tr|A0A5C2GSA8|A0A5C2GSA8_HUMAN,99.20,38,38,0E0,2,1,3,,11594,IG c375_light_IGKV3-20_IGKJ4 (Fragment) OS=Homo sapiens OX=9606 PE=2 SV=1
23,25283,tr|A0A3B3IRX2|A0A3B3IRX2_HUMAN,98.47,29,29,0E0,4,4,4,Carbamidomethylation,13037,Phospholipase A2 OS=Homo sapiens OX=9606 GN=PLA2G2A PE=1 SV=1
23,25284,tr|A0A024RA96|A0A024RA96_HUMAN,98.47,24,24,0E0,4,4,4,Carbamidomethylation,16083,Phospholipase A2 OS=Homo sapiens OX=9606 GN=PLA2G2A PE=3 SV=1
23,6474,P14555|PA2GA_HUMAN,98.47,24,24,0E0,4,4,4,Carbamidomethylation,16083,Phospholipase A2 membrane associated OS=Homo sapiens OX=9606 GN=PLA2G2A PE=1 SV=2
23,25285,tr|Q6DN23|Q6DN23_HUMAN,98.47,24,24,0E0,4,4,4,Carbamidomethylation,16147,Phospholipase A2 OS=Homo sapiens OX=9606 PE=2 SV=1
48,11730,tr|Q53ZX8|Q53ZX8_HUMAN,85.82,24,24,0E0,1,1,1,,9148,Protease serine 1 (Fragment) OS=Homo sapiens OX=9606 GN=PRSS1 PE=4 SV=1
48,11731,tr|Q53ZX9|Q53ZX9_HUMAN,85.82,24,24,0E0,1,1,1,,9114,Protease serine 1 (Fragment) OS=Homo sapiens OX=9606 GN=PRSS1 PE=4 SV=1
48,11732,tr|Q53ZX7|Q53ZX7_HUMAN,85.82,24,24,0E0,1,1,1,,9114,Protease serine 1 (Fragment) OS=Homo sapiens OX=9606 GN=PRSS1 PE=4 SV=1
48,11733,tr|Q45KI0|Q45KI0_HUMAN,85.82,24,24,0E0,1,1,1,,9168,Trypsin I (Fragment) OS=Homo sapiens OX=9606 GN=PRSS1 PE=4 SV=1
48,11734,tr|Q86W17|Q86W17_HUMAN,85.82,24,24,0E0,1,1,1,,9200,Protease serine 1 (Fragment) OS=Homo sapiens OX=9606 GN=PRSS1 PE=4 SV=1
48,11735,tr|H0Y8D1|H0Y8D1_HUMAN,85.82,14,14,0E0,1,1,1,,15422,Trypsin-1 (Fragment) OS=Homo sapiens OX=9606 GN=PRSS1 PE=1 SV=1
48,11736,tr|Q6PK75|Q6PK75_HUMAN,85.82,11,11,0E0,1,1,1,,20105,PRSS2 protein (Fragment) OS=Homo sapiens OX=9606 GN=PRSS2 PE=2 SV=1
48,11737,tr|A6XMV8|A6XMV8_HUMAN,85.82,8,8,0E0,1,1,1,,26670,Protease serine 2 preproprotein OS=Homo sapiens OX=9606 GN=PRSS2 PE=1 SV=1
48,107,P07478|TRY2_HUMAN,85.82,8,8,0E0,1,1,1,,26488,Trypsin-2 OS=Homo sapiens OX=9606 GN=PRSS2 PE=1 SV=1
48,11738,tr|A0A0J9YYC8|A0A0J9YYC8_HUMAN,85.82,8,8,0E0,1,1,1,,26428,Trypsin-2 OS=Homo sapiens OX=9606 GN=PRSS2 PE=1 SV=1
48,108,Q8NHM4|TRY6_HUMAN,85.82,8,8,0E0,1,1,1,,26537,Putative trypsin-6 OS=Homo sapiens OX=9606 GN=PRSS3P2 PE=5 SV=2
48,11739,tr|Q5NV56|Q5NV56_HUMAN,85.82,8,8,0E0,1,1,1,,26488,Anionic trypsinogen OS=Homo sapiens OX=9606 GN=TRY8 PE=2 SV=1
48,11740,tr|Q3SY19|Q3SY19_HUMAN,85.82,8,8,0E0,1,1,1,,26556,PRSS1 protein OS=Homo sapiens OX=9606 GN=PRSS1 PE=2 SV=1
48,109,P07477|TRY1_HUMAN,85.82,8,8,0E0,1,1,1,,26558,Trypsin-1 OS=Homo sapiens OX=9606 GN=PRSS1 PE=1 SV=1
48,11741,tr|Q3SY20|Q3SY20_HUMAN,85.82,8,8,0E0,1,1,1,,26472,Protease serine 2 (Trypsin 2) OS=Homo sapiens OX=9606 GN=PRSS2 PE=2 SV=1
48,11742,tr|E7EQ64|E7EQ64_HUMAN,85.82,8,8,0E0,1,1,1,,28123,Trypsin-1 OS=Homo sapiens OX=9606 GN=PRSS1 PE=1 SV=1
48,11743,tr|Q7Z5F3|Q7Z5F3_HUMAN,85.82,8,8,0E0,1,1,1,,28137,Protease serine 2 isoform B OS=Homo sapiens OX=9606 PE=2 SV=1
48,11744,tr|A6XMV9|A6XMV9_HUMAN,85.82,8,8,0E0,1,1,1,,28004,Protease serine 2 preproprotein OS=Homo sapiens OX=9606 GN=PRSS2 PE=1 SV=1
39,25286,tr|A0A5C2GK37|A0A5C2GK37_HUMAN,82.08,26,26,0E0,2,1,2,Carbamidomethylation,11198,IGH + IGL c377_light_IGLV3-21_IGLJ3 (Fragment) OS=Homo sapiens OX=9606 PE=2 SV=1
39,25287,tr|A0A5C2FWU3|A0A5C2FWU3_HUMAN,82.08,25,25,0E0,2,1,2,Carbamidomethylation,11233,IGL c1568_light_IGLV3-21_IGLJ2 (Fragment) OS=Homo sapiens OX=9606 PE=2 SV=1
39,25288,tr|A0A5C2GSU9|A0A5C2GSU9_HUMAN,82.08,25,25,0E0,2,1,2,Carbamidomethylation,11571,IG c481_light_IGLV3-21_IGLJ2 (Fragment) OS=Homo sapiens OX=9606 PE=2 SV=1
39,25289,tr|A0A5C2FX24|A0A5C2FX24_HUMAN,82.08,25,25,0E0,2,1,2,Carbamidomethylation,11584,IGL c1509_light_IGLV3-21_IGLJ1 (Fragment) OS=Homo sapiens OX=9606 PE=2 SV=1
39,25290,tr|A0A5C2GQH1|A0A5C2GQH1_HUMAN,82.08,25,25,0E0,2,1,2,Carbamidomethylation,11590,IG c103_light_IGLV3-21_IGLJ1 (Fragment) OS=Homo sapiens OX=9606 PE=2 SV=1
39,25291,tr|A0A5C2GBL3|A0A5C2GBL3_HUMAN,82.08,25,25,0E0,2,1,2,Carbamidomethylation,11516,IGL c101_light_IGLV3-21_IGLJ1 (Fragment) OS=Homo sapiens OX=9606 PE=2 SV=1
39,25292,tr|A0A5C2GTC5|A0A5C2GTC5_HUMAN,82.08,25,25,0E0,2,1,2,Carbamidomethylation,11455,IG c691_light_IGLV3-21_IGLJ2 (Fragment) OS=Homo sapiens OX=9606 PE=2 SV=1
39,25293,tr|A0A5C2G3H7|A0A5C2G3H7_HUMAN,82.08,25,25,0E0,2,1,2,Carbamidomethylation,11408,IGL c3712_light_IGLV3-21_IGLJ2 (Fragment) OS=Homo sapiens OX=9606 PE=2 SV=1
40,25350,P02776|PLF4_HUMAN,81.23,28,28,0E0,2,2,2,Carbamidomethylation,10845,Platelet factor 4 OS=Homo sapiens OX=9606 GN=PF4 PE=1 SV=2
40,25351,P10720|PF4V_HUMAN,81.23,27,27,0E0,2,2,2,Carbamidomethylation,11553,Platelet factor 4 variant OS=Homo sapiens OX=9606 GN=PF4V1 PE=1 SV=1
38,3982,P04004|VTNC_HUMAN,76.79,3,3,9E2,1,1,2,Carbamidomethylation,54306,Vitronectin OS=Homo sapiens OX=9606 GN=VTN PE=1 SV=1
38,16268,tr|D9ZGG2|D9ZGG2_HUMAN,76.79,3,3,9E2,1,1,2,Carbamidomethylation,54306,Vitronectin OS=Homo sapiens OX=9606 GN=VTN PE=4 SV=1
49,11535,tr|V9HWF6|V9HWF6_HUMAN,63.56,6,6,0E0,1,1,1,,23512,Alpha-1-acid glycoprotein OS=Homo sapiens OX=9606 GN=HEL-S-153w PE=2 SV=1
49,36,P02763|A1AG1_HUMAN,63.56,6,6,0E0,1,1,1,,23512,Alpha-1-acid glycoprotein 1 OS=Homo sapiens OX=9606 GN=ORM1 PE=1 SV=1
37,11549,tr|Q86TT1|Q86TT1_HUMAN,63.06,3,3,0E0,1,1,1,Carbamidomethylation,41273,Full-length cDNA clone CS0DD006YL02 of Neuroblastoma of Homo sapiens (human) OS=Homo sapiens OX=9606 PE=2 SV=1
37,32,P01871|IGHM_HUMAN,63.06,3,3,0E0,1,1,1,Carbamidomethylation,49440,Immunoglobulin heavy constant mu OS=Homo sapiens OX=9606 GN=IGHM PE=1 SV=4
37,42,P0DOX6|IGM_HUMAN,63.06,2,2,0E0,1,1,1,Carbamidomethylation,63486,Immunoglobulin mu heavy chain OS=Homo sapiens OX=9606 PE=1 SV=2
53,11652,tr|A0A140VJJ6|A0A140VJJ6_HUMAN,62.60,2,2,0E0,1,1,1,Carbamidomethylation,49497,Testicular tissue protein Li 70 OS=Homo sapiens OX=9606 PE=2 SV=1
53,11653,tr|C9JEU5|C9JEU5_HUMAN,62.60,2,2,0E0,1,1,1,Carbamidomethylation,50323,Fibrinogen gamma chain OS=Homo sapiens OX=9606 GN=FGG PE=1 SV=1
53,102,P02679|FIBG_HUMAN,62.60,2,2,0E0,1,1,1,Carbamidomethylation,51512,Fibrinogen gamma chain OS=Homo sapiens OX=9606 GN=FGG PE=1 SV=3
53,11848,tr|C9JC84|C9JC84_HUMAN,62.60,2,2,0E0,1,1,1,Carbamidomethylation,52338,Fibrinogen gamma chain OS=Homo sapiens OX=9606 GN=FGG PE=1 SV=1
50,9,P35527|K1C9_HUMAN,61.38,3,3,0E0,1,1,1,,62064,Keratin type I cytoskeletal 9 OS=Homo sapiens OX=9606 GN=KRT9 PE=1 SV=3
33,25340,tr|A0A5C2GEX6|A0A5C2GEX6_HUMAN,59.60,15,15,4.99E2,1,1,3,,13946,IGH + IGL c557_heavy_IGHV3-21_IGHD3-3_IGHJ4 (Fragment) OS=Homo sapiens OX=9606 PE=2 SV=1
51,16347,tr|A0A4P8J3Z7|A0A4P8J3Z7_HUMAN,57.39,8,8,0E0,1,1,1,Carbamidomethylation,19331,IgG1_IGHV4-30-4 (Fragment) OS=Homo sapiens OX=9606 PE=2 SV=1
51,16348,tr|Q6ZP87|Q6ZP87_HUMAN,57.39,7,7,0E0,1,1,1,Carbamidomethylation,22226,cDNA FLJ26266 fis clone DMC05613 OS=Homo sapiens OX=9606 PE=2 SV=1
51,16349,tr|S6BAP0|S6BAP0_HUMAN,57.39,6,6,0E0,1,1,1,Carbamidomethylation,24038,IgG H chain OS=Homo sapiens OX=9606 PE=2 SV=1
51,16350,tr|S6BGD4|S6BGD4_HUMAN,57.39,6,6,0E0,1,1,1,Carbamidomethylation,25015,IgG H chain OS=Homo sapiens OX=9606 PE=2 SV=1
51,16351,tr|S6AWG0|S6AWG0_HUMAN,57.39,6,6,0E0,1,1,1,Carbamidomethylation,24857,IgG H chain OS=Homo sapiens OX=9606 PE=2 SV=1
51,16352,tr|S6AWF0|S6AWF0_HUMAN,57.39,6,6,0E0,1,1,1,Carbamidomethylation,25491,IgG H chain OS=Homo sapiens OX=9606 PE=2 SV=1
51,16353,tr|S6C4S0|S6C4S0_HUMAN,57.39,5,5,0E0,1,1,1,Carbamidomethylation,29398,IgG H chain OS=Homo sapiens OX=9606 PE=1 SV=1
51,16354,tr|S6BAP4|S6BAP4_HUMAN,57.39,5,5,0E0,1,1,1,Carbamidomethylation,29427,IgG H chain OS=Homo sapiens OX=9606 PE=2 SV=1
51,16355,tr|A0A0A0MS07|A0A0A0MS07_HUMAN,57.39,5,5,0E0,1,1,1,Carbamidomethylation,31983,Immunoglobulin heavy constant gamma 1 (Fragment) OS=Homo sapiens OX=9606 GN=IGHG1 PE=1 SV=1
51,16356,tr|S6B2A6|S6B2A6_HUMAN,57.39,5,5,0E0,1,1,1,Carbamidomethylation,32167,IgG H chain OS=Homo sapiens OX=9606 PE=2 SV=1
51,16357,tr|S6C4Q7|S6C4Q7_HUMAN,57.39,5,5,0E0,1,1,1,Carbamidomethylation,32421,IgG H chain OS=Homo sapiens OX=9606 PE=2 SV=1
51,16358,tr|S6BAN1|S6BAN1_HUMAN,57.39,4,4,0E0,1,1,1,Carbamidomethylation,33738,IgG H chain OS=Homo sapiens OX=9606 PE=2 SV=1
51,4021,P01857|IGHG1_HUMAN,57.39,4,4,0E0,1,1,1,Carbamidomethylation,36106,Immunoglobulin heavy constant gamma 1 OS=Homo sapiens OX=9606 GN=IGHG1 PE=1 SV=1
51,16359,tr|Q6PYX1|Q6PYX1_HUMAN,57.39,4,4,0E0,1,1,1,Carbamidomethylation,38162,Hepatitis B virus receptor binding protein (Fragment) OS=Homo sapiens OX=9606 PE=1 SV=1
51,16360,tr|A0A5J6KJ24|A0A5J6KJ24_HUMAN,57.39,4,4,0E0,1,1,1,Carbamidomethylation,38388,IGHG3 (Fragment) OS=Homo sapiens OX=9606 PE=2 SV=1
51,4022,P01860|IGHG3_HUMAN,57.39,4,4,0E0,1,1,1,Carbamidomethylation,41287,Immunoglobulin heavy constant gamma 3 OS=Homo sapiens OX=9606 GN=IGHG3 PE=1 SV=2
51,16361,tr|A0A4W9A917|A0A4W9A917_HUMAN,57.39,4,4,0E0,1,1,1,Carbamidomethylation,41335,Immunoglobulin heavy constant gamma 3 (Fragment) OS=Homo sapiens OX=9606 GN=IGHG3 PE=1 SV=1
51,16362,tr|A0A0A0MS08|A0A0A0MS08_HUMAN,57.39,4,4,0E0,1,1,1,Carbamidomethylation,43912,Immunoglobulin heavy constant gamma 1 (Fragment) OS=Homo sapiens OX=9606 GN=IGHG1 PE=1 SV=1
51,16363,tr|A0A286YES1|A0A286YES1_HUMAN,57.39,3,3,0E0,1,1,1,Carbamidomethylation,49141,Immunoglobulin heavy constant gamma 3 (Fragment) OS=Homo sapiens OX=9606 GN=IGHG3 PE=1 SV=1
51,4023,P0DOX5|IGG1_HUMAN,57.39,3,3,0E0,1,1,1,Carbamidomethylation,49329,Immunoglobulin gamma-1 heavy chain OS=Homo sapiens OX=9606 PE=1 SV=2
51,16364,tr|Q6GMX6|Q6GMX6_HUMAN,57.39,3,3,0E0,1,1,1,Carbamidomethylation,51083,IGH@ protein OS=Homo sapiens OX=9606 GN=IGH@ PE=1 SV=1
51,16365,tr|V9HW68|V9HW68_HUMAN,57.39,3,3,0E0,1,1,1,Carbamidomethylation,51716,Epididymis luminal protein 214 OS=Homo sapiens OX=9606 GN=HEL-214 PE=2 SV=1
51,16366,tr|A8K008|A8K008_HUMAN,57.39,3,3,0E0,1,1,1,Carbamidomethylation,51597,Uncharacterized protein OS=Homo sapiens OX=9606 PE=2 SV=1
51,16367,tr|Q6MZV7|Q6MZV7_HUMAN,57.39,3,3,0E0,1,1,1,Carbamidomethylation,52121,Uncharacterized protein DKFZp686C11235 OS=Homo sapiens OX=9606 GN=DKFZp686C11235 PE=1 SV=1
51,16368,tr|Q5EFE5|Q5EFE5_HUMAN,57.39,3,3,0E0,1,1,1,Carbamidomethylation,52363,Anti-RhD monoclonal T125 gamma1 heavy chain OS=Homo sapiens OX=9606 PE=2 SV=1
51,16369,tr|Q6MZQ6|Q6MZQ6_HUMAN,57.39,3,3,0E0,1,1,1,Carbamidomethylation,52043,Uncharacterized protein DKFZp686G11190 OS=Homo sapiens OX=9606 GN=DKFZp686G11190 PE=2 SV=1
51,16370,tr|Q6N094|Q6N094_HUMAN,57.39,3,3,0E0,1,1,1,Carbamidomethylation,52613,Uncharacterized protein DKFZp686O01196 OS=Homo sapiens OX=9606 GN=DKFZp686O01196 PE=2 SV=1
51,16371,tr|Q6N097|Q6N097_HUMAN,57.39,3,3,0E0,1,1,1,Carbamidomethylation,52759,Uncharacterized protein DKFZp686H20196 OS=Homo sapiens OX=9606 GN=DKFZp686H20196 PE=2 SV=1
51,16372,tr|Q8NF17|Q8NF17_HUMAN,57.39,3,3,0E0,1,1,1,Carbamidomethylation,56111,FLJ00385 protein (Fragment) OS=Homo sapiens OX=9606 GN=FLJ00385 PE=1 SV=1
51,16373,tr|Q5EBM2|Q5EBM2_HUMAN,57.39,3,3,0E0,1,1,1,Carbamidomethylation,56813,Uncharacterized protein OS=Homo sapiens OX=9606 PE=1 SV=1
36,4019,P59666|DEF3_HUMAN,56.81,10,10,0E0,1,1,1,Carbamidomethylation,10245,Neutrophil defensin 3 OS=Homo sapiens OX=9606 GN=DEFA3 PE=1 SV=1
36,16374,tr|Q6EZE9|Q6EZE9_HUMAN,56.81,10,10,0E0,1,1,1,Carbamidomethylation,10245,Defensin alpha 3 neutrophil-specific OS=Homo sapiens OX=9606 GN=DEFA3 PE=2 SV=1
36,16375,Q5G863|DEF1_PANTR,56.81,10,10,0E0,1,1,1,Carbamidomethylation,10196,Neutrophil defensin 1 OS=Pan troglodytes OX=9598 GN=DEFA1 PE=3 SV=1
36,4020,P59665|DEF1_HUMAN,56.81,10,10,0E0,1,1,1,Carbamidomethylation,10201,Neutrophil defensin 1 OS=Homo sapiens OX=9606 GN=DEFA1 PE=1 SV=1
52,11765,tr|J3QRN2|J3QRN2_HUMAN,55.41,8,8,0E0,1,1,1,Carbamidomethylation,19907,Beta-2-glycoprotein 1 (Fragment) OS=Homo sapiens OX=9606 GN=APOH PE=1 SV=1
52,11766,tr|J3QLI0|J3QLI0_HUMAN,55.41,7,7,0E0,1,1,1,Carbamidomethylation,22176,Beta-2-glycoprotein 1 (Fragment) OS=Homo sapiens OX=9606 GN=APOH PE=1 SV=1
52,11767,tr|B4DPN0|B4DPN0_HUMAN,55.41,5,5,0E0,1,1,1,Carbamidomethylation,30339,Apolipoprotein H OS=Homo sapiens OX=9606 PE=2 SV=1
52,11768,tr|D9IWP9|D9IWP9_HUMAN,55.41,4,4,0E0,1,1,1,Carbamidomethylation,36255,Apolipoprotein H (Fragment) OS=Homo sapiens OX=9606 PE=2 SV=1
52,11769,tr|A0A384NKM6|A0A384NKM6_HUMAN,55.41,4,4,0E0,1,1,1,Carbamidomethylation,38298,Apolipoprotein H OS=Homo sapiens OX=9606 GN=APOH PE=2 SV=1
52,114,P02749|APOH_HUMAN,55.41,4,4,0E0,1,1,1,Carbamidomethylation,38298,Beta-2-glycoprotein 1 OS=Homo sapiens OX=9606 GN=APOH PE=1 SV=3
54,16377,tr|Q14CE6|Q14CE6_HUMAN,50.89,14,14,0E0,1,1,1,,10024,FCN2 protein OS=Homo sapiens OX=9606 GN=FCN2 PE=2 SV=1
54,1665,Q15485|FCN2_HUMAN,50.89,4,4,0E0,1,1,1,,34001,Ficolin-2 OS=Homo sapiens OX=9606 GN=FCN2 PE=1 SV=2
55,11760,tr|Q86W20|Q86W20_HUMAN,49.34,15,15,0E0,1,1,1,,9167,Protease serine 1 (Fragment) OS=Homo sapiens OX=9606 GN=PRSS1 PE=4 SV=1
55,11761,tr|B1AN99|B1AN99_HUMAN,49.34,7,7,0E0,1,1,1,,19288,Trypsin-3 (Fragment) OS=Homo sapiens OX=9606 GN=PRSS3 PE=1 SV=8
55,11762,tr|A1A508|A1A508_HUMAN,49.34,5,5,0E0,1,1,1,,26487,PRSS3 protein OS=Homo sapiens OX=9606 GN=PRSS3 PE=2 SV=1
55,11763,tr|Q8N2U3|Q8N2U3_HUMAN,49.34,5,5,0E0,1,1,1,,27092,PRSS3 protein (Fragment) OS=Homo sapiens OX=9606 GN=PRSS3 PE=1 SV=1
55,11764,tr|Q7Z5F4|Q7Z5F4_HUMAN,49.34,5,5,0E0,1,1,1,,28199,Protease serine 4 isoform B OS=Homo sapiens OX=9606 PE=2 SV=1
55,116,P35030|TRY3_HUMAN,49.34,4,4,0E0,1,1,1,,32529,Trypsin-3 OS=Homo sapiens OX=9606 GN=PRSS3 PE=1 SV=2
44,5973,Q9Y6R7|FCGBP_HUMAN,45.64,0,0,0E0,1,1,1,Carbamidomethylation,572021,IgGFc-binding protein OS=Homo sapiens OX=9606 GN=FCGBP PE=1 SV=3
56,11883,tr|Q14222|Q14222_HUMAN,42.48,5,5,0E0,1,1,1,,24196,EEF1A protein (Fragment) OS=Homo sapiens OX=9606 GN=EEF1A PE=2 SV=1
56,11884,tr|Q8TBL1|Q8TBL1_HUMAN,42.48,4,4,0E0,1,1,1,,26488,Uncharacterized protein (Fragment) OS=Homo sapiens OX=9606 PE=2 SV=1
56,11885,tr|Q6P4C9|Q6P4C9_HUMAN,42.48,4,4,0E0,1,1,1,,31060,EEF1A1 protein (Fragment) OS=Homo sapiens OX=9606 GN=EEF1A1 PE=2 SV=1
56,11886,tr|Q504Z0|Q504Z0_HUMAN,42.48,4,4,0E0,1,1,1,,33242,EEF1A1 protein OS=Homo sapiens OX=9606 GN=EEF1A1 PE=2 SV=1
56,11887,tr|B4E2C5|B4E2C5_HUMAN,42.48,4,4,0E0,1,1,1,,33189,cDNA FLJ54032 highly similar to Elongation factor 1-alpha 1 OS=Homo sapiens OX=9606 PE=2 SV=1
56,11888,tr|Q8IUB0|Q8IUB0_HUMAN,42.48,3,3,0E0,1,1,1,,38669,CTCL tumor antigen HD-CL-08 OS=Homo sapiens OX=9606 PE=2 SV=1
56,11889,tr|Q53HR1|Q53HR1_HUMAN,42.48,3,3,0E0,1,1,1,,39256,Eukaryotic translation elongation factor 1 alpha 1 variant (Fragment) OS=Homo sapiens OX=9606 PE=2 SV=1
56,11890,tr|A0A4D5RA98|A0A4D5RA98_HUMAN,42.48,3,3,0E0,1,1,1,,40826,Elongation factor 1-alpha (Fragment) OS=Homo sapiens OX=9606 PE=3 SV=1
56,11891,tr|A0A4D5RA76|A0A4D5RA76_HUMAN,42.48,3,3,0E0,1,1,1,,41307,Elongation factor 1-alpha OS=Homo sapiens OX=9606 PE=3 SV=1
56,11892,tr|B4DNE0|B4DNE0_HUMAN,42.48,3,3,0E0,1,1,1,,42596,cDNA FLJ52573 highly similar to Elongation factor 1-alpha 1 OS=Homo sapiens OX=9606 PE=2 SV=1
56,11893,tr|Q96RE1|Q96RE1_HUMAN,42.48,3,3,0E0,1,1,1,,43025,Translation elongation factor 1 alpha 1-like 14 OS=Homo sapiens OX=9606 GN=EEF1A1L14 PE=2 SV=1
56,11894,tr|Q16577|Q16577_HUMAN,42.48,3,3,0E0,1,1,1,,42824,Elongation factor 1-alpha 1 OS=Homo sapiens OX=9606 GN=PTI-1 PE=2 SV=1
56,11895,tr|A0A4D5RAN2|A0A4D5RAN2_HUMAN,42.48,3,3,0E0,1,1,1,,44785,Tr-type G domain-containing protein OS=Homo sapiens OX=9606 PE=3 SV=1
56,11896,tr|A0A4D5RAC7|A0A4D5RAC7_HUMAN,42.48,3,3,0E0,1,1,1,,46211,Tr-type G domain-containing protein OS=Homo sapiens OX=9606 PE=4 SV=1
56,11897,tr|Q9NZS6|Q9NZS6_HUMAN,42.48,3,3,0E0,1,1,1,,46269,Elongation factor 1-alpha (Fragment) OS=Homo sapiens OX=9606 PE=2 SV=1
56,11898,tr|Q53G89|Q53G89_HUMAN,42.48,3,3,0E0,1,1,1,,46894,Elongation factor 1-alpha (Fragment) OS=Homo sapiens OX=9606 PE=2 SV=1
56,11899,tr|A0A087WVQ9|A0A087WVQ9_HUMAN,42.48,2,2,0E0,1,1,1,,47883,Elongation factor 1-alpha 1 OS=Homo sapiens OX=9606 GN=EEF1A1 PE=1 SV=1
56,11900,tr|A0A4D5RAC9|A0A4D5RAC9_HUMAN,42.48,2,2,0E0,1,1,1,,49398,Elongation factor 1-alpha OS=Homo sapiens OX=9606 PE=3 SV=1
56,145,P68104|EF1A1_HUMAN,42.48,2,2,0E0,1,1,1,,50141,Elongation factor 1-alpha 1 OS=Homo sapiens OX=9606 GN=EEF1A1 PE=1 SV=1
56,11901,tr|A8K9C4|A8K9C4_HUMAN,42.48,2,2,0E0,1,1,1,,50201,Elongation factor 1-alpha OS=Homo sapiens OX=9606 PE=2 SV=1
56,11902,tr|Q53GE9|Q53GE9_HUMAN,42.48,2,2,0E0,1,1,1,,50111,Elongation factor 1-alpha (Fragment) OS=Homo sapiens OX=9606 PE=2 SV=1
56,146,Q5VTE0|EF1A3_HUMAN,42.48,2,2,0E0,1,1,1,,50185,Putative elongation factor 1-alpha-like 3 OS=Homo sapiens OX=9606 GN=EEF1A1P5 PE=5 SV=1
56,11903,tr|Q53HR5|Q53HR5_HUMAN,42.48,2,2,0E0,1,1,1,,50125,Elongation factor 1-alpha (Fragment) OS=Homo sapiens OX=9606 PE=2 SV=1
56,11904,tr|Q53G85|Q53G85_HUMAN,42.48,2,2,0E0,1,1,1,,50113,Elongation factor 1-alpha (Fragment) OS=Homo sapiens OX=9606 PE=2 SV=1
56,11905,tr|Q6IPN6|Q6IPN6_HUMAN,42.48,2,2,0E0,1,1,1,,50123,Elongation factor 1-alpha OS=Homo sapiens OX=9606 GN=EEF1A1 PE=2 SV=1
56,11906,tr|Q53HM9|Q53HM9_HUMAN,42.48,2,2,0E0,1,1,1,,50142,Elongation factor 1-alpha (Fragment) OS=Homo sapiens OX=9606 PE=2 SV=1
56,11907,tr|Q6IPS9|Q6IPS9_HUMAN,42.48,2,2,0E0,1,1,1,,50141,Elongation factor 1-alpha OS=Homo sapiens OX=9606 GN=EEF1A1 PE=2 SV=1
56,16409,tr|Q53HQ7|Q53HQ7_HUMAN,42.48,2,2,0E0,1,1,1,,50199,Elongation factor 1-alpha (Fragment) OS=Homo sapiens OX=9606 PE=2 SV=1
56,11908,tr|Q53GA1|Q53GA1_HUMAN,42.48,2,2,0E0,1,1,1,,50111,Elongation factor 1-alpha (Fragment) OS=Homo sapiens OX=9606 PE=2 SV=1
56,147,Q05639|EF1A2_HUMAN,42.48,2,2,0E0,1,1,1,,50470,Elongation factor 1-alpha 2 OS=Homo sapiens OX=9606 GN=EEF1A2 PE=1 SV=1
46,16460,A9BV02|PANB_DELAS,41.33,2,2,0E0,1,1,1,,30883,3-methyl-2-oxobutanoate hydroxymethyltransferase OS=Delftia acidovorans (strain DSM 14801 / SPH-1) OX=398578 GN=panB PE=3 SV=1
46,16461,A1WBI7|PANB_ACISJ,41.33,2,2,0E0,1,1,1,,31009,3-methyl-2-oxobutanoate hydroxymethyltransferase OS=Acidovorax sp. (strain JS42) OX=232721 GN=panB PE=3 SV=1
46,12023,A1TTV9|PANB_ACIAC,41.33,2,2,0E0,1,1,1,,30857,3-methyl-2-oxobutanoate hydroxymethyltransferase OS=Acidovorax citrulli (strain AAC00-1) OX=397945 GN=panB PE=3 SV=1
29,25357,C1CAM4|RL5_STRP7,37.99,4,4,3.62E4,1,1,3,,19774,50S ribosomal protein L5 OS=Streptococcus pneumoniae (strain 70585) OX=488221 GN=rplE PE=3 SV=1
29,25358,Q8E7S9|RL5_STRA3,37.99,4,4,3.62E4,1,1,3,,19814,50S ribosomal protein L5 OS=Streptococcus agalactiae serotype III (strain NEM316) OX=211110 GN=rplE PE=3 SV=1
41,11876,tr|Q6LBZ1|Q6LBZ1_HUMAN,37.59,5,5,0E0,1,1,1,,19910,mRNA for apolipoprotein E (apo E) (Fragment) OS=Homo sapiens OX=9606 PE=2 SV=1
41,11878,tr|E9PEV4|E9PEV4_HUMAN,37.59,4,4,0E0,1,1,1,,24647,Apolipoprotein E (Fragment) OS=Homo sapiens OX=9606 GN=APOE PE=1 SV=1
41,11879,tr|E7ERP7|E7ERP7_HUMAN,37.59,4,4,0E0,1,1,1,,24903,Apolipoprotein E (Fragment) OS=Homo sapiens OX=9606 GN=APOE PE=1 SV=1
41,11647,tr|A0A346DBY2|A0A346DBY2_HUMAN,37.59,4,4,0E0,1,1,1,,26170,Apolipoprotein E (Fragment) OS=Homo sapiens OX=9606 GN=APOE PE=3 SV=1
41,11648,tr|J9ZVQ3|J9ZVQ3_HUMAN,37.59,4,4,0E0,1,1,1,,26852,Apolipoprotein E (Fragment) OS=Homo sapiens OX=9606 GN=APOE PE=3 SV=1
41,11880,tr|H0Y7L5|H0Y7L5_HUMAN,37.59,3,3,0E0,1,1,1,,30638,Apolipoprotein E (Fragment) OS=Homo sapiens OX=9606 GN=APOE PE=1 SV=2
41,11649,tr|A0A0S2Z3D5|A0A0S2Z3D5_HUMAN,37.59,3,3,0E0,1,1,1,,36154,Apolipoprotein E isoform 1 (Fragment) OS=Homo sapiens OX=9606 GN=APOE PE=2 SV=1
41,58,P02649|APOE_HUMAN,37.59,3,3,0E0,1,1,1,,36154,Apolipoprotein E OS=Homo sapiens OX=9606 GN=APOE PE=1 SV=1
57,25362,tr|J3KRD5|J3KRD5_HUMAN,35.19,15,15,0E0,1,1,1,,9419,Cytosolic non-specific dipeptidase (Fragment) OS=Homo sapiens OX=9606 GN=CNDP2 PE=1 SV=1
57,25363,tr|J3QQN6|J3QQN6_HUMAN,35.19,15,15,0E0,1,1,1,,9863,Cytosolic non-specific dipeptidase (Fragment) OS=Homo sapiens OX=9606 GN=CNDP2 PE=1 SV=1
57,25364,tr|J3QR27|J3QR27_HUMAN,35.19,11,11,0E0,1,1,1,,13606,Cytosolic non-specific dipeptidase (Fragment) OS=Homo sapiens OX=9606 GN=CNDP2 PE=1 SV=1
57,25365,tr|J3QLU1|J3QLU1_HUMAN,35.19,11,11,0E0,1,1,1,,13663,Cytosolic non-specific dipeptidase (Fragment) OS=Homo sapiens OX=9606 GN=CNDP2 PE=1 SV=1
57,25366,tr|A0A087WVS2|A0A087WVS2_HUMAN,35.19,10,10,0E0,1,1,1,,13323,Cytosolic non-specific dipeptidase (Fragment) OS=Homo sapiens OX=9606 GN=CNDP2 PE=1 SV=1
57,25367,tr|J3QKQ0|J3QKQ0_HUMAN,35.19,10,10,0E0,1,1,1,,14280,Cytosolic non-specific dipeptidase (Fragment) OS=Homo sapiens OX=9606 GN=CNDP2 PE=1 SV=1
57,25368,tr|J3QRD0|J3QRD0_HUMAN,35.19,10,10,0E0,1,1,1,,14884,Cytosolic non-specific dipeptidase (Fragment) OS=Homo sapiens OX=9606 GN=CNDP2 PE=1 SV=1
57,25369,tr|J3QRA8|J3QRA8_HUMAN,35.19,9,9,0E0,1,1,1,,15850,Cytosolic non-specific dipeptidase (Fragment) OS=Homo sapiens OX=9606 GN=CNDP2 PE=1 SV=1
57,25370,tr|J3QL02|J3QL02_HUMAN,35.19,9,9,0E0,1,1,1,,15246,Cytosolic non-specific dipeptidase (Fragment) OS=Homo sapiens OX=9606 GN=CNDP2 PE=1 SV=1
57,25371,tr|J3KSV5|J3KSV5_HUMAN,35.19,9,9,0E0,1,1,1,,16483,Cytosolic non-specific dipeptidase (Fragment) OS=Homo sapiens OX=9606 GN=CNDP2 PE=1 SV=1
57,25372,tr|A0A087WYZ1|A0A087WYZ1_HUMAN,35.19,8,8,0E0,1,1,1,,17322,Cytosolic non-specific dipeptidase OS=Homo sapiens OX=9606 GN=CNDP2 PE=1 SV=1
57,25373,tr|J3QKT2|J3QKT2_HUMAN,35.19,5,5,0E0,1,1,1,,27710,Cytosolic non-specific dipeptidase (Fragment) OS=Homo sapiens OX=9606 GN=CNDP2 PE=1 SV=1
57,25374,tr|A0A024R382|A0A024R382_HUMAN,35.19,4,4,0E0,1,1,1,,40359,CNDP dipeptidase 2 (Metallopeptidase M20 family) isoform CRA_d OS=Homo sapiens OX=9606 GN=CNDP2 PE=3 SV=1
57,25375,tr|B4DV28|B4DV28_HUMAN,35.19,3,3,0E0,1,1,1,,51502,cDNA FLJ54170 highly similar to Cytosolic nonspecific dipeptidase OS=Homo sapiens OX=9606 PE=2 SV=1
57,584,Q96KP4|CNDP2_HUMAN,35.19,3,3,0E0,1,1,1,,52879,Cytosolic non-specific dipeptidase OS=Homo sapiens OX=9606 GN=CNDP2 PE=1 SV=2
45,25313,A6LE80|RPOC_PARD8,35.06,1,1,0E0,1,1,1,,159783,DNA-directed RNA polymerase subunit beta' OS=Parabacteroides distasonis (strain ATCC 8503 / DSM 20701 / CIP 104284 / JCM 5825 / NCTC 11152) OX=435591 GN=rpoC PE=3 SV=1
45,25376,Q0SNB9|RPOC_BORAP,35.06,1,1,0E0,1,1,1,,154471,DNA-directed RNA polymerase subunit beta' OS=Borrelia afzelii (strain PKo) OX=390236 GN=rpoC PE=3 SV=1
45,24265,O51349|RPOC_BORBU,35.06,1,1,0E0,1,1,1,,154657,DNA-directed RNA polymerase subunit beta' OS=Borrelia burgdorferi (strain ATCC 35210 / B31 / CIP 102532 / DSM 4680) OX=224326 GN=rpoC PE=3 SV=1
45,25377,Q661N0|RPOC_BORBP,35.06,1,1,0E0,1,1,1,,154421,DNA-directed RNA polymerase subunit beta' OS=Borrelia bavariensis (strain ATCC BAA-2496 / DSM 23469 / PBi) OX=290434 GN=rpoC PE=3 SV=1
45,25378,B7J1W0|RPOC_BORBZ,35.06,1,1,0E0,1,1,1,,154636,DNA-directed RNA polymerase subunit beta' OS=Borrelia burgdorferi (strain ZS7) OX=445985 GN=rpoC PE=3 SV=1
45,25379,A4SGK5|RPOC_CHLPM,35.06,1,1,0E0,1,1,1,,165023,DNA-directed RNA polymerase subunit beta' OS=Chlorobium phaeovibrioides (strain DSM 265 / 1930) OX=290318 GN=rpoC PE=3 SV=1
43,25305,tr|F4MH57|F4MH57_HUMAN,34.75,2,2,4E2,1,1,1,Carbamidomethylation,113068,Ubiquitously transcribed tetratricopeptide repeat protein Y-linked transcript variant 207 OS=Homo sapiens OX=9606 GN=UTY PE=2 SV=1
43,25306,tr|F4MH58|F4MH58_HUMAN,34.75,2,2,4E2,1,1,1,Carbamidomethylation,122963,Ubiquitously transcribed tetratricopeptide repeat protein Y-linked transcript variant 21 OS=Homo sapiens OX=9606 GN=UTY PE=2 SV=1
43,25307,tr|F4MHD9|F4MHD9_HUMAN,34.75,2,2,4E2,1,1,1,Carbamidomethylation,126299,Ubiquitously transcribed tetratricopeptide repeat protein Y-linked transcript variant 269 OS=Homo sapiens OX=9606 GN=UTY PE=2 SV=1
43,13437,tr|F4MH75|F4MH75_HUMAN,34.75,2,2,4E2,1,1,1,Carbamidomethylation,134285,Ubiquitously transcribed tetratricopeptide repeat protein Y-linked transcript variant 45 OS=Homo sapiens OX=9606 GN=UTY PE=2 SV=1
43,16824,tr|F4MH42|F4MH42_HUMAN,34.75,2,2,4E2,1,1,1,Carbamidomethylation,140306,Ubiquitously transcribed tetratricopeptide repeat protein Y-linked transcript variant 38 OS=Homo sapiens OX=9606 GN=UTY PE=2 SV=2
43,16825,tr|F4MH52|F4MH52_HUMAN,34.75,2,2,4E2,1,1,1,Carbamidomethylation,145302,Ubiquitously transcribed tetratricopeptide repeat protein Y-linked transcript variant 41 OS=Homo sapiens OX=9606 GN=UTY PE=2 SV=1
43,25308,tr|F4MH51|F4MH51_HUMAN,34.75,2,2,4E2,1,1,1,Carbamidomethylation,147275,Ubiquitously transcribed tetratricopeptide repeat protein Y-linked transcript variant 60 OS=Homo sapiens OX=9606 GN=UTY PE=2 SV=1

## Sheet: Patient_6
Protein Group,Protein ID,Accession,-10lgP,Coverage (%),Coverage (%) PCT_tryp_10_730,Intensity PCT_tryp_10_730,#Peptides,#Unique,#Spec PCT_tryp_10_730,PTM,Avg. Mass,Description
1,1,P02768|ALBU_HUMAN,281.75,46,46,0E0,22,3,48,Carbamidomethylation,69367,Albumin OS=Homo sapiens OX=9606 GN=ALB PE=1 SV=2
4,11448,tr|B4DPR2|B4DPR2_HUMAN,266.33,40,40,0E0,18,1,38,Carbamidomethylation,59574,cDNA FLJ50830 highly similar to Serum albumin OS=Homo sapiens OX=9606 PE=2 SV=1
2,11454,P02769|ALBU_BOVIN,261.67,42,42,9.38E3,21,16,47,Carbamidomethylation	Oxidation (M),69294,Albumin OS=Bos taurus OX=9913 GN=ALB PE=1 SV=4
5,8,P01258|CALC_HUMAN,217.60,77,77,9.73E3,8,8,35,Carbamidomethylation	Oxidation (M),15467,Calcitonin OS=Homo sapiens OX=9606 GN=CALCA PE=1 SV=3
6,6,P0DJI8|SAA1_HUMAN,195.14,84,84,5.84E3,9,6,29,,13532,Serum amyloid A-1 protein OS=Homo sapiens OX=9606 GN=SAA1 PE=1 SV=1
11,11462,Q28522|ALBU_MACMU,183.44,14,14,,7,0,12,Carbamidomethylation,67881,Albumin (Fragment) OS=Macaca mulatta OX=9544 GN=ALB PE=2 SV=1
11,11463,A2V9Z4|ALBU_MACFA,183.44,14,14,,7,0,12,Carbamidomethylation,68874,Albumin OS=Macaca fascicularis OX=9541 GN=ALB PE=2 SV=1
3,4,P10909|CLUS_HUMAN,175.61,19,19,3.74E3,13,13,20,Carbamidomethylation,52495,Clusterin OS=Homo sapiens OX=9606 GN=CLU PE=1 SV=1
3,11464,tr|A0A384NKS6|A0A384NKS6_HUMAN,175.61,17,17,3.74E3,13,13,20,Carbamidomethylation,57833,Clusterin OS=Homo sapiens OX=9606 PE=2 SV=1
10,12,P0DJI9|SAA2_HUMAN,162.83,75,75,0E0,7,4,12,,13527,Serum amyloid A-2 protein OS=Homo sapiens OX=9606 GN=SAA2 PE=1 SV=1
7,26,P02652|APOA2_HUMAN,151.48,74,74,3.2E3,8,8,15,Carbamidomethylation,11175,Apolipoprotein A-II OS=Homo sapiens OX=9606 GN=APOA2 PE=1 SV=1
7,11506,tr|V9GYM3|V9GYM3_HUMAN,151.48,56,56,3.2E3,8,8,15,Carbamidomethylation,14914,Apolipoprotein A-II OS=Homo sapiens OX=9606 GN=APOA2 PE=1 SV=1
9,2,P02671|FIBA_HUMAN,140.94,10,10,0E0,5,5,6,,94973,Fibrinogen alpha chain OS=Homo sapiens OX=9606 GN=FGA PE=1 SV=2
14,11479,P49064|ALBU_FELCA,139.92,7,7,,4,0,7,,68660,Albumin OS=Felis catus OX=9685 GN=ALB PE=1 SV=1
12,33,P02760|AMBP_HUMAN,117.82,18,18,0E0,4,4,6,,39000,Protein AMBP OS=Homo sapiens OX=9606 GN=AMBP PE=1 SV=1
8,11458,tr|B3KRK8|B3KRK8_HUMAN,117.54,16,16,3.39E3,3,3,13,,46976,Vimentin OS=Homo sapiens OX=9606 PE=2 SV=1
8,11457,tr|B0YJC4|B0YJC4_HUMAN,117.54,15,15,3.39E3,3,3,13,,49653,Vimentin OS=Homo sapiens OX=9606 GN=VIM PE=1 SV=1
8,3,P08670|VIME_HUMAN,117.54,14,14,3.39E3,3,3,13,,53652,Vimentin OS=Homo sapiens OX=9606 GN=VIM PE=1 SV=4
8,11460,tr|Q53HU8|Q53HU8_HUMAN,117.54,14,14,3.39E3,3,3,13,,53684,Vimentin (Fragment) OS=Homo sapiens OX=9606 PE=2 SV=1
8,11456,tr|V9HWE1|V9HWE1_HUMAN,117.54,14,14,3.39E3,3,3,13,,53652,Vimentin OS=Homo sapiens OX=9606 GN=HEL113 PE=2 SV=1
8,11459,P84198|VIME_CHLAE,117.54,14,14,3.39E3,3,3,13,,53709,Vimentin OS=Chlorocebus aethiops OX=9534 GN=VIM PE=1 SV=3
15,11588,tr|Q6P163|Q6P163_HUMAN,114.86,40,40,8.72E2,4,4,5,,8146,Apolipoprotein C-II OS=Homo sapiens OX=9606 GN=APOC2 PE=1 SV=1
15,29,P02655|APOC2_HUMAN,114.86,29,29,8.72E2,4,4,5,,11284,Apolipoprotein C-II OS=Homo sapiens OX=9606 GN=APOC2 PE=1 SV=1
15,11516,tr|A0A024R0T9|A0A024R0T9_HUMAN,114.86,29,29,8.72E2,4,4,5,,11284,Apolipoprotein C-II OS=Homo sapiens OX=9606 GN=APOC2 PE=1 SV=1
15,11517,tr|A0A0S2Z3C2|A0A0S2Z3C2_HUMAN,114.86,26,26,8.72E2,4,4,5,,12496,Apolipoprotein C-II (Fragment) OS=Homo sapiens OX=9606 GN=APOC2 PE=2 SV=1
15,11518,tr|K7ER74|K7ER74_HUMAN,114.86,16,16,8.72E2,4,4,5,,20049,Apolipoprotein C-II OS=Homo sapiens OX=9606 GN=APOC4-APOC2 PE=1 SV=1
13,16340,tr|B4DE78|B4DE78_HUMAN,103.55,17,17,4.03E3,2,2,9,Carbamidomethylation	Oxidation (M),23502,cDNA FLJ52141 highly similar to 14-3-3 protein gamma OS=Homo sapiens OX=9606 PE=2 SV=1
13,16341,tr|B4DHC4|B4DHC4_HUMAN,103.55,16,16,4.03E3,2,2,9,Carbamidomethylation	Oxidation (M),25657,cDNA FLJ51843 highly similar to 14-3-3 protein gamma OS=Homo sapiens OX=9606 PE=2 SV=1
13,16342,tr|B3KNB4|B3KNB4_HUMAN,103.55,15,15,4.03E3,2,2,9,Carbamidomethylation	Oxidation (M),28243,cDNA FLJ14168 fis clone NT2RP2001440 highly similar to 14-3-3 protein gamma OS=Homo sapiens OX=9606 PE=2 SV=1
13,112,P61981|1433G_HUMAN,103.55,15,15,4.03E3,2,2,9,Carbamidomethylation	Oxidation (M),28303,14-3-3 protein gamma OS=Homo sapiens OX=9606 GN=YWHAG PE=1 SV=2
19,5,P02647|APOA1_HUMAN,95.49,17,17,0E0,3,3,3,,30778,Apolipoprotein A-I OS=Homo sapiens OX=9606 GN=APOA1 PE=1 SV=1
19,11477,tr|A0A024R3E3|A0A024R3E3_HUMAN,95.49,17,17,0E0,3,3,3,,30778,Apolipoprotein A-I isoform CRA_a OS=Homo sapiens OX=9606 GN=APOA1 PE=2 SV=1
21,11,P02675|FIBB_HUMAN,86.35,5,5,5.63E2,2,2,3,,55928,Fibrinogen beta chain OS=Homo sapiens OX=9606 GN=FGB PE=1 SV=2
[truncated: 143 more rows]

## Sheet: Patient_7
Protein Group,Protein ID,Accession,-10lgP,Coverage (%),Coverage (%) PCT_tryp_11_731,Intensity PCT_tryp_11_731,#Peptides,#Unique,#Spec PCT_tryp_11_731,PTM,Avg. Mass,Description
[truncated: 479 more rows]

[truncated: 6 more sheets: Patient_8, Patient_9, Patient_10, Patient_11, Patient_12, Patient_13]
